# Supplementary material for: Crosstalk of three novel types of programmed cell death defines distinct microenvironment characterization and pharmacogenomic landscape in breast cancer
Source: Front Immunol. 2022 Aug 11;13:942765. doi: 10.3389/fimmu.2022.942765 (PMC9403178; doi:10.3389/fimmu.2022.942765)
Supplement: Supplementary file 2 [file DataSheet_2.xlsx]

## Sheet: Table S1
Table S1. Baseline characteristics of breast cancer patients in TCGA-BRCA and GSE datasets
	TCGA-BRCA	GSE20685	GSE16446	GSE88770	GSE58812	GSE42568	GSE20711	GSE135565
No. of patients	1091	327	120	117	107	104	88	84
Age
≤65	775 (70.7%)	305 (93.3%)	NA	NA	72 (67.3%)	68 (65.4%)	NA	75 (89.3%)
>65	321 (29.3%)	22 (6.7%)	NA	NA	35 (32.7%)	36 (34.6%)	NA	9 (10.7%)
Gender
Male	12 (1.1%)	0 (0%)	NA	0 (0%)	NA	NA	NA	NA
Female	1084 (98.9%)	327 (100%)	NA	117 (100%)	NA	NA	NA	NA
Stage
I	183 (17.1%)	NA	NA	NA	NA	NA	NA	29 (34.5%)
II	621 (57.9%)	NA	NA	NA	NA	NA	NA	50 (59.5%)
III	248 (23.1%)	NA	NA	NA	NA	NA	NA	5 (6%)
IV	20 (1.9%)	NA	NA	NA	NA	NA	NA	0 (0%)
ER status
Positive	789 (77.4%)	NA	0 (0%)	106 (90.6%)	0 (0%)	64 (65.3%)	42 (48.3%)	0 (0%)
Negative	231 (22.6%)	NA	120 (100%)	11 (9.4%)	107 (100%)	34 (34.7)	45 (51.7%)	84 (100%)
PR status
Positive	685 (67.4%)	NA	NA	79 (68.1%)	0 (0%)	NA	NA	0 (0%)
Negative	332 (22.6%)	NA	NA	37 (31.9%)	107 (100%)	NA	NA	84 (100%)
HER2 status
Positive	162 (15.8%)	NA	31 (33.3%)	7 (6.1%)	0 (0%)	NA	26 (29.5%)	0 (0%)
Negative	865 (84.2%)	NA	62 (66.7%)	108 (93.9%)	107 (100%)	NA	62 (70.5%)	84 (100%)
Survival status
Alive	947 (86.4%)	244 (74.6%)	93 (85.3%)	89 (76.1%)	78 (72.9%)	69 (66.3%)	63 (71.6%)	77 (91.7%)
Deceased	149 (13.6%)	83 (25.4%)	16 (14.7%)	28 (23.9%)	29 (27.1%)	35 (33.7%)	25 (28.4%)	7 (8.3%)

## Sheet: Table S2
Table S2. Summary of programmed cell death-associated genes
Gene	Type
AIFM2	Ferroptosis
GPX4	Ferroptosis
NFE2L2	Ferroptosis
SLC7A11	Ferroptosis
TP53	Ferroptosis
ACSL4	Ferroptosis
TFRC	Ferroptosis
BECN1	Ferroptosis
NCOA4	Ferroptosis
PRKAA1	Ferroptosis
GSDMD	Pyroptosis
GSDME	Pyroptosis
NLRP3	Pyroptosis
CASP1	Pyroptosis
GSDMB	Pyroptosis
CASP4	Pyroptosis
GSDMC	Pyroptosis
NLRP1	Pyroptosis
GSDMA	Pyroptosis
GZMB	Pyroptosis
CARD8	Pyroptosis
GZMA	Pyroptosis
IL1B	Pyroptosis
RIPK1	Necroptosis
MLKL	Necroptosis
RIPK3	Necroptosis
ZBP1	Necroptosis
CASP8	Necroptosis
TNF	Necroptosis
CYLD	Necroptosis
ITPK1	Necroptosis
IPMK	Necroptosis
MAP3K7	Necroptosis
TRPM7	Necroptosis

## Sheet: Table S3
Table S3. Characteristics of copy number variation of programmed cell death-associated genes in breast cancer
Amplification					Deletion
Gene	High-level (No.)	Low-level (No.)	Mean level		Gene	Homogenous (No.)	Heterozygous (No.)	Mean level
AIFM2	13	124	0.139		ACSL4	4	210	-0.122
CASP8	6	98	0.14		BECN1	4	362	-0.276
GSDMA	110	205	0.77		CARD8	2	201	-0.149
GSDMB	117	200	0.815		CASP1	14	495	-0.368
GSDMC	193	460	0.796		CASP4	14	497	-0.369
GSDMD	160	460	0.74		CYLD	18	579	-0.422
GSDME	18	323	0.27		GPX4	11	350	-0.237
GZMB	8	183	0.171		GZMA	13	249	-0.252
IL1B	3	96	0.124		ITPK1	5	322	-0.259
IPMK	13	136	0.149		MAP3K7	4	357	-0.269
NCOA4	11	147	0.148		MLKL	19	650	-0.432
NFE2L2	8	94	0.159		NLRP1	9	626	-0.375
NLRP3	149	638	0.681		RIPK1	11	187	-0.18
PRKAA1	13	344	0.275		TP53	15	642	-0.389
RIPK3	9	181	0.17		TRPM7	6	354	-0.241
SLC7A11	2	97	0.125
TFRC	37	282	0.305
TNF	16	255	0.266
ZBP1	69	463	0.463

## Sheet: Table S4
Table S4. The chromosomal location of copy number variation in the programmed cell death-associated genes in breast cancer
	Chromosome	Start	End	Base pair	CNV frequency
AIFM2	chr10	70098223	70124102	25,880 bp	Gain
CASP8	chr2	201233463	201286594	53,132 bp	Gain
GSDMA	chr17	39953263	39977218	23,956 bp	Gain
GSDMB	chr17	39904595	39918590	13,996 bp	Gain
GSDMC	chr8	129748196	129786624	38,429 bp	Gain
GSDMD	chr8	143553207	143563062	9,856 bp	Gain
GSDME	chr7	24698355	24757939	59,585 bp	Gain
GZMB	chr14	24630954	24634190	3,237 bp	Gain
IL1B	chr2	112829751	112836779	7,029 bp	Gain
IPMK	chr10	58191517	58267894	76,378 bp	Gain
NCOA4	chr10	46006412	46030607	24,196 bp	Gain
NFE2L2	chr2	177230308	177264727	34,420 bp	Gain
NLRP3	chr1	247416156	247449108	32,953 bp	Gain
PRKAA1	chr5	40759389	40798374	38,986 bp	Gain
RIPK3	chr14	24336025	24339991	3,967 bp	Gain
SLC7A11	chr4	138164097	138242349	78,253 bp	Gain
TFRC	chr3	196049284	196082090	32,807 bp	Gain
TNF	chr6	31575565	31578336	2,772 bp	Gain
ZBP1	chr20	57603852	57620426	16,575 bp	Gain
ACSL4	chrX	109641337	109733403	92,067 bp	Loss
BECN1	chr17	42810134	42824282	14,149 bp	Loss
CARD8	chr19	48211566	48255946	44,381 bp	Loss
CASP1	chr11	105025508	105035250	9,743 bp	Loss
CASP4	chr11	104942866	104968574	25,709 bp	Loss
CYLD	chr16	50742050	50796881	54,832 bp	Loss
GPX4	chr19	1103994	1106779	2,786 bp	Loss
GZMA	chr5	55102646	55110252	7,607 bp	Loss
ITPK1	chr14	92936914	93115925	179,012 bp	Loss
MAP3K7	chr6	90513579	90587072	73,494 bp	Loss
MLKL	chr16	74671855	74700862	29,008 bp	Loss
NLRP1	chr17	5514118	5584509	70,392 bp	Loss
RIPK1	chr6	3063906	3115150	51,245 bp	Loss
TP53	chr17	7668421	7687490	19,070 bp	Loss
TRPM7	chr15	50557158	50686797	129,640 bp	Loss

## Sheet: Table S5
Table S5. The prognostic significance of programmed cell death-associated genes in breast cancer
id	HR	HR.95L	HR.95H	pvalue	km
AIFM2	0.977883	0.839894	1.13854	0.773215	0.15407
GPX4	0.975667	0.82145	1.15884	0.779001	0.055525
NFE2L2	0.925069	0.754041	1.13489	0.455205	0.0145413
SLC7A11	1.03298	0.926902	1.15119	0.557289	0.00132268
TP53	1.03685	0.912265	1.17845	0.579553	0.016009
ACSL4	0.944151	0.835131	1.0674	0.358618	0.0211261
TFRC	1.17079	1.04163	1.31596	0.00819572	1.70827e-06
BECN1	0.896072	0.758968	1.05794	0.195265	0.0803466
NCOA4	0.893178	0.758013	1.05245	0.177211	0.00271008
PRKAA1	1.05084	0.905841	1.21906	0.51271	0.0342909
GSDMD	0.919906	0.802681	1.05425	0.230002	0.00204581
NLRP3	0.838105	0.715783	0.981331	0.0282291	0.00301402
CASP1	0.852901	0.760957	0.955954	0.00625764	0.000189494
GSDMB	1.06747	0.973393	1.17064	0.165424	0.117888
CASP4	0.829186	0.708761	0.970072	0.0193117	0.000300048
GSDMC	1.18744	1.09033	1.2932	7.93188e-05	5.14692e-05
NLRP1	0.802875	0.693566	0.929411	0.00327876	0.000140107
GZMB	0.879632	0.823077	0.940073	0.000155192	1.3899e-05
CARD8	0.629993	0.51329	0.77323	9.85201e-06	6.05543e-07
GZMA	0.82597	0.768774	0.88742	1.76908e-07	1.23945e-07
IL1B	0.845607	0.750218	0.953124	0.00603002	0.00235975
RIPK1	1.07525	0.849967	1.36025	0.545288	0.0932446
MLKL	0.942016	0.812605	1.09204	0.428225	0.0601701
RIPK3	0.837937	0.746945	0.940013	0.00257203	0.00014194
ZBP1	0.894693	0.80839	0.990209	0.0315489	0.00052758
CASP8	0.726203	0.599385	0.879853	0.00108646	0.000700228
TNF	0.93114	0.840887	1.03108	0.170195	0.02191
CYLD	0.84119	0.704212	1.00481	0.0565165	0.000365182
ITPK1	1.02175	0.858706	1.21575	0.808338	0.208418
IPMK	1.18575	1.01131	1.39027	0.0358579	7.46555e-05
MAP3K7	0.979143	0.800974	1.19694	0.837036	0.21992
TRPM7	0.878493	0.730648	1.05626	0.168247	0.0206191

## Sheet: Table S6
Table S6. Spearman correlation analysis of programmed cell death-associated genes
from	to	cor	pvalue	color	weight
AIFM2	GPX4	0.145397	4.256e-11	pink	0.872382
AIFM2	SLC7A11	0.121578	3.67893e-08	pink	0.729468
AIFM2	PRKAA1	-0.110206	6.12263e-07	#6495ED	0.661236
AIFM2	MLKL	0.0980885	9.15989e-06	pink	0.588531
AIFM2	RIPK3	0.13094	2.97226e-09	pink	0.785641
AIFM2	ZBP1	0.140086	2.13188e-10	pink	0.840515
AIFM2	TNF	0.147466	2.2355e-11	pink	0.884795
AIFM2	ITPK1	0.119379	6.47e-08	pink	0.716273
AIFM2	GSDMD	0.204789	9.77189e-21	pink	1.22873
AIFM2	NLRP3	0.129742	4.14281e-09	pink	0.778455
AIFM2	GZMB	0.107779	1.07818e-06	pink	0.646671
GPX4	NFE2L2	-0.131255	2.72244e-09	#6495ED	0.78753
GPX4	SLC7A11	-0.153321	3.43994e-12	#6495ED	0.919923
GPX4	ACSL4	-0.302277	2.52565e-44	#6495ED	1.81366
GPX4	TFRC	-0.201919	3.42082e-20	#6495ED	1.21152
GPX4	BECN1	0.106598	1.41367e-06	pink	0.639587
GPX4	NCOA4	-0.119696	5.96761e-08	#6495ED	0.718177
GPX4	PRKAA1	-0.226477	4.07069e-25	#6495ED	1.35886
GPX4	MLKL	-0.248035	5.99515e-30	#6495ED	1.48821
GPX4	RIPK3	0.121057	4.20881e-08	pink	0.726344
GPX4	ZBP1	-0.0950416	1.72598e-05	#6495ED	0.570249
GPX4	CASP8	-0.089486	5.22306e-05	#6495ED	0.536916
GPX4	TNF	-0.10717	1.24007e-06	#6495ED	0.643022
GPX4	CYLD	-0.233942	9.80171e-27	#6495ED	1.40365
GPX4	ITPK1	0.28257	1.00914e-38	pink	1.69542
GPX4	IPMK	-0.187733	1.27476e-17	#6495ED	1.1264
GPX4	MAP3K7	-0.229859	7.64714e-26	#6495ED	1.37915
GPX4	TRPM7	-0.158349	6.4994e-13	#6495ED	0.950096
GPX4	GSDMD	0.320777	5.40236e-50	pink	1.92466
GPX4	CASP1	-0.126901	9.00044e-09	#6495ED	0.761403
GPX4	CASP4	-0.112825	3.27996e-07	#6495ED	0.676953
GPX4	GSDMC	-0.245804	1.99667e-29	#6495ED	1.47483
GPX4	GZMB	-0.141504	1.39482e-10	#6495ED	0.849021
GPX4	CARD8	-0.139712	2.38261e-10	#6495ED	0.838271
GPX4	IL1B	-0.161413	2.29276e-13	#6495ED	0.968478
NFE2L2	SLC7A11	0.128721	5.48542e-09	pink	0.772328
NFE2L2	TP53	0.134219	1.17921e-09	pink	0.805315
NFE2L2	ACSL4	0.338457	8.47048e-56	pink	2.03074
NFE2L2	TFRC	0.245542	2.2989e-29	pink	1.47325
NFE2L2	BECN1	0.307915	5.21645e-46	pink	1.84749
NFE2L2	NCOA4	0.412873	1.0116e-84	pink	2.47724
NFE2L2	PRKAA1	0.27589	6.35539e-37	pink	1.65534
NFE2L2	RIPK1	0.319138	1.78291e-49	pink	1.91483
NFE2L2	MLKL	0.137015	5.26664e-10	pink	0.822089
NFE2L2	RIPK3	0.14508	4.69401e-11	pink	0.870478
NFE2L2	CASP8	0.378738	1.63633e-70	pink	2.27243
NFE2L2	CYLD	0.347014	9.51859e-59	pink	2.08208
NFE2L2	IPMK	0.272179	6.04015e-36	pink	1.63308
NFE2L2	MAP3K7	0.325925	1.20776e-51	pink	1.95555
NFE2L2	TRPM7	0.354333	2.40828e-61	pink	2.126
NFE2L2	GSDMD	-0.102626	3.44429e-06	#6495ED	0.615754
NFE2L2	NLRP3	0.212095	3.69182e-22	pink	1.27257
NFE2L2	CASP1	0.259154	1.24279e-32	pink	1.55492
NFE2L2	GSDMB	-0.0963335	1.3224e-05	#6495ED	0.578001
NFE2L2	CASP4	0.269152	3.69442e-35	pink	1.61491
NFE2L2	NLRP1	0.132094	2.15223e-09	pink	0.792566
NFE2L2	CARD8	0.285375	1.71308e-39	pink	1.71225
NFE2L2	GZMA	0.110495	5.71938e-07	pink	0.662969
NFE2L2	IL1B	0.270051	2.16342e-35	pink	1.62031
SLC7A11	ACSL4	0.114486	2.19192e-07	pink	0.686919
SLC7A11	TFRC	0.286018	1.1374e-39	pink	1.71611
SLC7A11	PRKAA1	0.113677	2.66932e-07	pink	0.682064
SLC7A11	MLKL	0.107577	1.12933e-06	pink	0.645465
SLC7A11	RIPK3	-0.125124	1.44961e-08	#6495ED	0.750741
SLC7A11	TNF	0.104307	2.372e-06	pink	0.625841
SLC7A11	CYLD	0.136062	6.94444e-10	pink	0.816373
SLC7A11	ITPK1	-0.112829	3.27706e-07	#6495ED	0.676975
SLC7A11	IPMK	0.111489	4.51801e-07	pink	0.668933
SLC7A11	MAP3K7	0.167174	3.05835e-14	pink	1.00304
SLC7A11	TRPM7	0.173726	2.83354e-15	pink	1.04235
SLC7A11	GSDMD	-0.112485	3.56007e-07	#6495ED	0.674909
SLC7A11	GSDMC	0.169726	1.22424e-14	pink	1.01836
SLC7A11	GZMB	0.0916545	3.41516e-05	pink	0.549927
SLC7A11	IL1B	0.157782	7.86462e-13	pink	0.946693
TP53	ACSL4	0.0875608	7.5566e-05	pink	0.525365
TP53	BECN1	0.158477	6.22657e-13	pink	0.95086
TP53	NCOA4	0.142362	1.07666e-10	pink	0.854171
TP53	RIPK1	0.183001	8.30786e-17	pink	1.098
TP53	RIPK3	0.125976	1.1543e-08	pink	0.755856
TP53	CASP8	0.145183	4.54646e-11	pink	0.871099
TP53	MAP3K7	0.130247	3.60361e-09	pink	0.78148
TP53	CARD8	0.0976476	1.00508e-05	pink	0.585886
ACSL4	TFRC	0.287897	3.4163e-40	pink	1.72738
ACSL4	NCOA4	0.242118	1.42026e-28	pink	1.45271
ACSL4	PRKAA1	0.396212	1.41032e-77	pink	2.37727
ACSL4	RIPK1	0.187852	1.21545e-17	pink	1.12711
ACSL4	MLKL	0.457417	6.33118e-106	pink	2.7445
ACSL4	ZBP1	0.220573	7.06514e-24	pink	1.32344
ACSL4	CASP8	0.224172	1.25238e-24	pink	1.34503
ACSL4	TNF	0.234164	8.75229e-27	pink	1.40499
ACSL4	CYLD	0.46863	8.85336e-112	pink	2.81178
ACSL4	ITPK1	-0.252207	6.11409e-31	#6495ED	1.51324
ACSL4	IPMK	0.306825	1.11162e-45	pink	1.84095
ACSL4	MAP3K7	0.312489	2.10345e-47	pink	1.87493
ACSL4	TRPM7	0.242724	1.03079e-28	pink	1.45635
ACSL4	GSDMD	-0.158703	5.76885e-13	#6495ED	0.952218
ACSL4	NLRP3	0.418996	1.88632e-87	pink	2.51397
ACSL4	CASP1	0.440719	1.32954e-97	pink	2.64431
ACSL4	CASP4	0.424495	5.96269e-90	pink	2.54697
ACSL4	GSDMC	0.220161	8.59726e-24	pink	1.32097
ACSL4	NLRP1	0.400645	1.94029e-79	pink	2.40387
ACSL4	GZMB	0.344831	5.49372e-58	pink	2.06898
ACSL4	CARD8	0.335756	6.91199e-55	pink	2.01454
ACSL4	GZMA	0.380446	3.48693e-71	pink	2.28267
ACSL4	IL1B	0.352396	1.19034e-60	pink	2.11438
TFRC	NCOA4	0.103785	2.66497e-06	pink	0.622708
TFRC	PRKAA1	0.225679	6.01538e-25	pink	1.35407
TFRC	RIPK1	0.125643	1.26186e-08	pink	0.753859
TFRC	MLKL	0.17007	1.08115e-14	pink	1.02042
TFRC	RIPK3	-0.118718	7.65106e-08	#6495ED	0.712309
TFRC	ZBP1	0.109394	7.40844e-07	pink	0.656364
TFRC	CASP8	0.182695	9.36259e-17	pink	1.09617
TFRC	TNF	0.196757	3.10947e-19	pink	1.18054
TFRC	CYLD	0.202321	2.87418e-20	pink	1.21392
TFRC	IPMK	0.320865	5.06636e-50	pink	1.92519
TFRC	MAP3K7	0.292439	1.7958e-41	pink	1.75463
TFRC	TRPM7	0.202918	2.21683e-20	pink	1.21751
TFRC	GSDMD	-0.100462	5.51945e-06	#6495ED	0.602774
TFRC	CASP1	0.133851	1.30982e-09	pink	0.803104
TFRC	GSDMC	0.289925	9.23009e-41	pink	1.73955
TFRC	GZMB	0.177658	6.49414e-16	pink	1.06595
TFRC	IL1B	0.190196	4.71069e-18	pink	1.14118
BECN1	NCOA4	0.412088	2.24154e-84	pink	2.47253
BECN1	PRKAA1	0.127375	7.91625e-09	pink	0.76425
BECN1	RIPK1	0.317736	4.92664e-49	pink	1.90641
BECN1	MLKL	-0.112968	3.16923e-07	#6495ED	0.677808
BECN1	RIPK3	0.305043	3.80567e-45	pink	1.83026
BECN1	ZBP1	-0.116199	1.43814e-07	#6495ED	0.697192
BECN1	CASP8	0.216557	4.69976e-23	pink	1.29934
BECN1	CYLD	0.194293	8.72821e-19	pink	1.16576
BECN1	ITPK1	0.250294	1.75114e-30	pink	1.50176
BECN1	IPMK	0.130253	3.59725e-09	pink	0.781518
BECN1	MAP3K7	0.178519	4.68275e-16	pink	1.07111
BECN1	TRPM7	0.342377	3.87393e-57	pink	2.05426
BECN1	GSDMD	0.144306	5.95539e-11	pink	0.865834
BECN1	NLRP3	0.105094	1.98776e-06	pink	0.630566
BECN1	GSDMB	-0.105563	1.7882e-06	#6495ED	0.63338
BECN1	GSDMC	-0.239566	5.41741e-28	#6495ED	1.4374
BECN1	GZMB	-0.207825	2.54191e-21	#6495ED	1.24695
BECN1	CARD8	0.239182	6.6186e-28	pink	1.43509
NCOA4	PRKAA1	0.278106	1.62814e-37	pink	1.66864
NCOA4	RIPK1	0.35658	3.72209e-62	pink	2.13948
NCOA4	RIPK3	0.194757	7.19442e-19	pink	1.16854
NCOA4	CASP8	0.284544	2.90391e-39	pink	1.70726
NCOA4	CYLD	0.400133	3.19598e-79	pink	2.4008
NCOA4	IPMK	0.312685	1.83034e-47	pink	1.87611
NCOA4	MAP3K7	0.291917	2.52669e-41	pink	1.7515
NCOA4	TRPM7	0.413765	4.0814e-85	pink	2.48259
NCOA4	NLRP3	0.205308	7.77205e-21	pink	1.23185
NCOA4	CASP1	0.142228	1.12105e-10	pink	0.853369
NCOA4	CASP4	0.157533	8.54909e-13	pink	0.945199
NCOA4	GSDMC	-0.16406	9.16748e-14	#6495ED	0.984361
NCOA4	NLRP1	0.0873652	7.84244e-05	pink	0.524191
NCOA4	CARD8	0.370369	2.8037e-67	pink	2.22221
NCOA4	GZMA	0.0902232	4.52535e-05	pink	0.541339
NCOA4	IL1B	0.103424	2.88737e-06	pink	0.620543
PRKAA1	RIPK1	0.26825	6.30937e-35	pink	1.6095
PRKAA1	MLKL	0.147124	2.4882e-11	pink	0.882743
PRKAA1	CASP8	0.277354	2.58905e-37	pink	1.66412
PRKAA1	CYLD	0.313856	7.96792e-48	pink	1.88313
PRKAA1	ITPK1	-0.239879	4.60156e-28	#6495ED	1.43927
PRKAA1	IPMK	0.355832	6.94527e-62	pink	2.13499
PRKAA1	MAP3K7	0.363948	7.32326e-65	pink	2.18369
PRKAA1	TRPM7	0.351923	1.75635e-60	pink	2.11154
PRKAA1	GSDMD	-0.288092	3.01397e-40	#6495ED	1.72855
PRKAA1	NLRP3	0.14273	9.62906e-11	pink	0.856382
PRKAA1	CASP1	0.131133	2.81671e-09	pink	0.786798
PRKAA1	CASP4	0.287289	5.04602e-40	pink	1.72373
PRKAA1	GSDMC	0.104754	2.14571e-06	pink	0.628526
PRKAA1	NLRP1	0.191804	2.44214e-18	pink	1.15082
PRKAA1	CARD8	0.285302	1.79465e-39	pink	1.71181
PRKAA1	GZMA	0.0941865	2.05495e-05	pink	0.565119
PRKAA1	IL1B	0.117921	9.35599e-08	pink	0.707524
RIPK1	MLKL	0.133961	1.26938e-09	pink	0.803765
RIPK1	RIPK3	0.189243	6.9375e-18	pink	1.13546
RIPK1	CASP8	0.365652	1.69284e-65	pink	2.19391
RIPK1	CYLD	0.324673	3.06431e-51	pink	1.94804
RIPK1	IPMK	0.186299	2.26174e-17	pink	1.11779
RIPK1	MAP3K7	0.295461	2.45472e-42	pink	1.77277
RIPK1	TRPM7	0.29227	2.00589e-41	pink	1.75362
RIPK1	NLRP3	0.211036	5.98043e-22	pink	1.26622
RIPK1	CASP1	0.169111	1.52854e-14	pink	1.01467
RIPK1	CASP4	0.249648	2.49344e-30	pink	1.49789
RIPK1	NLRP1	0.149265	1.26762e-11	pink	0.89559
RIPK1	CARD8	0.273503	2.71663e-36	pink	1.64102
RIPK1	GZMA	0.123403	2.2854e-08	pink	0.740417
RIPK1	IL1B	0.155133	1.8986e-12	pink	0.930799
MLKL	ZBP1	0.621778	2.34733e-218	pink	3.73067
MLKL	CASP8	0.331397	1.95784e-53	pink	1.98838
MLKL	TNF	0.335629	7.62717e-55	pink	2.01377
MLKL	CYLD	0.421743	1.0779e-88	pink	2.53046
MLKL	ITPK1	-0.172032	5.28775e-15	#6495ED	1.03219
MLKL	IPMK	0.0988324	7.82485e-06	pink	0.592994
MLKL	NLRP3	0.417246	1.15177e-86	pink	2.50348
MLKL	CASP1	0.666188	1.15851e-261	pink	3.99713
MLKL	GSDMB	0.133053	1.64229e-09	pink	0.798321
MLKL	CASP4	0.588959	1.395e-190	pink	3.53376
MLKL	GSDMC	0.317073	7.94706e-49	pink	1.90244
MLKL	NLRP1	0.428121	1.26359e-91	pink	2.56872
MLKL	GZMB	0.639347	1.24175e-234	pink	3.83608
MLKL	CARD8	0.333976	2.72545e-54	pink	2.00386
MLKL	GZMA	0.576891	3.77365e-181	pink	3.46134
MLKL	IL1B	0.342302	4.11118e-57	pink	2.05381
RIPK3	ZBP1	0.131968	2.22999e-09	pink	0.791807
RIPK3	CASP8	0.234583	7.07363e-27	pink	1.4075
RIPK3	CYLD	0.10973	6.84796e-07	pink	0.658379
RIPK3	ITPK1	0.22427	1.19423e-24	pink	1.34562
RIPK3	TRPM7	0.124295	1.80627e-08	pink	0.74577
RIPK3	GSDMD	0.278987	9.44759e-38	pink	1.67392
RIPK3	NLRP3	0.246179	1.63308e-29	pink	1.47707
RIPK3	CASP1	0.14777	2.03178e-11	pink	0.886623
RIPK3	CASP4	0.186263	2.29441e-17	pink	1.11758
RIPK3	GSDMC	-0.210907	6.34242e-22	#6495ED	1.26544
RIPK3	NLRP1	0.214761	1.08344e-22	pink	1.28857
RIPK3	CARD8	0.262698	1.62581e-33	pink	1.57619
RIPK3	GZMA	0.172438	4.55585e-15	pink	1.03463
RIPK3	IL1B	0.114255	2.31928e-07	pink	0.685531
ZBP1	CASP8	0.321459	3.27726e-50	pink	1.92876
ZBP1	TNF	0.325507	1.64799e-51	pink	1.95304
ZBP1	CYLD	0.342067	4.9534e-57	pink	2.0524
ZBP1	GSDMD	0.226105	4.88471e-25	pink	1.35663
ZBP1	NLRP3	0.344954	4.97789e-58	pink	2.06972
ZBP1	CASP1	0.609251	2.27706e-207	pink	3.65551
ZBP1	GSDMB	0.146578	2.9504e-11	pink	0.879467
ZBP1	CASP4	0.423846	1.18278e-89	pink	2.54308
ZBP1	GSDMC	0.222937	2.27588e-24	pink	1.33762
ZBP1	NLRP1	0.371384	1.15034e-67	pink	2.2283
ZBP1	GZMB	0.672236	3.78437e-268	pink	4.03342
ZBP1	CARD8	0.259809	8.55524e-33	pink	1.55885
ZBP1	GZMA	0.607923	3.1122e-206	pink	3.64754
ZBP1	IL1B	0.229888	7.53943e-26	pink	1.37933
CASP8	TNF	0.142188	1.13462e-10	pink	0.853131
CASP8	CYLD	0.432915	7.18159e-94	pink	2.59749
CASP8	IPMK	0.214022	1.52456e-22	pink	1.28413
CASP8	MAP3K7	0.223837	1.47311e-24	pink	1.34302
CASP8	TRPM7	0.294579	4.39964e-42	pink	1.76747
CASP8	NLRP3	0.317173	7.39329e-49	pink	1.90304
CASP8	CASP1	0.425029	3.38849e-90	pink	2.55018
CASP8	GSDMB	0.0969753	1.15705e-05	pink	0.581852
CASP8	CASP4	0.474721	4.72234e-115	pink	2.84832
CASP8	NLRP1	0.310187	1.0659e-46	pink	1.86112
CASP8	GZMB	0.266735	1.54342e-34	pink	1.60041
CASP8	CARD8	0.386134	1.88936e-73	pink	2.3168
CASP8	GZMA	0.362436	2.66554e-64	pink	2.17462
CASP8	IL1B	0.179289	3.49046e-16	pink	1.07573
TNF	CYLD	0.210789	6.69181e-22	pink	1.26473
TNF	ITPK1	-0.120071	5.42307e-08	#6495ED	0.720424
TNF	IPMK	0.0905238	4.26709e-05	pink	0.543143
TNF	MAP3K7	0.113439	2.82789e-07	pink	0.680636
TNF	GSDMD	0.0892563	5.46053e-05	pink	0.535538
TNF	NLRP3	0.273058	3.5554e-36	pink	1.63835
TNF	CASP1	0.318486	2.86308e-49	pink	1.91091
TNF	CASP4	0.206395	4.80547e-21	pink	1.23837
TNF	GSDMC	0.202871	2.26276e-20	pink	1.21722
TNF	NLRP1	0.212633	2.8868e-22	pink	1.2758
TNF	GZMB	0.356434	4.20489e-62	pink	2.1386
TNF	CARD8	0.116127	1.46402e-07	pink	0.69676
TNF	GZMA	0.279336	7.60845e-38	pink	1.67602
TNF	IL1B	0.452505	1.98491e-103	pink	2.71503
CYLD	ITPK1	-0.106187	1.5523e-06	#6495ED	0.637123
CYLD	IPMK	0.296095	1.61263e-42	pink	1.77657
CYLD	MAP3K7	0.314552	4.84981e-48	pink	1.88731
CYLD	TRPM7	0.347576	6.0487e-59	pink	2.08546
CYLD	NLRP3	0.398717	1.26184e-78	pink	2.3923
CYLD	CASP1	0.458757	1.29763e-106	pink	2.75254
CYLD	CASP4	0.417516	8.71463e-87	pink	2.5051
CYLD	NLRP1	0.411473	4.17652e-84	pink	2.46884
CYLD	GZMB	0.360933	9.56434e-64	pink	2.1656
CYLD	CARD8	0.484243	2.649e-120	pink	2.90546
CYLD	GZMA	0.455719	4.66822e-105	pink	2.73431
CYLD	IL1B	0.280279	4.23208e-38	pink	1.68168
ITPK1	IPMK	-0.09587	1.45555e-05	#6495ED	0.57522
ITPK1	MAP3K7	-0.170181	1.03847e-14	#6495ED	1.02109
ITPK1	GSDMD	0.285257	1.84579e-39	pink	1.71154
ITPK1	CASP1	-0.162207	1.74426e-13	#6495ED	0.973244
ITPK1	CASP4	-0.177824	6.09805e-16	#6495ED	1.06694
ITPK1	GSDMC	-0.18516	3.55399e-17	#6495ED	1.11096
ITPK1	NLRP1	-0.109101	7.93244e-07	#6495ED	0.654609
ITPK1	GZMB	-0.157944	7.44892e-13	#6495ED	0.947663
ITPK1	GZMA	-0.132095	2.1519e-09	#6495ED	0.792569
ITPK1	IL1B	-0.104171	2.44499e-06	#6495ED	0.625027
IPMK	MAP3K7	0.336679	3.38068e-55	pink	2.02007
IPMK	TRPM7	0.33833	9.35191e-56	pink	2.02998
IPMK	GSDMD	-0.123452	2.25576e-08	#6495ED	0.740715
IPMK	CASP4	0.130069	3.78584e-09	pink	0.780411
IPMK	GSDMC	0.140738	1.75474e-10	pink	0.844429
IPMK	CARD8	0.18173	1.36253e-16	pink	1.09038
IPMK	GZMA	0.0944697	1.93989e-05	pink	0.566818
IPMK	IL1B	0.104096	2.48653e-06	pink	0.624574
MAP3K7	TRPM7	0.335823	6.56231e-55	pink	2.01494
MAP3K7	GSDMD	-0.195653	4.94681e-19	#6495ED	1.17392
MAP3K7	CARD8	0.216133	5.72909e-23	pink	1.2968
MAP3K7	IL1B	0.121751	3.51777e-08	pink	0.730505
TRPM7	GSDMD	-0.121014	4.2566e-08	#6495ED	0.726082
TRPM7	NLRP3	0.158296	6.61749e-13	pink	0.949775
TRPM7	CASP4	0.10957	7.10952e-07	pink	0.657419
TRPM7	GSDMC	-0.126296	1.05922e-08	#6495ED	0.757777
TRPM7	NLRP1	0.130478	3.37978e-09	pink	0.782868
TRPM7	GZMB	-0.0952081	1.66804e-05	#6495ED	0.571249
TRPM7	CARD8	0.371734	8.45356e-68	pink	2.2304
TRPM7	IL1B	0.0899542	4.76906e-05	pink	0.539725
GSDMD	NLRP3	0.0886336	6.15659e-05	pink	0.531802
GSDMD	CASP1	0.101222	4.68213e-06	pink	0.607332
GSDMD	NLRP1	0.106752	1.36461e-06	pink	0.640514
GSDMD	GZMB	0.128951	5.15138e-09	pink	0.773703
GSDMD	GZMA	0.108919	8.27818e-07	pink	0.653511
NLRP3	CASP1	0.532643	1.0044e-149	pink	3.19586
NLRP3	CASP4	0.441792	4.00408e-98	pink	2.65075
NLRP3	NLRP1	0.493159	2.25569e-125	pink	2.95895
NLRP3	GZMB	0.382176	7.21007e-72	pink	2.29305
NLRP3	CARD8	0.393054	2.87028e-76	pink	2.35833
NLRP3	GZMA	0.484414	2.12382e-120	pink	2.90648
NLRP3	IL1B	0.474395	7.09121e-115	pink	2.84637
CASP1	CASP4	0.755984	0	pink	4.53591
CASP1	GSDMC	0.253893	2.40184e-31	pink	1.52336
CASP1	NLRP1	0.446813	1.38062e-100	pink	2.68088
CASP1	GZMB	0.614565	5.71489e-212	pink	3.68739
CASP1	CARD8	0.374481	7.42844e-69	pink	2.24689
CASP1	GZMA	0.658892	4.86417e-254	pink	3.95335
CASP1	IL1B	0.402764	2.44451e-80	pink	2.41659
GSDMB	GSDMC	0.143614	7.36002e-11	pink	0.861681
GSDMB	NLRP1	0.11218	3.83075e-07	pink	0.673077
GSDMB	GZMB	0.128487	5.84842e-09	pink	0.770923
GSDMB	GZMA	0.091279	3.67832e-05	pink	0.547674
GSDMB	IL1B	-0.123663	2.13416e-08	#6495ED	0.741979
CASP4	GSDMC	0.18336	7.21733e-17	pink	1.10016
CASP4	NLRP1	0.43975	3.91111e-97	pink	2.6385
CASP4	GZMB	0.477779	1.01322e-116	pink	2.86667
CASP4	CARD8	0.387859	3.80033e-74	pink	2.32716
CASP4	GZMA	0.563958	1.80554e-171	pink	3.38375
CASP4	IL1B	0.303217	1.33012e-44	pink	1.8193
GSDMC	GZMB	0.285894	1.23075e-39	pink	1.71536
GSDMC	CARD8	-0.115742	1.61005e-07	#6495ED	0.694454
GSDMC	GZMA	0.104116	2.47508e-06	pink	0.624698
GSDMC	IL1B	0.185406	3.22484e-17	pink	1.11243
NLRP1	GZMB	0.42261	4.33977e-89	pink	2.53566
NLRP1	CARD8	0.423933	1.07896e-89	pink	2.5436
NLRP1	GZMA	0.536976	1.3444e-152	pink	3.22186
NLRP1	IL1B	0.197306	2.46629e-19	pink	1.18384
GZMB	CARD8	0.257687	2.85713e-32	pink	1.54612
GZMB	GZMA	0.771921	0	pink	4.63153
GZMB	IL1B	0.252199	6.1426e-31	pink	1.51319
CARD8	GZMA	0.413289	6.62599e-85	pink	2.47973
CARD8	IL1B	0.168766	1.73091e-14	pink	1.01259
GZMA	IL1B	0.242034	1.4842e-28	pink	1.45221

## Sheet: Table S7
Table S7. KEGG gene sets of distinct PCD-clusters by GSVA enrichment analysis
B vs. A								C vs. A								C vs. B
id	logFC	AveExpr	t	P.Value	adj.P.Val	B		id	logFC	AveExpr	t	P.Value	adj.P.Val	B		id	logFC	AveExpr	t	P.Value	adj.P.Val	B
KEGG_PRIMARY_IMMUNODEFICIENCY	0.808226	-0.034017	63.005	0	0	915.418		KEGG_ALLOGRAFT_REJECTION	0.40065	-0.183171	26.4278	1.4132e-127	2.60028e-125	280.57		KEGG_NATURAL_KILLER_CELL_MEDIATED_CYTOTOXICITY	-0.305525	0.134276	-31.1285	5.52627e-156	1.01683e-153	345.883
KEGG_ALLOGRAFT_REJECTION	0.904928	-0.0391039	62.4477	0	0	906.518		KEGG_LEISHMANIA_INFECTION	0.288995	-0.111738	26.228	5.44321e-126	5.00775e-124	276.931		KEGG_GRAFT_VERSUS_HOST_DISEASE	-0.507191	0.234433	-30.7159	6.50494e-153	5.98455e-151	338.829
KEGG_GRAFT_VERSUS_HOST_DISEASE	0.887738	-0.0343661	61.4121	0	0	889.877		KEGG_CHEMOKINE_SIGNALING_PATHWAY	0.199127	-0.0816386	25.5693	8.51857e-121	4.78828e-119	265.01		KEGG_PRIMARY_IMMUNODEFICIENCY	-0.466807	0.207712	-30.6552	1.83767e-152	1.1271e-150	337.793
KEGG_NATURAL_KILLER_CELL_MEDIATED_CYTOTOXICITY	0.511734	-0.0128616	59.7671	0	0	863.165		KEGG_PRIMARY_IMMUNODEFICIENCY	0.341419	-0.170061	25.5583	1.04093e-120	4.78828e-119	264.81		KEGG_ALLOGRAFT_REJECTION	-0.504278	0.242461	-30.4556	5.59665e-151	2.57446e-149	334.385
KEGG_TYPE_I_DIABETES_MELLITUS	0.748918	-0.0209688	55.2276	0	0	787.722		KEGG_T_CELL_RECEPTOR_SIGNALING_PATHWAY	0.205459	-0.0893941	25.4631	5.79313e-120	2.13187e-118	263.099		KEGG_TYPE_I_DIABETES_MELLITUS	-0.432458	0.203078	-28.7418	2.6921e-138	9.90692e-137	305.256
KEGG_T_CELL_RECEPTOR_SIGNALING_PATHWAY	0.455928	-0.0184252	54.9158	0	0	782.449		KEGG_GRAFT_VERSUS_HOST_DISEASE	0.380547	-0.181306	25.0858	5.12025e-117	1.57021e-115	256.338		KEGG_ANTIGEN_PROCESSING_AND_PRESENTATION	-0.365456	0.147303	-27.6114	5.31546e-130	1.63007e-128	286.202
KEGG_LEISHMANIA_INFECTION	0.592676	-0.029322	53.544	0	0	759.112		KEGG_INTESTINAL_IMMUNE_NETWORK_FOR_IGA_PRODUCTION	0.327593	-0.143782	25.0355	1.26017e-116	3.31245e-115	255.44		KEGG_AUTOIMMUNE_THYROID_DISEASE	-0.402263	0.18653	-27.4785	4.97408e-129	1.30747e-127	283.972
KEGG_INTESTINAL_IMMUNE_NETWORK_FOR_IGA_PRODUCTION	0.718768	-0.0335565	53.4634	0	0	757.734		KEGG_NATURAL_KILLER_CELL_MEDIATED_CYTOTOXICITY	0.206209	-0.103472	24.5181	1.2772e-112	2.93756e-111	246.248		KEGG_INTESTINAL_IMMUNE_NETWORK_FOR_IGA_PRODUCTION	-0.391175	0.195645	-25.952	5.84784e-118	1.345e-116	258.546
KEGG_CHEMOKINE_SIGNALING_PATHWAY	0.429744	-0.0172009	53.3774	0	0	756.263		KEGG_HEMATOPOIETIC_CELL_LINEAGE	0.271664	-0.09156	24.1438	9.58766e-110	1.83361e-108	239.649		KEGG_T_CELL_RECEPTOR_SIGNALING_PATHWAY	-0.25047	0.125572	-25.569	3.29902e-115	6.74466e-114	252.227
KEGG_ANTIGEN_PROCESSING_AND_PRESENTATION	0.579439	-0.00771892	50.3156	1.90892677035451e-311	3.51242525745232e-310	703.342		KEGG_TOLL_LIKE_RECEPTOR_SIGNALING_PATHWAY	0.190805	-0.0733631	24.1416	9.96529e-110	1.83361e-108	239.611		KEGG_CHEMOKINE_SIGNALING_PATHWAY	-0.230616	0.121773	-25.1168	5.64931e-112	1.03947e-110	244.801
KEGG_AUTOIMMUNE_THYROID_DISEASE	0.680085	-0.0112534	49.2653	1.86654e-303	3.12221e-302	684.954		KEGG_VIRAL_MYOCARDITIS	0.255841	-0.0846	24.1168	1.54177e-109	2.57896e-108	239.176		KEGG_NOD_LIKE_RECEPTOR_SIGNALING_PATHWAY	-0.242298	0.119347	-24.6267	1.72217e-108	2.88072e-107	236.8
KEGG_TOLL_LIKE_RECEPTOR_SIGNALING_PATHWAY	0.408334	-0.0128535	48.4537	3.01148e-297	4.6176e-296	670.667		KEGG_B_CELL_RECEPTOR_SIGNALING_PATHWAY	0.20827	-0.0846879	23.7824	5.46665e-107	8.38219e-106	233.325		KEGG_TOLL_LIKE_RECEPTOR_SIGNALING_PATHWAY	-0.217529	0.120146	-23.896	2.45348e-103	3.76201e-102	224.966
KEGG_B_CELL_RECEPTOR_SIGNALING_PATHWAY	0.447477	-0.018007	47.9891	1.11029e-293	1.57148e-292	662.459		KEGG_TYPE_I_DIABETES_MELLITUS	0.31646	-0.146987	22.9148	1.8846e-100	2.66744e-99	218.325		KEGG_LEISHMANIA_INFECTION	-0.303681	0.170875	-23.8755	3.42079e-103	4.84173e-102	224.634
KEGG_NOD_LIKE_RECEPTOR_SIGNALING_PATHWAY	0.438875	-0.0185541	47.8674	9.58568e-293	1.25983e-291	660.304		KEGG_JAK_STAT_SIGNALING_PATHWAY	0.162777	-0.0585155	22.5456	1.04932e-97	1.37911e-96	212.026		KEGG_SYSTEMIC_LUPUS_ERYTHEMATOSUS	-0.333747	0.175516	-23.7028	5.54654e-102	7.28974e-101	221.856
KEGG_VIRAL_MYOCARDITIS	0.503406	-0.0192563	46.6169	4.28357e-283	5.25451e-282	638.096		KEGG_NOD_LIKE_RECEPTOR_SIGNALING_PATHWAY	0.196578	-0.0874057	22.4292	7.6137e-97	9.33948e-96	210.051		KEGG_CYTOKINE_CYTOKINE_RECEPTOR_INTERACTION	-0.24478	0.13605	-22.4614	2.21352e-93	2.71525e-92	202.107
KEGG_SYSTEMIC_LUPUS_ERYTHEMATOSUS	0.611984	-0.0192266	46.5431	1.59763e-282	1.83727e-281	636.78		KEGG_CYTOKINE_CYTOKINE_RECEPTOR_INTERACTION	0.216984	-0.0829554	21.807	2.7864e-92	3.20436e-91	199.582		KEGG_B_CELL_RECEPTOR_SIGNALING_PATHWAY	-0.239207	0.127252	-22.3265	1.85811e-92	2.13682e-91	199.986
KEGG_CYTOKINE_CYTOKINE_RECEPTOR_INTERACTION	0.461764	-0.0150723	44.0363	5.44642e-263	5.89495e-262	591.827		KEGG_CELL_ADHESION_MOLECULES_CAMS	0.234515	-0.0779349	21.7426	8.19902e-92	8.87423e-91	198.506		KEGG_JAK_STAT_SIGNALING_PATHWAY	-0.182885	0.105476	-21.46	1.40626e-86	1.52207e-85	186.489
KEGG_HEMATOPOIETIC_CELL_LINEAGE	0.5297	-0.023908	43.9957	1.13412e-262	1.15932e-261	591.094		KEGG_SYSTEMIC_LUPUS_ERYTHEMATOSUS	0.278237	-0.113385	21.566	1.56458e-90	1.59935e-89	195.569		KEGG_VIRAL_MYOCARDITIS	-0.247565	0.156947	-21.0581	6.92597e-84	7.07988e-83	180.309
KEGG_JAK_STAT_SIGNALING_PATHWAY	0.345663	-0.00785729	42.7969	2.95846e-253	2.86503e-252	569.423		KEGG_AUTOIMMUNE_THYROID_DISEASE	0.277822	-0.129978	20.6383	6.73076e-84	6.51821e-83	180.352		KEGG_ASTHMA	-0.336783	0.176264	-20.6345	4.50289e-81	4.3607e-80	173.852
KEGG_CELL_ADHESION_MOLECULES_CAMS	0.460881	-0.0182397	41.101	7.25957e-240	6.6788e-239	538.608		KEGG_APOPTOSIS	0.156413	-0.0476443	20.3915	3.6752e-82	3.38118e-81	176.368		KEGG_CYTOSOLIC_DNA_SENSING_PATHWAY	-0.207077	0.0941651	-19.8447	6.68976e-76	6.15458e-75	161.982
KEGG_ASTHMA	0.612344	-0.0169061	39.4694	6.36137e-227	5.57377e-226	508.823		KEGG_FC_GAMMA_R_MEDIATED_PHAGOCYTOSIS	0.168962	-0.0607759	19.4681	9.03801e-76	7.91902e-75	161.712		KEGG_HEMATOPOIETIC_CELL_LINEAGE	-0.258035	0.162959	-19.5419	6.05201e-74	5.30272e-73	157.492
KEGG_FC_GAMMA_R_MEDIATED_PHAGOCYTOSIS	0.327554	-0.0193776	35.8726	2.77929e-198	2.3245e-197	442.915		KEGG_ASTHMA	0.275561	-0.112395	18.786	3.63849e-71	3.0431e-70	151.153		KEGG_CELL_ADHESION_MOLECULES_CAMS	-0.226366	0.143249	-18.7793	4.37439e-69	3.65858e-68	146.343
KEGG_CYTOSOLIC_DNA_SENSING_PATHWAY	0.343487	-0.00340778	35.3025	9.65911e-194	7.72729e-193	432.465		KEGG_ANTIGEN_PROCESSING_AND_PRESENTATION	0.213983	-0.119077	18.5421	1.52307e-69	1.21846e-68	147.435		KEGG_FC_EPSILON_RI_SIGNALING_PATHWAY	-0.154062	0.0785301	-17.7874	6.34471e-63	5.07577e-62	132.208
KEGG_FC_EPSILON_RI_SIGNALING_PATHWAY	0.277933	-0.0084336	35.2287	3.73531e-193	2.86374e-192	431.114		KEGG_LEUKOCYTE_TRANSENDOTHELIAL_MIGRATION	0.163459	-0.0415831	17.4605	1.61917e-62	1.24136e-61	131.328		KEGG_RIG_I_LIKE_RECEPTOR_SIGNALING_PATHWAY	-0.162724	0.0688492	-17.5889	1.0295e-61	7.8928e-61	129.433
KEGG_APOPTOSIS	0.290846	-0.0137527	34.4712	3.99324e-187	2.93903e-186	417.241		KEGG_FC_EPSILON_RI_SIGNALING_PATHWAY	0.123871	-0.0523138	17.2606	3.00142e-61	2.20904e-60	128.422		KEGG_FC_GAMMA_R_MEDIATED_PHAGOCYTOSIS	-0.158591	0.0967533	-16.1757	2.47475e-53	1.82142e-52	110.215
KEGG_RIG_I_LIKE_RECEPTOR_SIGNALING_PATHWAY	0.255453	0.00146095	29.7431	8.31626e-150	5.88535e-149	331.377		KEGG_CYTOSOLIC_DNA_SENSING_PATHWAY	0.136409	-0.0651264	15.2735	3.35719e-49	2.37586e-48	100.821		KEGG_PRION_DISEASES	-0.178435	0.0878979	-15.8233	2.60159e-51	1.84112e-50	105.581
KEGG_PRION_DISEASES	0.310566	-0.00554577	28.5551	1.40152e-140	9.55113e-140	310.152		KEGG_COMPLEMENT_AND_COAGULATION_CASCADES	0.161199	-0.0228961	13.5276	1.62416e-39	1.10684e-38	78.6571		KEGG_APOPTOSIS	-0.134433	0.0931554	-14.6802	5.89601e-45	4.01802e-44	91.0191
KEGG_LEUKOCYTE_TRANSENDOTHELIAL_MIGRATION	0.274749	-0.0166176	26.8809	9.70072e-128	6.37476e-127	280.616		KEGG_PRION_DISEASES	0.132132	-0.0573997	12.9425	1.78774e-36	1.13429e-35	71.7016		KEGG_VASOPRESSIN_REGULATED_WATER_REABSORPTION	0.130789	-0.0207647	12.7888	3.55059e-35	2.33324e-34	68.6316
KEGG_ACUTE_MYELOID_LEUKEMIA	0.192944	-0.0113287	21.7565	3.66716e-90	2.32675e-89	194.211		KEGG_ACUTE_MYELOID_LEUKEMIA	0.103061	-0.0341271	12.5867	1.12151e-34	6.87857e-34	67.5929		KEGG_NON_SMALL_CELL_LUNG_CANCER	-0.111986	0.0452887	-12.3588	4.3167e-33	2.73887e-32	63.8635
KEGG_NON_SMALL_CELL_LUNG_CANCER	0.1863	-0.00782763	21.4414	5.80403e-88	3.55981e-87	189.156		KEGG_FOCAL_ADHESION	0.104461	0.0119762	9.2961	4.72678e-20	2.17432e-19	34.2358		KEGG_GLYCOSYLPHOSPHATIDYLINOSITOL_GPI_ANCHOR_BIOSYNTHESIS	0.191664	-0.0862269	12.1507	4.21365e-32	2.58437e-31	61.6012
KEGG_VEGF_SIGNALING_PATHWAY	0.158079	-0.00679158	19.9189	1.44465e-77	8.57467e-77	165.266		KEGG_GLYCOSAMINOGLYCAN_BIOSYNTHESIS_CHONDROITIN_SULFATE	0.126028	-0.00916754	8.57117	2.41699e-17	1.01074e-16	28.0814		KEGG_CIRCADIAN_RHYTHM_MAMMAL	0.203346	-0.0306624	11.1998	9.53722e-28	5.6608e-27	51.6514
KEGG_GLYCOSYLPHOSPHATIDYLINOSITOL_GPI_ANCHOR_BIOSYNTHESIS	-0.298159	-0.00860297	-19.3827	5.2998e-74	3.04738e-73	157.076		KEGG_OXIDATIVE_PHOSPHORYLATION	-0.113229	0.00414853	-7.70771	2.26079e-14	7.88436e-14	21.3472		KEGG_PROTEASOME	-0.220857	0.0376857	-10.4596	1.49159e-24	8.57665e-24	44.3614
KEGG_COMPLEMENT_AND_COAGULATION_CASCADES	0.241268	-0.00890202	18.1949	2.6404e-66	1.47222e-65	139.396		KEGG_GLYCOSYLPHOSPHATIDYLINOSITOL_GPI_ANCHOR_BIOSYNTHESIS	-0.106496	0.05032	-7.60711	4.80903e-14	1.60884e-13	20.6055		KEGG_LEUKOCYTE_TRANSENDOTHELIAL_MIGRATION	-0.11129	0.0936965	-10.3435	4.55877e-24	2.54186e-23	43.2548
KEGG_PATHOGENIC_ESCHERICHIA_COLI_INFECTION	0.210602	-0.0084279	16.634	1.21096e-56	6.55342e-56	117.214		KEGG_ECM_RECEPTOR_INTERACTION	0.101553	0.0250731	6.99817	3.83171e-12	1.15579e-11	16.3103		KEGG_PATHOGENIC_ESCHERICHIA_COLI_INFECTION	-0.135192	0.0465123	-10.1328	3.36897e-23	1.82321e-22	41.2742
KEGG_GLYCOSPHINGOLIPID_BIOSYNTHESIS_GANGLIO_SERIES	0.219226	-0.00729564	15.6174	1.17763e-50	6.19096e-50	103.473										KEGG_GLYCOSPHINGOLIPID_BIOSYNTHESIS_LACTO_AND_NEOLACTO_SERIES	-0.140831	0.0307648	-9.40451	2.60793e-20	1.29692e-19	34.6934
KEGG_PATHWAYS_IN_CANCER	0.103997	-0.00980078	15.5019	5.43463e-50	2.7777e-49	101.95										KEGG_VALINE_LEUCINE_AND_ISOLEUCINE_DEGRADATION	0.129224	-0.0306766	9.22668	1.24229e-19	6.01529e-19	33.1505
KEGG_ADIPOCYTOKINE_SIGNALING_PATHWAY	0.11484	-0.0116715	14.3091	2.45554e-43	1.22114e-42	86.6882										KEGG_CYSTEINE_AND_METHIONINE_METABOLISM	-0.121341	-0.0102584	-9.14107	2.61033e-19	1.23154e-18	32.4169
KEGG_VASOPRESSIN_REGULATED_WATER_REABSORPTION	-0.142068	-0.0072089	-14.1152	2.72791e-42	1.32088e-41	84.2912										KEGG_GLYCOSPHINGOLIPID_BIOSYNTHESIS_GANGLIO_SERIES	-0.133966	0.0539094	-8.96023	1.22887e-18	5.65281e-18	30.8866
KEGG_EPITHELIAL_CELL_SIGNALING_IN_HELICOBACTER_PYLORI_INFECTION	0.132001	-0.0102889	14.0438	6.5834e-42	3.10601e-41	83.4142										KEGG_ARRHYTHMOGENIC_RIGHT_VENTRICULAR_CARDIOMYOPATHY_ARVC	0.105546	0.0127752	8.86337	2.78713e-18	1.25081e-17	30.078
KEGG_PROTEASOME	0.258002	0.00317563	13.7327	2.93592e-40	1.35052e-39	79.6344										KEGG_CELL_CYCLE	-0.134493	-0.0196983	-8.62863	1.96525e-17	8.60968e-17	28.1503
KEGG_ETHER_LIPID_METABOLISM	0.136085	-0.00575041	13.4289	1.12624e-38	4.93399e-38	76.0054										KEGG_BUTANOATE_METABOLISM	0.103878	-0.0301517	8.29817	2.84697e-16	1.19247e-15	25.5142
KEGG_PANCREATIC_CANCER	0.123039	-0.0119571	13.4086	1.43403e-38	6.13632e-38	75.765										KEGG_PROPANOATE_METABOLISM	0.113042	-0.0338131	7.6447	4.30726e-14	1.76119e-13	20.5728
KEGG_DORSO_VENTRAL_AXIS_FORMATION	0.176622	-0.00860498	13.3953	1.68021e-38	7.02632e-38	75.6074										KEGG_DNA_REPLICATION	-0.16231	-0.0339124	-7.25823	7.07406e-13	2.71172e-12	17.8232
KEGG_TRYPTOPHAN_METABOLISM	0.139007	-0.00237635	13.2081	1.53613e-37	6.28105e-37	73.4059										KEGG_ECM_RECEPTOR_INTERACTION	0.108476	0.0369569	6.50878	1.11558e-10	3.80124e-10	12.8653
KEGG_NEUROTROPHIN_SIGNALING_PATHWAY	0.100528	-0.0106884	12.7524	3.03905e-35	1.21562e-34	68.1471										KEGG_HOMOLOGOUS_RECOMBINATION	-0.100732	-0.0409741	-5.45871	5.83671e-08	1.57935e-07	6.77012
KEGG_GLYCOSPHINGOLIPID_BIOSYNTHESIS_LACTO_AND_NEOLACTO_SERIES	0.188636	-0.00672573	12.7207	4.36396e-35	1.70844e-34	67.7873
KEGG_NITROGEN_METABOLISM	-0.143789	0.0165694	-12.219	1.23193e-32	4.72241e-32	62.1777
KEGG_BIOSYNTHESIS_OF_UNSATURATED_FATTY_ACIDS	-0.167691	0.0015176	-12.188	1.73586e-32	6.51832e-32	61.8369
KEGG_NICOTINATE_AND_NICOTINAMIDE_METABOLISM	0.127533	-0.00907496	12.1827	1.84153e-32	6.77682e-32	61.7781
KEGG_CIRCADIAN_RHYTHM_MAMMAL	-0.207736	-0.0180265	-12.0478	8.11271e-32	2.92694e-31	60.3046
KEGG_GLIOMA	0.105407	-0.0100946	11.6971	3.60862e-30	1.2769e-29	56.5343
KEGG_GLYCOSPHINGOLIPID_BIOSYNTHESIS_GLOBO_SERIES	0.160673	-0.00564496	11.6195	8.25472e-30	2.86579e-29	55.7125
KEGG_PEROXISOME	-0.12978	-0.00499615	-11.4343	5.84199e-29	1.95441e-28	53.7692
KEGG_BUTANOATE_METABOLISM	-0.138331	-0.00301777	-11.2831	2.83528e-28	9.31591e-28	52.2009
KEGG_HUNTINGTONS_DISEASE	-0.119117	0.00259658	-10.4876	8.65233e-25	2.74488e-24	44.2401
KEGG_AMINOACYL_TRNA_BIOSYNTHESIS	-0.173107	-0.00628585	-10.3225	4.30413e-24	1.3423e-23	42.6496
KEGG_VALINE_LEUCINE_AND_ISOLEUCINE_DEGRADATION	-0.140345	-0.0172982	-10.0452	6.06931e-23	1.86125e-22	40.027
KEGG_CARDIAC_MUSCLE_CONTRACTION	-0.112465	0.00912059	-10.0066	8.72722e-23	2.63247e-22	39.6671
KEGG_LYSOSOME	0.114111	-0.0188474	9.37077	2.93604e-20	8.71341e-20	33.9064
KEGG_SELENOAMINO_ACID_METABOLISM	-0.111162	-0.00281211	-9.32398	4.44734e-20	1.29891e-19	33.4956
KEGG_PROPANOATE_METABOLISM	-0.131138	-0.0167379	-9.18651	1.49112e-19	4.28697e-19	32.2989
KEGG_GLYCOSAMINOGLYCAN_DEGRADATION	0.117648	-0.00990885	8.23789	4.11263e-16	1.06581e-15	24.4738
KEGG_OXIDATIVE_PHOSPHORYLATION	-0.133427	0.00722257	-8.21182	5.0589e-16	1.27512e-15	24.2696
KEGG_PANTOTHENATE_AND_COA_BIOSYNTHESIS	0.103714	-0.00123168	7.75998	1.67066e-14	4.0987e-14	20.8232
KEGG_NUCLEOTIDE_EXCISION_REPAIR	-0.110033	0.0010571	-7.63926	4.12888e-14	9.99624e-14	19.9326
KEGG_GLYCOSAMINOGLYCAN_BIOSYNTHESIS_CHONDROITIN_SULFATE	0.113112	-0.0252612	7.12765	1.66063e-12	3.91738e-12	16.301
KEGG_TAURINE_AND_HYPOTAURINE_METABOLISM	-0.109385	0.00408431	-7.01894	3.53528e-12	8.13113e-12	15.5593
KEGG_ASCORBATE_AND_ALDARATE_METABOLISM	-0.104375	0.0246257	-6.85124	1.1113e-11	2.46361e-11	14.4359

## Sheet: Table S8
Table S8. Hallmark gene sets of distinct PCD-clusters by GSVA enrichment analysis
B vs. A								C vs. A								C vs. B
id	logFC	AveExpr	t	P.Value	adj.P.Val	B		id	logFC	AveExpr	t	P.Value	adj.P.Val	B		id	logFC	AveExpr	t	P.Value	adj.P.Val	B
HALLMARK_ALLOGRAFT_REJECTION	0.722771	-0.0288581	66.7232	0	0	973.509		HALLMARK_ALLOGRAFT_REJECTION	0.324031	-0.142116	28.3869	2.45529e-143	1.22765e-141	316.651		HALLMARK_ALLOGRAFT_REJECTION	-0.398739	0.198422	-31.9251	6.98287e-162	3.49144e-160	359.326
HALLMARK_INTERFERON_GAMMA_RESPONSE	0.736896	-0.0314537	62.6464	0	0	909.37		HALLMARK_IL6_JAK_STAT3_SIGNALING	0.280251	-0.110018	27.7606	2.98493e-138	7.46232e-137	304.96		HALLMARK_INTERFERON_GAMMA_RESPONSE	-0.404216	0.201643	-29.6887	2.95082e-145	7.37704e-144	321.082
HALLMARK_IL6_JAK_STAT3_SIGNALING	0.579045	-0.028556	56.9574	0	0	816.401		HALLMARK_INTERFERON_GAMMA_RESPONSE	0.33268	-0.145885	26.6287	3.66727e-129	6.11211e-128	284.063		HALLMARK_IL6_JAK_STAT3_SIGNALING	-0.298795	0.165791	-25.9283	9.1211e-118	1.52018e-116	257.859
HALLMARK_INFLAMMATORY_RESPONSE	0.525883	-0.0218571	49.1934	7.38543e-303	9.23179e-302	683.278		HALLMARK_INFLAMMATORY_RESPONSE	0.25899	-0.0938337	24.282	8.54931e-111	1.06866e-109	241.842		HALLMARK_INFLAMMATORY_RESPONSE	-0.266893	0.1573	-22.724	3.59654e-95	4.49568e-94	205.909
HALLMARK_COMPLEMENT	0.426581	-0.0173541	46.2642	2.55537e-280	2.55537e-279	631.379		HALLMARK_COMPLEMENT	0.210769	-0.0754322	23.308	2.16423e-103	2.16423e-102	224.827		HALLMARK_INTERFERON_ALPHA_RESPONSE	-0.392661	0.184409	-21.2996	1.72967e-85	1.72967e-84	183.656
HALLMARK_INTERFERON_ALPHA_RESPONSE	0.700961	-0.0324781	44.4611	2.81306e-266	2.34421e-265	599.046		HALLMARK_IL2_STAT5_SIGNALING	0.180837	-0.0628231	22.7178	5.63832e-99	4.6986e-98	214.68		HALLMARK_COMPLEMENT	-0.215812	0.12838	-20.9872	2.11311e-83	1.76092e-82	178.86
HALLMARK_IL2_STAT5_SIGNALING	0.355418	-0.0167814	41.9014	3.68116e-246	2.6294e-245	552.727		HALLMARK_INTERFERON_ALPHA_RESPONSE	0.3083	-0.144992	18.7182	1.03989e-70	7.42776e-70	149.752		HALLMARK_IL2_STAT5_SIGNALING	-0.174581	0.107745	-18.7137	1.15322e-68	8.23727e-68	145.004
HALLMARK_TNFA_SIGNALING_VIA_NFKB	0.38413	-0.0255216	30.7828	6.28024e-158	3.92515e-157	349.613		HALLMARK_TNFA_SIGNALING_VIA_NFKB	0.213726	-0.067075	17.5891	2.46407e-63	1.54004e-62	132.823		HALLMARK_ESTROGEN_RESPONSE_EARLY	0.200942	-0.0507405	16.584	1.05039e-55	6.56496e-55	115.25
HALLMARK_KRAS_SIGNALING_UP	0.308517	-0.0145867	28.9484	1.30058e-143	7.22542e-143	316.667		HALLMARK_KRAS_SIGNALING_UP	0.179872	-0.0442714	17.4814	1.20056e-62	6.6698e-62	131.245		HALLMARK_TNFA_SIGNALING_VIA_NFKB	-0.170404	0.119918	-12.2875	9.4914e-33	5.273e-32	62.628
HALLMARK_APOPTOSIS	0.187251	-0.0161144	21.4271	7.3837e-88	3.69185e-87	188.417		HALLMARK_APOPTOSIS	0.130038	-0.0247618	16.3789	8.99381e-56	4.49691e-55	115.47		HALLMARK_ESTROGEN_RESPONSE_LATE	0.114985	-0.0435265	11.3341	2.41372e-28	1.20686e-27	52.552
HALLMARK_ESTROGEN_RESPONSE_EARLY	-0.250146	-0.00944975	-21.0948	1.47591e-85	6.70868e-85	183.127		HALLMARK_COAGULATION	0.107811	-0.000199589	9.88853	2.08568e-22	7.44886e-22	39.0928		HALLMARK_KRAS_SIGNALING_UP	-0.128645	0.107102	-11.0141	6.28874e-27	2.85852e-26	49.3162
HALLMARK_ESTROGEN_RESPONSE_LATE	-0.169374	-0.00305739	-17.1931	4.86858e-60	2.02857e-59	124.493		HALLMARK_EPITHELIAL_MESENCHYMAL_TRANSITION	0.126761	0.016643	7.22721	7.67529e-13	2.55843e-12	17.357		HALLMARK_E2F_TARGETS	-0.203777	-0.0227538	-9.13528	2.74795e-19	1.0569e-18	31.8859
HALLMARK_PI3K_AKT_MTOR_SIGNALING	0.131879	-0.00738337	16.0538	3.41648e-53	1.31403e-52	108.776		HALLMARK_MYC_TARGETS_V1	-0.101547	-0.0295201	-6.46665	1.33579e-10	3.71052e-10	12.3011		HALLMARK_G2M_CHECKPOINT	-0.181238	-0.0180958	-8.88013	2.42323e-18	8.6544e-18	29.7341
HALLMARK_REACTIVE_OXYGEN_SPECIES_PATHWAY	0.142916	-0.0113629	11.9438	2.52745e-31	9.02661e-31	58.6442										HALLMARK_MTORC1_SIGNALING	-0.133586	-0.00437254	-8.63788	1.82315e-17	6.07716e-17	27.7407
HALLMARK_COAGULATION	0.10737	-0.0101693	8.83247	3.13189e-18	9.21145e-18	28.7513										HALLMARK_MYOGENESIS	0.104447	0.00863869	8.50827	5.26276e-17	1.64461e-16	26.694
HALLMARK_OXIDATIVE_PHOSPHORYLATION	-0.108886	-2.41819e-05	-7.46857	1.45273e-13	3.63182e-13	18.1549										HALLMARK_UV_RESPONSE_DN	0.105193	0.0215169	7.21945	9.30728e-13	2.32682e-12	17.0611
HALLMARK_MTORC1_SIGNALING	0.100909	0.0101567	7.30146	4.85726e-13	1.15649e-12	16.9681										HALLMARK_TGF_BETA_SIGNALING	0.106129	0.0220166	6.96518	5.42606e-12	1.29192e-11	15.3306
HALLMARK_E2F_TARGETS	0.108887	0.028328	5.14764	3.0297e-07	5.22362e-07	3.93942										HALLMARK_MYC_TARGETS_V1	-0.106434	-0.0422301	-5.66548	1.83934e-08	3.67867e-08	7.38944

## Sheet: Table S9
Table S9. Relative fractions of tumor-infiltrating immune cells of breast cancer patients by the CIBERSORT algorithm
id	B cells naive	B cells memory	Plasma cells	T cells CD8	T cells CD4 naive	T cells CD4 memory resting	T cells CD4 memory activated	T cells follicular helper	T cells regulatory (Tregs)	T cells gamma delta	NK cells resting	NK cells activated	Monocytes	Macrophages M0	Macrophages M1	Macrophages M2	Dendritic cells resting	Dendritic cells activated	Mast cells resting	Mast cells activated	Eosinophils	Neutrophils
TCGA_TCGA-E2-A1B5	0.0862135	0.0377141	0.0527898	0.165695	0.0276494	0.111569	0.052745	0.0496308	0.0233381	0.101138	0	0	0	0.0512568	0.129479	0.055067	0.0140341	0	0.041679	0	0	0
TCGA_TCGA-EW-A2FS	0.0110065	0.0814202	0.156988	0.123889	0	0.093838	0.0118263	0.0886464	0.00148732	0.0838357	0	0	0	0.0725711	0.118915	0.0543573	0.0650805	0	0	0.0361388	0	0
TCGA_TCGA-EW-A1P7	0.10868	0.147242	0.0508108	0.171374	0	0.0839898	0.0304121	0.0548526	0.00497932	0.0948068	0	0	0	0.0923818	0.0858373	0.0599556	0.00149449	0	0.00837997	0	0	0.00480373
TCGA_TCGA-LL-A5YO	0.0728685	0.0623836	0.0159121	0.190147	0	0	0.0772082	0.0653842	0.0427612	0.0425755	0	0	0	0.162979	0.10684	0.0693541	0.0386196	0	0.0529673	0	0	0
TCGA_TCGA-BH-A1FN	0.0252625	0	0.0572847	0.00447172	0	0.066713	0.0107559	0.0878085	0.000815522	0.0215427	0.0159876	0	0	0.463284	0.115022	0.10691	0	0	0	0.00545888	0	0.0186838
TCGA_TCGA-A7-A3RF	0.00766206	0.00396575	0.0416223	0.068724	0	0.00378705	0	0.0644116	0.0382197	0	0	0.0316911	0	0.362828	0.0594742	0.147797	0.00692852	0	0.162889	0	0	0
TCGA_TCGA-E9-A1NG	0	0.000159936	0.0101925	0.0229107	0	0.0978772	0	0.0104019	0.0166025	0.00918228	0	0.0220333	0	0.198111	0.0592454	0.358978	0.0957051	0	0.0729045	0	0	0.0256957
TCGA_TCGA-D8-A1XB	0.0472198	0	0.0370992	0.0051699	0	0.1596	0	0	0.0283807	0	0	0.0243218	0.00190133	0.162603	0.0867198	0.110502	0.0255113	0	0.310971	0	0	0
TCGA_TCGA-A2-A0CX	0.0112473	0	0.0260423	0.0744078	0	0.201387	0.0162967	0.0301719	0.0105749	0.0234566	0	0.0124149	0	0.233765	0.103266	0.18325	0.00669818	0	0.067022	0	0	0
TCGA_TCGA-AR-A5QQ	0.075375	0	0.115535	0.146448	0	0	0.123866	0.0135317	0	0.0396262	0	0	0	0.163431	0.0958349	0.101483	0.0765605	0	0	0.0360541	0	0.0122538
TCGA_TCGA-A2-A3XT	0.0149689	0	0.0128886	0.0613875	0	0.0738919	0.0200881	0.0331902	0.00711608	0.0155736	0.00150511	0	0	0.500746	0.134079	0.077983	0.025257	0	0.0203827	0	0.000942272	0
TCGA_TCGA-OL-A5RY	0.187612	0.0168499	0.0278702	0.113902	0.0220819	0.0530438	0.0229074	0.0318605	0	0.124842	0	0.0084179	0	0.0730752	0.104412	0.115763	0.054491	0	0.0428714	0	0	0
TCGA_TCGA-A7-A26I	0	0.00294537	0.0611666	0	0	0.0502523	0.0232436	0.0383571	0.0270369	0.000900529	0.0322931	0	0	0.409041	0.0405514	0.303818	0	0	0.0103942	0	0	0
TCGA_TCGA-LL-A50Y	0.0158524	0.0683567	0.0537606	0.123805	0	0.0383375	0	0.0376906	0.0256102	0.0175073	0	0.021594	0	0.10752	0.0558797	0.154408	0.157616	0	0.115629	0	0	0.00643278
TCGA_TCGA-C8-A1HO	0	0.0954854	0.0471057	0	0	0.0983569	0	0.0467291	0.0248429	0.158236	0	0.00232661	0	0.249203	0.12221	0.0993489	0.0105879	0	0.0422462	0	0.00332151	0
TCGA_TCGA-AR-A24L	0.0780594	0	0.0573201	0.0323376	0	0.115001	0	0.0309272	0	0.0369296	0	0	0	0.259175	0.0860156	0.220093	0.00179243	0	0.0772375	0	0	0.00511245
TCGA_TCGA-AN-A0FX	0.103125	0	0.0136293	0.0740709	0	0.0793019	0	0.0659193	0.0068953	0.0309702	0	0.000324469	0	0.355655	0.122905	0.0923409	0	0	0.0548631	0	0	0
TCGA_TCGA-A7-A13H	0.0131682	0	0.0780621	0.0662906	0	0	0	0.0320199	0.0235509	0.0672849	0	0.0253789	0	0.424653	0.104816	0.0881675	0.0143365	0	0.0622714	0	0	0
TCGA_TCGA-A8-A06N	0	0.0050622	0.120483	0.130539	0	0.0569057	0	0.0650264	0.00937052	0	0	0.0251961	0.0109441	0.0783392	0.0832622	0.286026	0.00985052	0	0.0968352	0	0	0.0221597
TCGA_TCGA-E2-A150	0.00647782	0.0222026	0.0153951	0.00174862	0	0.0551416	0.0240578	0.0897164	0.0363748	0.0350185	0.0109588	0	0	0.403399	0.182762	0.0659631	0.0217713	0	0.0290126	0	0	0
TCGA_TCGA-AC-A23H	0.0115355	0	0.0323736	0.00220975	0	0.00826081	0	0.0639377	0.0333859	0.0441251	0	0.00684496	0	0.479163	0.0910607	0.126401	0.00507153	0	0.0796987	0	0	0.0159318
TCGA_TCGA-BH-A0BA	0.146298	0	0.251391	0.051995	0	0.159573	0	0.0147805	0	0.0568409	0	0.0183765	0	0	0.0792527	0.06883	0.0396563	0	0.113006	0	0	0
TCGA_TCGA-EW-A1PB	0	0.0167759	0.00767026	0.156418	0	0	0.0809818	0.0506261	0	0.0531323	0	0.0222977	0	0.0699393	0.310063	0.163752	0	0.0144706	0.0489852	0	0	0.00488757
TCGA_TCGA-A2-A4S2	0.0369453	0	0.0166832	0.113732	0	0.150926	0.0411044	0.0344465	0	0.0425715	0.00479104	0	0	0.22905	0.162968	0.128228	0.00603583	0	0.032518	0	0	0
TCGA_TCGA-A7-A0CE	0.0217583	0	0.0712515	0.0479894	0	0.0431331	0.00622202	0.0518782	0	0	0.018337	0.0126193	0	0.346814	0.177384	0.0908137	0	0.0425014	0.0602001	0	0	0.00909827
TCGA_TCGA-A8-A091	0.0200749	0.0406975	0.0705638	0.0843271	0	0.0159438	0.00469697	0.00963096	0.0183966	0.101102	0	0	0	0.246158	0.116125	0.151953	0.0216138	0	0.0797011	0	0	0.0190154
TCGA_TCGA-A2-A0EV	0.0385872	0	0.0127931	0.0887245	0	0.0685885	0.0113338	0.0407293	0.00384468	0.074845	0	0	0	0.307213	0.127539	0.156704	0.00637508	0	0.0598945	0	0	0.00282747
TCGA_TCGA-UL-AAZ6	0	0.0494225	0.032478	0.00701726	0	0.0960495	0	0.0206114	0.0250821	0.0107789	0	0.0404711	0	0.362257	0.0787518	0.213674	0.00359604	0	0.0585476	0	0	0.00126241
TCGA_TCGA-AR-A0TW	0.0196095	0	0.0938277	0.253994	0	0	0.135212	0.0425143	0	0.036806	0	0.0128177	0	0.0374568	0.10044	0.164077	0.0160312	0	0.0795341	0	0	0.00767981
TCGA_TCGA-E2-A576	0.0644897	0	0.190805	0.104741	0	0.0623083	0	0.0804293	0.0200891	0	0	0.0484391	0	0.0414902	0.0863632	0.0983151	0.0165353	0.00110946	0.184589	0	0	0.000295497
TCGA_TCGA-A8-A07S	0.0385685	0	0	0	0	0.0816779	0.020829	0.0782229	0.0595112	0	0	0.00131894	0	0.372048	0.0724751	0.195536	0.00804045	0	0.0717719	0	0	0
TCGA_TCGA-C8-A12P	0.0183536	0	0.0697492	0.0800122	0	0.067123	0.019194	0.0472788	0.000380072	0.0514844	0	0.011574	0.000105106	0.219143	0.14017	0.193054	0	0.0108024	0.0682412	0	0	0.00333578
TCGA_TCGA-EW-A1PF	0.0256204	0.0256571	0.0481234	0.0774669	0	0.112796	0.0272961	0.0329459	0.00704988	0.0334792	0	0	0	0.210314	0.164815	0.158285	0.0185836	0	0.0554547	0	0	0.00211274
TCGA_TCGA-AN-A0XN	0.00461677	0	0.0122328	0.0323885	0	0.0814812	0	0.0540674	0.00220239	0.0431737	0	0	0	0.412843	0.0940353	0.210112	0.00762002	0	0	0.0409206	0	0.00430655
TCGA_TCGA-E9-A1R5	0.000548976	0.0121098	0.054976	0.0379238	0	0.137251	0.00927642	0.00784834	0.00453161	0.0285217	0.0192822	0	0	0.32904	0.104734	0.128477	0.0154023	0	0.0959894	0	0	0.0140879
TCGA_TCGA-LL-A5YL	0.0394166	0.0776526	0.136848	0.161496	0	0	0.0281734	0.0202465	0.0051123	0.09868	0	0.0378013	0	0.0456005	0.068541	0.167057	0.0288967	0	0.0817354	0	0	0.00274297
TCGA_TCGA-AR-A2LL	0.0594874	0	0.081523	0.0787059	0	0.0194253	0	0.0469637	0	0	0	0.00749667	0	0.278495	0.0553529	0.177836	0.0944533	0	0.0914443	0	0	0.0088172
TCGA_TCGA-AO-A1KQ	0.0504425	0	0.0530466	0.23501	0	0	0.0461085	0.063319	0	0.128268	0	0.00832747	0	0.18466	0.0901798	0.0884083	0	0	0.0512021	0	0	0.00102828
TCGA_TCGA-BH-A0DI	0.00586143	0.0231966	0.0306463	0.0722974	0	0.0707821	0.0009177	0.039924	0	0.138726	0	0.0216548	0	0.287002	0.108751	0.0969311	0.012188	0	0.0911215	0	0	0
TCGA_TCGA-D8-A1X8	0.0142115	0	0.0213017	0.0994158	0	0.154766	0.000344983	0.0109641	0	0.0730504	0	0	0.0472754	0	0.138646	0.195038	0.139452	0	0.100826	0	0	0.00470818
TCGA_TCGA-A2-A0D0	0.0266662	0	0.016629	0.20649	0	0.0103891	0.0993419	0.0613485	0.0185964	0.0610564	0	0.0111803	0	0.227584	0.0993191	0.0850315	0.0551796	0	0	0.0158182	0	0.00537002
TCGA_TCGA-E9-A54X	0	0.080015	0.0558265	0	0.0357574	0	0	0.127218	0.00201568	0.063717	0	0.0227371	0	0.354485	0.0506281	0.201197	0	0	0.000291116	0.00567087	0.000440299	0
TCGA_TCGA-A7-A0DB	0.00857736	0	0.0222814	0	0	0.124602	0	0	0.0198468	0.0346181	0	0.0139702	0	0.467705	0.0196936	0.133326	0.0413809	0	0.111309	0	0	0.00268989
TCGA_TCGA-C8-A26W	0.0617859	0	0.0268352	0.219606	0	0.0691294	0.0237216	0.0478654	0.0115116	0.115247	0	0	0	0.0602887	0.19206	0.134553	0.00917272	0	0.0282225	0	0	0
TCGA_TCGA-E2-A1IN	0.0212853	0.00863557	0.0358236	0.0492249	0	0.157659	0	0.0125246	0.0225689	0	0	0	0.000338437	0.072799	0.0671908	0.245421	0.0158457	0	0.265454	0	0	0.0252281
TCGA_TCGA-GM-A2DK	0.0295687	0	0.0169095	0.0960913	0	0.0704693	0.00103866	0.0193188	0.000733686	0.0856733	0	0.0266952	0	0.387181	0.0663148	0.162432	0.00440735	0	0.0331665	0	0	0
TCGA_TCGA-E2-A15A	0.0567373	0.104984	0	0.116965	0	0.122793	0.0862391	0.0542178	0	0.0691365	0.0119586	0	0	0.0522719	0.137513	0.111145	0.0324467	0	0.0435917	0	0	0
TCGA_TCGA-EW-A3U0	0.0429619	0.0384927	0.0158708	0.168682	0	0.0371452	0.135636	0.0304969	0.00318611	0.0809356	0	0	0	0.140862	0.13339	0.0853732	0.0500294	0	0.0369386	0	0	0
TCGA_TCGA-PE-A5DD	0.0132438	0	0.0434727	0.238968	0	0.117316	0	0.0512145	0.0177947	0.10544	0	0.034524	0	0.0788492	0.136318	0.0572404	0.0140909	0	0.091527	0	0	0
TCGA_TCGA-BH-A0BC	0.0235952	0	0.0133835	0.0734869	0	0.105527	0	0.0384862	0.0291526	0.0589483	0	0	0	0.287474	0.182229	0.118349	0.0147776	0	0.0463788	0	0	0.00821192
TCGA_TCGA-AR-A0U3	0.0135562	0.00941622	0.0238919	0.00298153	0	0.0804369	0.0360728	0.060264	0.0187529	0.0283317	0	0	0	0.385257	0.144933	0.101457	0.0348455	0	0.0598029	0	0	0
TCGA_TCGA-D8-A27F	0.0972332	0	0.0452113	0.0342772	0	0.0915418	0	0.00304239	0	0	0.0120087	0	0.00197303	0.519411	0.0496994	0.123481	0	0	0	0.0221216	0	0
TCGA_TCGA-BH-A0EB	0.0048052	0.0150821	0.0582736	0.0867042	0	0.105245	0	0.0554076	0.0302961	0.0720137	0	0	0	0.0741554	0.116327	0.184988	0.125992	0	0.0588215	0	0	0.0118884
TCGA_TCGA-A8-A08O	0.21955	0	0.127758	0.0642367	0	0.105076	0	0.0394139	0.00506535	0	0	0.0455669	0.0118186	0.0692721	0.103391	0.101032	0.0268054	0	0.076148	0	0	0.00486508
TCGA_TCGA-BH-A0HB	0	0	0.0264999	0.0816394	0	0.173995	0.00524694	0.025541	0.00938212	0.157955	0	0.0152545	0	0.160561	0.104981	0.135999	0.0482247	0	0.0547199	0	0	0
TCGA_TCGA-BH-A1FB	0.114803	0	0	0.101178	0	0.164606	0.0555593	0.0989121	0	0.0409192	0.00970031	0	0.0105951	0.0639198	0.132592	0.0588083	0.0564832	0	0.091923	0	0	0
TCGA_TCGA-EW-A6S9	0.0112147	0.015948	0.144302	0.0102041	0	0.0255239	0	0.0654914	0.00927965	0.0105788	0	0.00657701	0	0.33142	0.0984543	0.149513	0	0	0.115795	0	0	0.0056989
TCGA_TCGA-D8-A1JM	0.000556472	0.00545367	0.035512	0.220573	0	0.123606	0.0917845	0.114932	0.00889687	0.0284293	0	0.0339818	0	0.0712375	0.185405	0.0108414	0	0	0.0675599	0	0	0.00123087
TCGA_TCGA-E9-A1R0	0.0595006	0.0319717	0.0374177	0.158504	0	0.0609908	0.00359807	0.0403318	0.019492	0.0592698	0	0.00802516	0	0.161743	0.060941	0.115755	0.0240852	0.00738601	0.150988	0	0	0
TCGA_TCGA-BH-A0HN	0.0458097	0	0.0345375	0	0	0.168648	0	0.00579412	0.076118	0	0.0432988	0	0.0375279	0	0.051042	0.394274	0.0712682	0	0	0.0432413	0.0029493	0.025491
TCGA_TCGA-E9-A1NH	0.0130506	0	0.0655964	0.091236	0	0.0820932	0	0.0521258	0.00696003	0.0262417	0	0.0257723	0	0.277416	0.0718464	0.132927	0.076979	0	0.0736414	0	0	0.00411431
TCGA_TCGA-D8-A3Z6	0.0722042	0	0.0943879	0.0687287	0	0.066031	0	0.0716302	0.0198581	0	0.0321889	0	0.0155351	0.117282	0.141383	0.20915	0	0	0.0916212	0	0	0
TCGA_TCGA-B6-A0RV	0.101398	0	0.0338433	0.123141	0	0.168166	0.0349367	0.0360409	0.020031	0	0.00583121	0	0	0.178284	0.160781	0.0876802	0.0183043	0	0.0315618	0	0	0
TCGA_TCGA-A2-A0T1	0.0184727	0.00782014	0.0203122	0.127641	0	0.0699686	0.0194159	0.0407567	0.0187487	0.0874949	0	0.034078	0	0.239353	0.110453	0.131794	0.0257457	0	0.0479452	0	0	0
TCGA_TCGA-A8-A09G	0.0710456	0	0.0326953	0.0734768	0	0.237848	0.0394518	0.0432764	0	0.0702275	0	0	0.00435732	0.0168442	0.19492	0.123694	0.0100889	0	0.0820741	0	0	0
TCGA_TCGA-OL-A5RU	0.0511208	0.0956666	0.105732	0.26422	0	0	0.0437677	0.0277827	0.0285283	0.0771233	0	0	0	0.0962794	0.0667477	0.0589741	0.0410317	0	0.0430253	0	0	0
TCGA_TCGA-B6-A401	0.0264084	0.0652324	0.0411328	0.12019	0	0.024537	0	0.107575	0.0228142	0.0301031	0	0.00355177	0	0.32575	0.0838015	0.0852879	0.00396583	0	0.0596492	0	0	0
TCGA_TCGA-E2-A154	0	0.0356221	0.0138827	0	0	0.137595	0	0.00402627	0.0540757	0	0.0571696	0	0.0223267	0.23139	0.0408399	0.250229	0.00715336	0.00459179	0.141098	0	0	0
TCGA_TCGA-AO-A0JI	0.060845	0	0.0588486	0.0625848	0	0.0973293	0	0.0178782	0	0.0280334	0	0.0237259	0	0.0173723	0.0575613	0.0325621	9.45286e-05	0	0.543165	0	0	0
TCGA_TCGA-BH-A0HA	0.050034	0	0.0144282	0.0647006	0	0.133051	0.00741124	0.0753655	0.0167736	0.101149	0	0.0346611	0	0.0299294	0.207544	0.085165	0.0293088	0	0.142243	0	0	0.00823431
TCGA_TCGA-E2-A1IU	0.00706028	0.128384	0.0577726	0.0797063	0	0.122488	0	0.0649366	0	0.0875426	0	0	0	0.0990551	0.131552	0.112191	0.0275515	0	0.076901	0	0	0.00485938
TCGA_TCGA-BH-A18T	0.0997876	0	0.0270119	0.106244	0	0.0519746	0.0434652	0.0722802	0.00296452	0.0209479	0	0.0186113	0	0.301193	0.134692	0.0848457	0	0	0.0323075	0	0	0.00367491
TCGA_TCGA-BH-A203	0.026769	0.00618581	0.0511407	0.0948034	0	0.0803696	0.0625686	0.0705937	0	0.122921	0	0	0	0.16222	0.152216	0.136709	0.0181489	0	0.0127033	0	0	0.00265037
TCGA_TCGA-AR-A2LO	0.0678462	0.014516	0.0153184	0.235265	0	0.14913	0	0.0501485	0.00390371	0.0846689	0	0.0148054	0	0.0595406	0.147348	0.0950428	0.00944811	0	0.048753	0	0	0.00426554
TCGA_TCGA-E2-A15K	0.101807	0	0.0224424	0.0918502	0	0.132694	0.0342485	0.0213425	0.015193	0.0698712	0	0	0.00537244	0.152207	0.114403	0.12291	0.018081	0	0.0975779	0	0	0
TCGA_TCGA-BH-A201	0.0508587	0	0.0251483	0.0377548	0	0.0237578	0	0.0841347	0	0	0.0123992	0	0	0.577216	0.0667955	0.0690913	0	0	0.0518823	0	0	0.000961221
TCGA_TCGA-C8-A8HQ	0.0534368	0	0.0346563	0.130951	0	0.0349784	0.0273995	0.0920091	0.0331098	0.0344666	0	0	0	0.265392	0.134034	0.104898	0.0100153	0	0.0391917	0	0	0.00546172
TCGA_TCGA-B6-A0RL	0	0.0819267	0.0397043	0.0546383	0	0	0	0.175155	0	0.0050292	0	0.0238373	0	0.291971	0.0154673	0.20306	0	0.0710579	0.00172926	0	0	0.036424
TCGA_TCGA-A2-A0SU	0.0270138	0	0.055715	0.0901269	0	0.170776	0.0241086	0.037141	0.00265117	0.108162	0	0	0	0.181872	0.083886	0.11035	0.0400101	0	0.0609331	0	0	0.00725445
TCGA_TCGA-AO-A1KR	0.0010609	0.00996729	0.0551189	0.253589	0	0	0.140444	0.146048	0	0	0	0.115204	0	0.0701596	0.110373	0.0212169	0.00587328	0.00721285	0.0539746	0	0.00782288	0.00193397
TCGA_TCGA-GM-A3XG	0.0574685	0	0.0500271	0.0642179	0	0.0108265	0.000909987	0.0780558	0	0.0371832	0	0	0	0.424441	0.0747852	0.162561	0	0	0.0395237	0	0	0
TCGA_TCGA-E9-A1R6	0	0.00822749	0.0363684	0.0447246	0	0.0246324	0	0.0440469	0.0387112	0	0	0.00415901	0	0.350125	0.0989331	0.22965	0.00768974	0	0.099081	0	0	0.0136514
TCGA_TCGA-3C-AALI	0.0064021	0.0115461	0.0255489	0.291613	0	0	0.0427598	0.0799194	0.0609894	0.00740898	0	0	0	0.164613	0.138501	0.0852528	0	0.0406787	0.0447674	0	0	0
TCGA_TCGA-BH-A0B6	0.0385892	0.0584519	0.0225248	0.26713	0	0	0.0800423	0.0324158	0.0477163	0.0455925	0	0.00952258	0.00672234	0.106557	0.113856	0.0666456	0.027911	0	0.0763231	0	0	0
TCGA_TCGA-AR-A24W	0.0389565	0	0.101614	0.097349	0	0.238317	0	0.0348832	0	0.000692308	0	0.00357735	0.00260151	0	0.016641	0.1243	0.109865	0.0430363	0.104189	0.0351648	0.0368772	0.0119359
TCGA_TCGA-AR-A2LE	0.0727371	0	0.028972	0.0761403	0	0.113014	0.0189301	0.0205888	0.00992874	0.0627248	0	0	0	0.106571	0.166485	0.144188	0.115488	0	0.0642318	0	0	0
TCGA_TCGA-AN-A041	0.0247435	0	0.0494319	0.014973	0	0.0946294	0	0.054302	0.0187588	0.0176002	0	0.022248	0.00067317	0.419448	0.071351	0.134804	0.0100439	0	0.0669928	0	0	0
TCGA_TCGA-D8-A27R	0.0322965	0	0.0283987	0.118267	0	0.114834	0.00391554	0	0.00939791	0.120836	0	0.0223068	0.0129311	0.0167657	0.17154	0.183425	0.0534489	0	0.1089	0	0.00273623	0
TCGA_TCGA-AR-A1AS	0.00602418	0.00175782	0.0234454	0.00607471	0	0.0102884	0	0.0343206	0	0	0	0	0	0.537144	0.0242119	0.276023	0.00288761	0	0.00875817	0.0434076	0	0.0256568
TCGA_TCGA-A7-A4SA	0.0499953	0	0.0135339	0.202306	0	0.225762	0.0403883	0.0192382	0	0.0836246	0	0	0	0.0378933	0.165343	0.0581564	0.0328022	0	0.0709565	0	0	0
TCGA_TCGA-E9-A247	0.0696992	0	0.142374	0.0579495	0	0.046797	0	0.0494567	0.0167747	0.0149805	0.000314955	0	0	0.22939	0.110027	0.152112	0	0	0.102694	0	0	0.00743039
TCGA_TCGA-EW-A6SB	0	0	0.564539	0.0727986	0	0.0138783	0.0408851	0.0473579	0	0.0430352	0	0.0423067	0	0.0498477	0.0486845	0.0405751	0.00953675	0	0.0155824	0	0	0.0109729
TCGA_TCGA-AR-A1AO	0.00753685	0.0046877	0.0042127	0.0943556	0	0	0.0365722	0.0264386	0.000448669	0.0324096	0	0.00182173	0	0.577345	0.0600355	0.102191	0.0133044	0	0.0386404	0	0	0
TCGA_TCGA-AN-A049	0.0320095	0	0.0230081	0.0332211	0	0.141728	0.004337	0	0.0465816	0.0771611	0	0	0	0.269715	0.182257	0.121588	0.0186678	0	0.0418555	0	0	0.00787123
TCGA_TCGA-E9-A244	0	0.0801777	0.0291675	0.147835	0	0.0213287	0	0.0809969	0.00391447	0.058322	0	0	0	0.312517	0.159045	0.0461652	0.0160683	0	0	0.0425282	0	0.0019337
TCGA_TCGA-C8-A12M	0.0347591	0	0.0740893	0.253851	0	0.0820516	0.0335448	0.0671378	0.0194213	0.0586353	0	0	0	0.0664808	0.0720282	0.110267	0	0	0.121964	0	0	0.00576939
TCGA_TCGA-E9-A227	0.0336067	0	0.0224001	0.18458	0	0.153762	0.0270962	0.00441037	0	0.127862	0	0	0	0.0207767	0.102443	0.168528	0.110457	0.00224235	0.0352617	0	0	0.0065735
TCGA_TCGA-GM-A5PV	0.0185079	0	0.0263537	0.137701	0	0.179083	0	0.0427999	0.00613503	0.018354	0	0.0162955	0.000733216	0.165385	0.164199	0.118245	0.0400799	0	0.0606169	0	0.00551087	0
TCGA_TCGA-AR-A1AN	0.0275099	0	0.0122441	0.0434353	0	0.0821647	0	0.0427702	0.00236224	0.0479806	0	0.0308646	0	0.324148	0.0751332	0.110059	0.115334	0	0.0831101	0	0	0.00288453
TCGA_TCGA-C8-A12T	0.00176885	0	0.0432761	0.151539	0	0.0714397	0.0101929	0.0446597	0.00180139	0	0	0.0233797	0.0450355	0.0955199	0.109179	0.167668	0.0455265	0.0541765	0.134838	0	0	0
TCGA_TCGA-AC-A8OS	0.00377842	0.0261611	0.0726189	0.191272	0	0.142962	0	0.029864	0	0.0338709	0	0.00191931	0.00457862	0.0528621	0.120336	0.0959605	0.0361057	0	0.187711	0	0	0
TCGA_TCGA-BH-A0H9	0.0314822	0.0167513	0.0298629	0.0565591	0	0.0599951	0	0.01377	0.0120903	0.077297	0	0	0	0.34333	0.13345	0.164456	0.0282894	0	0.0274909	0	0.00517551	0
TCGA_TCGA-BH-A0E2	0.0166837	0	0.0405391	0.158564	0	0.0368796	0.00507878	0.0525965	0.0443948	0.0384723	0	0.0169308	0	0.2524	0.0843922	0.0697206	0.029222	0	0.153635	0	0	0.000490526
TCGA_TCGA-A8-A090	0.00694366	0.0137674	0.0236177	0.00464334	0	0	0.0363005	0.0400808	0.018383	0.0693234	0.00301316	0	0	0.388937	0.110707	0.189407	0.00570254	0	0.0739918	0	0	0.0151818
TCGA_TCGA-AC-A2FO	0.0732896	0.0394728	0.0382111	0.14695	0	0.227324	0.0510377	0	0	0.103112	0	0	0	0.0178962	0.108691	0.114573	0.0533628	0	0.0260805	0	0	0
TCGA_TCGA-A8-A0A9	0	0.00335298	0.013177	0.134082	0	0.0189368	0	0.0499857	0.0466824	0.0285227	0	0.0242119	0	0.301013	0.14223	0.143598	0.0170267	0	0.067367	0	0	0.00981279
TCGA_TCGA-A2-A0ER	0.0275021	0.0190452	0.0458815	0.000197649	0	0.110166	0	0.0334809	0.0255388	0.0995656	0	0.0213637	0	0.105676	0.123662	0.11186	0.0590081	0	0.207679	0	0	0.0093731
TCGA_TCGA-BH-A0C1	0.0522702	0	0.017834	0.262987	0	0.151783	0.0340346	0.0270696	0	0.0820473	0	0	0	0.00756245	0.116088	0.102174	0.0662166	0.0233227	0.044281	0	0.00867645	0.00365227
TCGA_TCGA-AO-A12B	0	0.100006	0.0590537	0.0968241	0	0.0143667	0	0.024515	0.0913656	0.0180386	0.0297662	0	0.0326459	0.120413	0.128996	0.0924251	0.0382395	0	0.153345	0	0	0
TCGA_TCGA-AN-A0FZ	0.0455891	0	0.0388735	0	0	0.0229579	0	0.0648117	0.0236663	0.0435266	0	0	0	0.431699	0.0805855	0.198929	0.0106528	0	0.023779	0	0	0.0149297
TCGA_TCGA-EW-A1OW	0.074426	0	0.0637973	0.0333521	0	0.00201349	0.0330311	0.0762708	0.0184316	0.0236762	0	0.0163581	0	0.385921	0.112258	0.0789115	0.0520333	0	0.0295194	0	0	0
TCGA_TCGA-LL-A6FR	0	0.0377101	0.0179877	0.0109634	0	0.0361787	0	0.0190113	0.0190723	0	0	0	0	0.708616	0.00264166	0.0967713	0	0.0132551	0	0.0334651	0	0.00432722
TCGA_TCGA-AN-A046	0	0.00263802	0.0184471	0.235298	0	0.0712717	0.0588403	0.0938886	0.0153422	0.110715	0	0	0	0.0452727	0.167545	0.122152	0.0525947	0	0.00175605	0	0	0.00423925
TCGA_TCGA-OL-A66L	0.0130122	0.0146221	0.051189	0.193232	0	0.0764736	0	0.0666184	0	0.0764427	0	0.0602746	0.0173717	0.0657528	0.0776349	0.171497	0.00502593	0.00989549	0.0937047	0	0	0.00725288
TCGA_TCGA-OL-A66J	0.0150588	0.00365443	0.0434271	0.0387091	0	0	0	0.0308966	0.00952698	0.0879954	0	0.0391335	0	0.442187	0.0858047	0.132394	0.010032	0	0.0574271	0	0	0.00375353
TCGA_TCGA-D8-A1JU	0.0333302	0	0.0153655	0.0809534	0	0.114685	0.0205647	0.03181	0	0	0	0	0.0129293	0	0.116894	0.364259	0.0380777	0	0.171132	0	0	0
TCGA_TCGA-BH-A1FR	0	0.0666453	0.0137588	0.060256	0	0.11484	0.011705	0.0360353	0.00953661	0.0649052	0	0	0	0.293546	0.147384	0.125423	0.0174087	0	0	0.0385566	0	0
TCGA_TCGA-BH-A0H7	0.0240538	0.00827909	0.0221781	0.0305164	0	0.0919655	0	0.0142342	0.0442198	0.0631425	0	0.0015337	0	0.337631	0.150146	0.098788	0.0174228	0	0.0958895	0	0	0
TCGA_TCGA-LL-A5YP	0.00463196	0.0115471	0.0487552	0.0921649	0	0.151135	0	0.0482508	0	0.0186744	0	0	0	0.189524	0.12932	0.221386	0.0443138	0	0.0137957	0.0172157	0	0.0092846
TCGA_TCGA-A2-A0YK	0.160108	0	0.0533231	0.242051	0	0.125741	0.0288188	0.0335215	0	0.116349	0	0	0	0.0285181	0.110027	0.0530015	0.0299923	0	0.0185492	0	0	0
TCGA_TCGA-AO-A03O	0.035978	0	0.0291619	0.054942	0	0.194763	0.0535785	0.0543124	0.0056943	0.049732	0.00147697	0	0	0.198518	0.134347	0.1268	0.000828447	0	0.0544292	0	0	0.0054384
TCGA_TCGA-D8-A1JN	0	0.0670483	0.146888	0.0896645	0	0.0174958	0.0125612	0.0959238	0.0175475	0.130423	0	0	0	0	0.154032	0.125957	0.0339944	0	0.108465	0	0	0
TCGA_TCGA-AN-A0XR	0	0	0.0776099	0.00965489	0	0.0566708	0	0.0618302	0.0484638	0.0114627	0.0032503	0	0	0.310203	0.0949523	0.0760024	0.184789	0	0.0589346	0	0	0.00617633
TCGA_TCGA-D8-A1XV	0	0.17237	0.049173	0	0.0295014	0.0607253	0.0309744	0.0791097	0.0244554	0.0230845	0.0391897	0	0.0165428	0.0292233	0.062882	0.199457	0.0543435	0	0.127206	0	0.0017621	0
TCGA_TCGA-E9-A1N6	0	0.00257575	0.0161319	0.0268945	0	0.0929745	0	0.0634191	0.00279666	0.0233505	0	0.0114941	0	0.390016	0.0884212	0.232894	0.00801971	0	0.0217833	0.0133543	0	0.00587533
TCGA_TCGA-W8-A86G	0.0340527	0.00378456	0.155595	0.0981706	0	0	0	0.0291833	0.0374264	0.00361125	0.0790962	0	0.00397026	0.104765	0.0716688	0.139333	0.015595	0	0.215803	0	0	0.00794532
TCGA_TCGA-A2-A1G4	0.073157	0.0412023	0.106037	0.124107	0	0.12047	0	0.087092	0	0.0321241	0	0.0193838	0.00365987	0.0514135	0.0890947	0.174356	0.0148473	0	0.0499959	0	0.00162698	0.0114321
TCGA_TCGA-B6-A0WY	0.0217068	0	0.0129947	0.081494	0	0.0262201	0.00468868	0.0701202	0.0299175	0.0290448	0	0.0103181	0	0.278489	0.217359	0.0977048	0.0128612	0	0.107082	0	0	0
TCGA_TCGA-BH-A1EV	0.0248857	0	0.0865548	0	0	0.10258	0	0.0480041	0.0449078	0.027222	0	0	0	0.323152	0.0354042	0.241579	0	0.00788703	0.0355932	0	0	0.0222301
TCGA_TCGA-B6-A0IO	0.0163661	0	0.0455644	0.156996	0	0.0690441	0.0396805	0.0486605	0.0100847	0.0479658	0	0	0	0.17132	0.19215	0.0911085	0.0453797	0	0.0653756	0	0	0.000304399
TCGA_TCGA-C8-A12U	0.0474382	0	0.0229577	0.226213	0	0.000492318	0.165882	0.0561919	0	0.0572348	0	0.0322326	0.000103084	0.0625205	0.116121	0.0966836	0.0270057	0	0.0889236	0	0	0
TCGA_TCGA-D8-A1XW	0	0.00737272	0.0214677	0.0456208	0	0.07606	0.01394	0.0471323	0.00816187	0.0106315	0	0.00936596	0	0.278829	0.12931	0.295435	0.00313071	0	0.0535415	0	0	0
TCGA_TCGA-AO-A0JG	0.0450732	0.01365	0.0104877	0.320385	0	0.0859833	0.0188163	0.0226529	0.000134697	0.141854	0	0	0	0.08485	0.113808	0.0955123	0.0239176	0	0.0228749	0	0	0
TCGA_TCGA-A8-A07J	0.0140636	0	0.0134698	0.00902969	0	0.0137059	0	0.0283296	0.0382381	0.049997	0	0.00125789	0	0.458971	0.0716525	0.12623	0.0410621	0	0.132379	0	0	0.0016135
TCGA_TCGA-OL-A66O	0.00177753	0.0280627	0.2434	0.16688	0	0.0151368	0	0.0859584	0.0203144	0	0	0.0758172	0.00641343	0.0632631	0.0415213	0.131373	0	0	0.110417	0	0.00432799	0.005336
TCGA_TCGA-D8-A27I	0.0229679	0.0160312	0.0616226	0.125798	0.00829382	0.12392	0.0339289	0	0	0.0931959	0	0	0	0.0397862	0.0948529	0.151857	0.116799	0	0.101755	0	0.000654959	0.00853804
TCGA_TCGA-JL-A3YW	0	0.0171627	0.00765868	0.0623463	0	0.0617258	0.00354623	0.0701686	0.0190433	0.0454913	0	0.0161103	0	0.405958	0.123476	0.125718	0.00418669	0	0.0374081	0	0	0
TCGA_TCGA-B6-A0IM	0	0.0147686	0.00295357	0	0	0.145696	0	0.053205	0.0158678	0.046808	0	0	0	0.384073	0.120449	0.147747	0.0326044	0	0.0332079	0	0	0.00261875
TCGA_TCGA-A7-A13D	0.0337568	0	0.0789165	0	0	0.0438849	0	0.0481356	0	0.026494	0.0383405	0	0	0.683674	0.0124134	0	0	0.0120475	0	0.0199926	0.00234379	0
TCGA_TCGA-AC-A23G	0.0202404	0.00275832	0.00702629	0.0859239	0	0	0.0195067	0.0408738	0.0218846	0.0698475	0	0	0	0.480978	0.0487102	0.122076	0.0190573	0	0.0611167	0	0	0
TCGA_TCGA-B6-A0RI	0.0121856	0	0.0214074	0.0331524	0	0.0793939	0	0.0443045	0.0226608	0	0.00315069	0	0.000335937	0.39096	0.0638989	0.198461	0.0482665	0	0.0578179	0.0140233	0	0.00998076
TCGA_TCGA-D8-A1Y2	0.00933962	0.0227864	0.00646897	0.0331352	0	0.0869614	0.0140994	0.0180885	0.0206658	0.114211	0	0	0	0.394687	0.0996912	0.14023	0.0106805	0	0	0.0215008	0.000161014	0.00729265
TCGA_TCGA-AR-A255	0.037465	0	0.0142358	0.0667559	0	0.107553	0.0211981	0.0256481	0.00704943	0.0718275	0	0	0	0.15054	0.22524	0.127033	0.0281764	0	0.117278	0	0	0
TCGA_TCGA-E9-A1NA	0.00286179	0.0188332	0.0252334	0.0690156	0	0.0272974	0	0.0518023	0.0144048	0	0	0.0387309	0.0444015	0.281226	0.0888499	0.232944	0.00926112	0.0382257	0.0374361	0	0	0.0194769
TCGA_TCGA-AC-A5XU	0.00290587	0.00440291	0.164148	0.137779	0	0.0825332	0	0.0361588	0.0389923	0	0	0.0245083	0	0.233547	0.0849653	0.117236	0.00299024	0	0.0670385	0	0	0.00279348
TCGA_TCGA-BH-A18K	0.0146859	0	0.0410101	0	0	0.0719137	0	0.0677867	0.0204888	0.0423854	0	0.002566	0	0.377686	0.100553	0.126991	0.0645873	0	0.0636062	0	0	0.00574003
TCGA_TCGA-E9-A1N4	0.0344902	0	0.00631677	0.0487763	0	0.157338	0.00420085	0.00742133	0.000455447	0.023572	0.00356958	0	0	0.385055	0.113283	0.12802	0	0	0.0875019	0	0	0
TCGA_TCGA-C8-A138	0.0548869	0	0.0141168	0.271832	0	0	0.0643174	0.058601	0.0261624	0.0636906	0	0	0	0.220201	0.0810046	0.0805587	0.0155855	0	0.0490431	0	0	0
TCGA_TCGA-OL-A66H	0.0121895	0.0145013	0.0182955	0.130824	0	0.0642988	0.0160368	0.0289974	0.0172854	0.0505115	0	0.00244931	0.0160183	0.0546775	0.119568	0.330772	0.0105229	0	0.103997	0	0	0.00905457
TCGA_TCGA-OL-A66N	0.0476727	0.0804516	0.0956201	0.177032	0	0.0210765	0	0.0618644	0	0.0474709	0	0.0815021	0	0.0279576	0.0327998	0.153226	0.00703067	0	0.166296	0	0	0
TCGA_TCGA-AR-A0TZ	0	0.0067232	0.0285248	0.00611157	0	0.186573	0	0.0484166	0.0084676	0.0324461	0	0.0375963	0	0.152805	0.0848242	0.227555	0.0472031	0	0.0680426	0.0574429	0	0.00726766
TCGA_TCGA-AN-A03Y	0.0288003	0.0248189	0.0295879	0.0920436	0	0.0342615	0.0185642	0.0789279	0.0153826	0.146396	0	0.0102987	0	0.0400325	0.201666	0.0858107	0.0461059	0	0.139359	0	0	0.00794409
TCGA_TCGA-BH-A28O	0.112769	0	0.269877	0.16095	0	0.159007	0	0.0100157	0	0.00177215	0	0.0163533	0.00222138	4.00273e-05	0.107096	0.0734566	0.0447131	0	0.0417285	0	0	0
TCGA_TCGA-AQ-A54O	0.110974	0	0.0435471	0.113482	0	0.000845886	0.0163982	0.113171	0.0241841	0.0806643	0	0	0	0.20165	0.0982365	0.101613	0.0539644	0	0.0412701	0	0	0
TCGA_TCGA-AR-A0TY	0.0483051	0.0512266	0.0383606	0.073683	0	0.113388	0	0.0108012	0.00822475	0	0	0	0	0.321347	0.0439925	0.185405	0.00514486	0	0.0854135	0.0147081	0	0
TCGA_TCGA-AN-A0FW	0.0295053	0.0080402	0.0325282	0.220443	0	0.0410289	0.0406377	0.033257	0.00853765	0.103281	0	0	0.00737007	0.0283434	0.117805	0.190334	0.0846843	0	0.0540564	0	0	0.000147529
TCGA_TCGA-A8-A0A1	0.00925671	0	0	0.0035744	0	0.0298275	0.0144614	0.0777661	0.0146489	0.078183	0	0.00886108	0	0.48702	0.114686	0.0741787	0.0310208	0	0.0565159	0	0	0
TCGA_TCGA-E9-A243	0.0177402	0.0409481	0.0981369	0.169769	0	0.0531379	0.107485	0	0	0.0875239	0	0	0	0.0702412	0.166295	0.0753875	0.0359059	0	0.0458909	0	0	0.0315381
TCGA_TCGA-AR-A251	0	0.0290137	0.0210235	0.126513	0	0.160876	0	0.0442578	0	0.0692588	0	0	0	0.0978428	0.250561	0.155777	0.0092695	0.00837205	0	0.0169111	0	0.0103243
TCGA_TCGA-A8-A09T	0	0.0458116	0.0215784	0	0	0.199552	0	0.0122451	0.00667655	0	0	0.0045053	0	0.0769013	0.0979706	0.411225	0.0329143	0	0	0.0629211	0.000451049	0.0272473
TCGA_TCGA-EW-A1IY	0.0452009	0	0.0114296	0.0902441	0	0.153423	0.0326979	0.0363617	0	0.240251	0	0	0	0.019219	0.191145	0.0575724	0.0613292	0	0.0581793	0	0	0.00294626
TCGA_TCGA-C8-A26X	0.00693832	0.00780444	0.304759	0.0923864	0	0	0.0693758	0.0279812	0.00662777	0.0389165	0.0187494	0	0	0.186793	0.111456	0.0935598	0.0104476	0	0.0242042	0	0	0
TCGA_TCGA-AO-A12A	0.139479	0	0.0517658	0.197882	0	0.0704948	0	0.0414599	0.00803706	0.0373043	0	0.00115819	0	0.0480941	0.189978	0.110612	0.0570317	0	0.0467039	0	0	0
TCGA_TCGA-BH-A0B9	0.0232593	0.0299956	0	0.200813	0	0.05741	0.0800114	0.0691674	0.0217862	0.0702229	0	0.0356642	0	0.130672	0.149764	0.0212359	0.053215	0	0.0507903	0	0	0.00599234
TCGA_TCGA-AO-A0JB	0.0282597	0	0.0769489	0.180347	0	0.061316	0	0.0939185	0.0393588	0	0	0.0284326	0.0149108	0.138832	0.118944	0.169775	0.00238015	0	0.0465775	0	0	0
TCGA_TCGA-AR-A254	0.0168808	0	0.0184049	0.0565945	0	0.0949804	0.0437938	0.0356934	0	0.0682028	0	0	0	0.239209	0.153577	0.176202	0.0338729	0	0.0489712	0	0	0.0136173
TCGA_TCGA-B6-A402	0.00164696	0.0379408	0.0398288	0.0397866	0	0	0	0.0517706	0.0238254	0.00491294	0	0	0	0.567764	0.114001	0.0958611	0	0	0	0.0226615	0	0
TCGA_TCGA-EW-A1IX	0.0680862	0	0.0267302	0.048503	0	0.0699432	0	0.0682558	0.0138435	0.00787626	0	0.0288044	0	0.295159	0.0275422	0.142209	0.00636501	0.00649989	0	0.183221	0.00696136	0
TCGA_TCGA-BH-A204	0.00724918	0	0.0373504	0.0221716	0	0.0972771	0	0.0521368	0	0	0	0.0247522	0.0477142	0.0180772	0.0857499	0.4154	0.00411804	0	0.0881069	0	0.0739576	0.0259385
TCGA_TCGA-GM-A2DC	0.0111556	0.0393707	0.0387201	0.251644	0	0.00225483	0	0.0731147	0.005973	0	0.0105883	0.0138998	0.0174238	0.0546516	0.196043	0.108717	0.03114	0	0.142108	0	0	0.00319469
TCGA_TCGA-B6-A0RU	0.0482725	0	0.0217571	0.0411605	0	0.049002	0	0.0667402	0.00695842	0.0599386	0	0.015732	0	0.264436	0.158963	0.116827	0.0661588	0	0.0840547	0	0	0
TCGA_TCGA-E9-A1NI	0	0.0189226	0.0148851	0.0070013	0	0.0527049	0	0.0541931	0.00466459	0.0284344	0	0.0142677	0	0.406958	0.0714417	0.230193	0.0163769	0	0.0703044	0	0	0.00965221
TCGA_TCGA-AC-A2FG	0.0445349	0	0.118244	0.0829152	0	0.075768	0	0.0155684	0	0.0438918	0	0	0	0.175028	0.0378967	0.105017	0.137843	0	0.163292	0	0	0
TCGA_TCGA-A1-A0SJ	0.0482491	0	0.086773	0.110917	0	0.274247	0	0	0	0.0195301	0.00540714	0	0	0.123732	0.113923	0.124147	0.0192535	0	0.0584537	0	0	0.0153683
TCGA_TCGA-D8-A27N	0.051607	0	0.094358	0.0775029	0	0.0485283	0.010377	0.0178979	0.00361294	0.0199991	0	0	0	0.365625	0.0603557	0.20216	0.00439411	0	0.041145	0	0	0.00243724
TCGA_TCGA-BH-A18R	0.0881439	0	0.111313	0.103167	0	0.0684074	0.0947232	0.0434521	0	0.0342863	0	0.00242615	0.0024299	0.0431621	0.111329	0.127123	0.106737	0	0.0629314	0	0	0.000369899
TCGA_TCGA-A8-A08H	0.0113966	0.00271597	0.00331518	0.0670907	0	0.0405904	0.051691	0	0	0	0.0258005	0	0.0403513	0.082501	0.0410032	0.342418	0.101201	0	0.075166	0	0.0448994	0.0698604
TCGA_TCGA-GM-A2DL	0.0153097	0	0.0325816	0.0594459	0	0.0864079	0.00924444	0.0546969	0.00768686	0.00139473	0	0	0	0.270402	0.104531	0.242028	0.0537192	0	0.0472303	0	0	0.0153227
TCGA_TCGA-AR-A24Q	0.042004	0	0.0538994	0.174623	0	0.0303064	0.0381942	0.0334085	0.00918498	0.0956439	0	0	0	0.239752	0.127739	0.100619	0.0227623	0	0.0318645	0	0	0
TCGA_TCGA-E2-A14Q	0.0277979	0	0.0282451	0.125371	0	0.244552	0	0.0362564	0	0.0875096	0	0	0.0165161	0.100318	0.16926	0.0457769	0.0210079	0	0.0973895	0	0	0
TCGA_TCGA-C8-A1HF	0.0151237	0	0.0455861	0.270231	0	0.0394877	0.0826611	0.0540172	0.0226089	0.109591	0	0.0261919	0	0.0188491	0.120391	0.16137	0.0329544	0	0.000938499	0	0	0
TCGA_TCGA-D8-A1Y0	0.0472117	0	0.0114573	0.0821872	0	0.252229	0.00659013	0.0410052	0.00545091	0.156521	0	0	0	0	0.172453	0.104011	0.0442069	0	0.0639703	0	0	0.0127064
TCGA_TCGA-A7-A4SB	0.0874569	0	0.14363	0.0781307	0	0.0452299	0	0.0786374	0	0.0386825	0	0.0467017	0	0.0334556	0.107965	0.124734	0.00545504	0	0.202836	0	0	0.0070849
TCGA_TCGA-B6-A1KI	0.0288648	0	0.0594587	0.0134967	0	0.0979419	0	0.0618153	0.0185144	0.0252377	0.015977	0.00182694	0	0.30918	0.123494	0.108244	0.00143025	0	0.125911	0	0	0.00860712
TCGA_TCGA-D8-A1JB	0.0658159	0.0539517	0.0166963	0.221507	0	0.0507923	0.0272619	0.0806226	0.0075957	0.170629	0	0	0	0.0621235	0.137658	0.0435964	0.0190735	0	0.0426759	0	0	0
TCGA_TCGA-A2-A04T	0.0970139	0	0.0673053	0.173445	0	0	0.0936078	0.0847496	0	0.0395051	0	0.0220268	0	0.176042	0.118103	0.0930452	0.0201683	0.00267965	0.011213	0	0	0.00109415
TCGA_TCGA-BH-A0DP	0.0387135	0	0.0598774	0.163985	0	0.0833073	0	0.0383815	0	0.109054	0	0.00294754	0	0.148184	0.134375	0.137292	0	0	0.0795407	0	0	0.0043424
TCGA_TCGA-OL-A5RW	0	0.0568319	0.145074	0.0226935	0	0.0747988	0.0151342	0.0902422	0.0228585	0	0	0.00544537	0.00675241	0.202708	0.106342	0.135965	0	0.0867078	0.0190612	0	0	0.00938452
TCGA_TCGA-A8-A08I	0.022572	0	0.0100633	0.184844	0	0	0.0760252	0.0509026	0.014196	0.00414333	0	0.0153283	0	0.37865	0.134701	0.0655012	0.00868711	0	0.03012	0	0	0.00426606
TCGA_TCGA-GM-A5PX	0.0814325	0	0.042147	0.112395	0	0.206105	0	0.0195826	0	0.0538203	0	0.030247	0	0.100598	0.0681961	0.105782	0.0322153	0	0.14748	0	0	0
TCGA_TCGA-BH-A0DL	0	0.033046	0.0111892	0.0432042	0	0.0294869	0.0854036	0.0602186	0	0.011113	0.00266647	0	0	0.236073	0.228602	0.149314	0.0784911	0	0	0.0214412	0	0.00975101
TCGA_TCGA-AO-A126	0.00974163	0	0.0283015	0.114012	0	0.146721	0	0.0609233	0.0436273	0.0612335	0	0.0256085	0	0.0223632	0.10213	0.199783	0.0124956	0	0.16995	0	0	0.00310959
TCGA_TCGA-E9-A22B	0.0144582	0	0.0384618	0.0857315	0	0.0559587	0	0.0656464	0.0268397	0.123812	0	0.00892646	0	0.188219	0.151498	0.123613	0.0243739	0	0.0758795	0	0	0.0165828
TCGA_TCGA-BH-A0H5	0.102565	0	0.10699	0.236714	0	0.0695275	0.101239	0	0	0.0813989	0	0	0	0.0921366	0.0928904	0.0584703	0.0243928	0	0.0336763	0	0	0
TCGA_TCGA-AN-A0AJ	0	0.0388878	0.0142317	0.17567	0	0	0.0634071	0.0437517	0.0071021	0.0721626	0	0.00238428	0	0.264197	0.125423	0.109975	0.0380956	0	0.0447135	0	0	0
TCGA_TCGA-B6-A0RG	0.044574	0	0.0521676	0.0462957	0	0.0560005	0	0.0751333	0.00627772	0	0	0.0115003	0	0.349495	0.0797292	0.115472	0.0304035	0	0.132952	0	0	0
TCGA_TCGA-D8-A4Z1	0	0.0660679	0.0577453	0.155858	0	0.0925926	0	0.0763721	0	0.00287491	0	0.0446987	0.00888248	0	0.108622	0.122686	0.0692224	0	0.194378	0	0	0
TCGA_TCGA-B6-A0IJ	0	0.0599244	0.0357974	0.0879584	0	0.0973448	0.00476936	0.0808653	0.0181516	0.0150522	0.00491503	0	0	0.251939	0.213796	0.0872054	0.0303456	0	0.011935	0	0	0
TCGA_TCGA-A7-A2KD	0.0120381	0.00100605	0.0184096	0.105911	0	0.185021	0.0360851	0.0462186	3.96842e-06	0.048126	0	0	0	0.149405	0.147091	0.179755	0.00978428	0	0.0568146	0	0	0.00432993
TCGA_TCGA-B6-A1KC	0	0.0307482	0.0229455	0.00761006	0	0.035553	0	0.0314327	0.00779751	0.0333193	0	0.0092966	0	0.234272	0.0544517	0.384427	0.0015291	0	0.146618	0	0	0
TCGA_TCGA-A2-A0CU	0.0293855	0.0365777	0.0158613	0.242476	0	0.0536366	0	0.0254248	0.0404954	0	0	0	0.0427874	0.0600531	0.159988	0.174166	0.0342293	0	0.0849186	0	0	0
TCGA_TCGA-D8-A142	0	0.0307557	0.19172	0.100922	0	0	0.0188019	0.0562237	0.0101063	0.0280779	0	0	0	0.283473	0.0971597	0.138938	0.0104575	0	0.0329868	0	0	0.000377658
TCGA_TCGA-A2-A0CW	0.0417103	0	0.0266187	0.082151	0	0.125788	0.0251948	0.0701027	0.0129405	0.0604243	0	0	0	0.135868	0.18066	0.144395	0.0102797	0	0.0838662	0	0	0
TCGA_TCGA-BH-A0GZ	0.0174791	0.00906979	0.0900831	0.126055	0	0.0477444	0	0.0149299	0.055157	0.0336865	0	0	0	0.138592	0.132497	0.15234	0.0349734	0	0.138266	0	0	0.00912696
TCGA_TCGA-BH-A18P	0.0385563	0	0.0370083	0.0647684	0	0.026548	0	0.102337	0.0121591	0.0564804	0	0	0	0.240736	0.217472	0.157192	0.0179033	0	0.0217132	0	0.00712546	0
TCGA_TCGA-D8-A1JC	0.0067846	0	0.0240111	0.134002	0	0.0658834	0.0396688	0.0496214	0.00671028	0.0423087	0.00200921	0	0	0.275441	0.148299	0.143005	0	0	0.0468522	0	0	0.0154041
TCGA_TCGA-A8-A0A4	0.00517577	0	0.0546466	0.0488067	0	0.0900196	0	0.0304657	0.0218753	0.0168775	0.0245591	0	0	0.142596	0.177112	0.190491	0.0221109	0	0.175263	0	0	0
TCGA_TCGA-A2-A25E	0.104844	0	0.0158213	0.0220522	0	0.178419	0.0362672	0.105466	0	0.0521642	0	0	0.00123398	0.0391247	0.159546	0.207347	0.0263207	0	0.0513929	0	0	0
TCGA_TCGA-GM-A2DI	0.0587639	0.0104979	0.00231979	0.252453	0	0.100086	0.136805	0	0	0.133668	0.00927361	0	0	0.0875428	0.111278	0.0620227	0.0170581	0	0.00736793	0.010864	0	0
TCGA_TCGA-AN-A0AM	0.00750497	0.0105488	0.0235696	0.168524	0	0.0159859	0.0556855	0.107301	0.00722717	0.0167674	0	0.0552867	0	0.159582	0.199023	0.114153	0.0124175	0	0.0441009	0	0	0.00232239
TCGA_TCGA-E9-A1RG	0.030378	0	0.121843	0.145061	0	0.0355305	0.0144973	0.053111	0.0158431	0.0378625	0	0.0137623	0.00107641	0.110243	0.152116	0.161144	0.0451901	0	0.056749	0	0	0.00559369
TCGA_TCGA-E2-A1IO	0.0827259	0	0.0176945	0.207712	0	0.141295	0.00863321	0.0393124	0.00100915	0.0671406	0	0	0	0.161529	0.126916	0.0761541	0.00749526	0	0.0623829	0	0	0
TCGA_TCGA-A2-A0D2	0.055133	0	0.013761	0.116522	0	0.124397	0.0775991	0.023164	0	0.0474344	0.00807467	0	0	0.229455	0.160922	0.118245	0.00618431	0	0.0191074	0	0	0
TCGA_TCGA-BH-A0H3	0.0524068	0	0.0390819	0.125437	0	0.179567	0	0.0204831	0.00538626	0.0839053	0	0	0	0.149291	0.118035	0.144675	0.0612591	0	0.0179282	0.00251395	0	2.9816e-05
TCGA_TCGA-D8-A1XD	0.107138	0	0.135278	0.0283921	0	0.131085	0	0.00656783	0.0107687	0	0.0187454	0	0	0.236569	0.0506675	0.171519	0.0105067	0	0.0829276	0.00929125	0	0.000543958
TCGA_TCGA-3C-AAAU	0.0871864	0.0407442	0.101658	0.035821	0	0	0	0.0897025	0.0154073	0.00149849	0	0.00552524	0	0.260925	0.081408	0.24208	0	0	0.0250722	0	0	0.0129712
TCGA_TCGA-S3-AA12	0.0370018	0	0.0701608	0	0	0.203622	0	0.0432907	0.00228872	0	0.00801871	0.064012	0.0445846	0.127416	0.071412	0.197022	0.00596427	0	0.125207	0	0	0
TCGA_TCGA-BH-A42T	0.0363095	0	0.0131348	0.0934426	0	0.0878019	0	0.1362	0	0.0284146	0	0.0426333	0.0834511	0	0.0557351	0.117999	0.0544972	0.0242538	0	0.193803	0.028989	0.00333492
TCGA_TCGA-AC-A2FM	0.0439591	0	0.0720496	0.0973376	0	0.181974	0	0.0650669	0	0	0	0.0324107	0.00935192	0	0.142371	0.176416	0.0440446	0	0.103422	0.0276617	0	0.00393503
TCGA_TCGA-A8-A07C	0	0.0710027	0.0366981	0.0633448	0	0.113959	0.0898116	0.0713903	0	0.154268	0	0	0	0.0786147	0.10104	0.17681	0.0236179	0.00798898	0.00880182	0	0	0.002652
TCGA_TCGA-A7-A13F	0.0136293	0	0.0521468	0.0331265	0	0.0767272	0	0.0591429	0.00222015	0	0.0163629	0	0	0.152316	0.04531	0.223796	0.193989	0.000166569	0.0853977	0	0.00946168	0.0362067
TCGA_TCGA-D8-A1XK	0.0313699	0	0.0379299	0.08805	0	0.0834062	0.0941135	0.0183572	0	0	0.0206947	0	0	0.400501	0.0784965	0.0756849	0	0	0	0.0676198	0	0.00377654
TCGA_TCGA-E2-A14O	0	0.0349493	0.0323085	0.0328529	0	0	0	0.0332869	0.0316962	0.086411	0	0.0276084	0	0.478668	0.106684	0.104273	0	0	0.0301258	0	0.00113641	0
TCGA_TCGA-D8-A3Z5	0	0.00931104	0.333451	0.150904	0	0.0111977	0	0.0972209	0	0	0	0.073396	0.00963119	0	0.11502	0.0711271	0.0562626	0	0	0.072479	0	0
TCGA_TCGA-A8-A09N	0.0284651	0	0.0245892	0.097586	0	0.049176	0.00496117	0.0488816	0.0226683	0.0511488	0	0.0579696	0.0152341	0.0494989	0.173281	0.122846	0.0386073	0	0.215087	0	0	0
TCGA_TCGA-BH-A0B4	0.0119881	0	0.0192764	0.113091	0	0.140245	0.00272111	0.0252917	0.00956887	0.08948	0	0.0104485	0	0.138377	0.16667	0.135719	0.022528	0	0.109484	0	0	0.00511107
TCGA_TCGA-D8-A141	0.0323328	0.0247653	0	0.226555	0	0.083559	0.0436031	0.0637046	0.0327276	0.0956866	0	0	0	0.134411	0.12524	0.0694718	0.0437977	0	0.0241452	0	0	0
TCGA_TCGA-AR-A0TV	0	0.0213057	0.0173033	0.0969666	0	0.0864659	0.0318617	0.0480526	0	0.0797654	0	0.0134378	0	0.28048	0.182302	0.115938	0.0160071	0	0.0101139	0	0	0
TCGA_TCGA-A7-A0CG	0.105103	0	0.073841	0.130803	0	0.167632	0.0401766	0.0253529	0	0.105335	0	0	0	0.0454471	0.0892332	0.092579	0.0432371	0	0.0812598	0	0	0
TCGA_TCGA-A7-A5ZW	0.0359005	0	0.0199481	0.111842	0	0.0743478	0.00554146	0.0329923	0.00849037	0.0235266	0	0.00491308	0	0.229952	0.0525134	0.16031	0.0428329	0	0.196889	0	0	0
TCGA_TCGA-AR-A2LQ	0.0291093	0	0.122507	0.0179178	0	0.0531638	0	0.00235334	0	0.0417803	0	0.0063442	0	0.367162	0.0566203	0.20132	0	0	0.101722	0	0	0
TCGA_TCGA-AR-A24R	0.0442303	0	0.0397271	0.0524157	0	0.0818874	0.0281179	0.0571376	0	0.0890816	0	0	0.00164268	0.0680457	0.241248	0.122761	0.0679337	0	0.105771	0	0	0
TCGA_TCGA-C8-A135	0.0853469	0	0.0984425	0.188838	0	0.094619	0.0177704	0.0371998	0.0133966	0.0812472	0	0	0	0.0131464	0.140399	0.161822	0.0189852	0	0.0427126	0	0	0.00607427
TCGA_TCGA-E2-A15C	0.0718701	0.0336896	0.0796269	0.146853	0	0.086387	0.00803469	0.0869927	0	0.038451	0	0	0	0.139372	0.128024	0.0983964	0.0148408	0.00105749	0.0653526	0	0	0.00105093
TCGA_TCGA-LL-A8F5	0	0.00890278	0.415711	0.0387666	0	0	0.0380884	0.0539098	0.0177487	0.0496634	0	0.0158629	0	0.171156	0.0855405	0.0858669	0.00334114	0	0.0154415	0	0	0
TCGA_TCGA-A8-A06P	0	0.0275362	0.0680382	0.0564389	0	0.0382453	0	0.0523171	0.0242791	0.023891	0	0.0029641	0	0.263063	0.0477625	0.218717	0.00452622	0	0.159131	0	0	0.0130909
TCGA_TCGA-A2-A3XZ	0.222153	0	0.138014	0.0982699	0	0.0875373	0.074104	0.0272424	0.038592	0.0441752	0	0	0	0.0479931	0.0755067	0.0958481	0.0437382	0	0	0	0	0.00682661
TCGA_TCGA-OL-A66K	0.0353102	0	0.10508	0.0856333	0	0	0	0.101007	0	0	0	0.00749369	0	0.279155	0.0636157	0.187506	0	0	0.129067	0	0	0.00613203
TCGA_TCGA-AQ-A1H3	0.0334508	0.0140537	0.0122043	0.0566508	0	0.309542	0	0.0483742	0	0.0658333	0	0	0	0.0575659	0.182914	0.0628492	0.116627	0	0.0358178	0	0.00411709	0
TCGA_TCGA-BH-A18Q	0.0534806	0	0.0234943	0.256266	0	0	0.0515926	0.0922033	0.0103922	0	0	0.0248095	0.0118875	0.0621712	0.158057	0.144701	0.0217695	0.0233927	0.0657833	0	0	0
TCGA_TCGA-BH-A0B3	0	0.0215837	0.148742	0.117595	0	0	0.124932	0.0450718	0.017863	0.0338704	0	0.00827449	0.00102899	0.106589	0.184198	0.102062	0.0226946	0.0140752	0.0488574	0	0	0.00256231
TCGA_TCGA-A8-A07O	0.0208335	0	0.0191312	0.100386	0	0.00439043	0.0254393	0.0414264	0.0126808	0.00352585	0	0	0	0.602021	0.0430071	0.0827753	0	0	0	0.0397082	0	0.00467496
TCGA_TCGA-A7-A0CD	0.017464	0	0.102221	0.105794	0	0.0375963	0.0106852	0.0474266	0.00864073	0	0.0183851	0	0.00112949	0.0140702	0.0995577	0.229486	0.0361053	0	0.269148	0	0	0.00229058
TCGA_TCGA-A8-A08Z	0.00752017	0.00232402	0.0120844	0.0104756	0	0.11077	0.0116055	0.0149668	0.0162562	0.00973545	0.00879993	0	0	0.469456	0.0539677	0.144083	0.0408212	0	0.0753813	0	0	0.0117528
TCGA_TCGA-A2-A25D	0.0562425	0.00349357	0.0081666	0.192458	0	0.0942433	0.0856636	0.0128074	0	0.0801742	0	0	0.000487477	0.0226536	0.183635	0.105537	0.0429872	0	0.11145	0	0	0
TCGA_TCGA-BH-A0B7	0.116789	0	0.00569479	0.132251	0	0.182646	0.0362065	0.0402113	0	0.0662235	0	0	0	0.185856	0.121515	0.0764659	0.0171138	0	0.0153169	0	0	0.00370989
TCGA_TCGA-AO-A03V	0.147315	0	0.101511	0.0905487	0	0.115744	0	0.0381757	0.0131627	0.0229134	0	0.00755623	0	0.146581	0.17532	0.0645494	0.0241016	0	0.0525218	0	0	0
TCGA_TCGA-A2-A1G0	0.0996582	0	0.164789	0.0829486	0	0.14228	0.00218731	0.00605321	0	0.104692	0	0.00421223	0	0	0.121267	0.0962249	0.13086	0	0.041218	0	0	0.00360914
TCGA_TCGA-B6-A1KN	0.0741824	0	0.0371128	0.113831	0	0.184954	0.0295978	0.0559272	0	0.0267534	0.0134817	0	0	0.021465	0.204439	0.101551	0	0.0702188	0.0580478	0	0	0.00843817
TCGA_TCGA-A7-A26E	0.0297783	0	0.0710753	0	0	0.158269	0	0.053979	0	0.0152997	0	0.00130908	0.120944	0	0.0782831	0.2862	0.0736719	0	0.0759757	0	0.0288326	0.00638346
TCGA_TCGA-AC-A3QP	0.0208943	0	0.0902688	0.138006	0	0	0	0.0708504	0	0.0611974	0	0.0484305	0.127872	0	0.0801814	0.184912	0.0388894	0	0.138498	0	0	0
TCGA_TCGA-B6-A0IA	0	0.0514433	0.0159812	0	0	0	0	0.116783	0.00670862	0.103519	0.00883157	0	0	0.511833	0.0105636	0.0816016	0	0.033963	0	0.0587722	0	0
TCGA_TCGA-AC-A2B8	0.0241101	0	0.017453	0.100312	0	0.148538	0.00927534	0.0150625	0	0.0694057	0	0	0.0315418	0.125275	0.176381	0.116592	0.0325091	0	0.130435	0	0	0.0031087
TCGA_TCGA-S3-AA14	0.0942681	0	0.126881	0.0837341	0	0.101202	0	0.103133	0	0	0	0.000555684	0	0.0166732	0.122267	0.153512	0.0499375	0.0122642	0.134241	0	0	0.00133041
TCGA_TCGA-EW-A1J1	0.0249244	0	0.0196815	0.162337	0	0.104986	0.046207	0.0410832	0.00650181	0.0680476	0	0	0	0.178278	0.139692	0.155422	0.0205677	0	0.0308724	0	0	0.00139946
TCGA_TCGA-A8-A08L	0.00979496	0.0163434	0.00393933	0.107425	0	0.104982	0.10924	0.0389862	0.000329413	0.0879854	0	0.00597027	0	0.16807	0.145929	0.139858	0.018286	0	0.04286	0	0	0
TCGA_TCGA-AO-A0J4	0.147023	0	0.0426261	0.0664539	0	0.17547	0.0463911	0.0923129	0.0158073	0.0504414	0	0	0	0.150978	0.160011	0.0478918	0.00459308	0	0	0	0	0
TCGA_TCGA-GM-A3XN	0.0751577	0	0.118929	0.123656	0	0.0650392	0	0.0719433	0	0.0653255	0	0.00975413	0	0.210381	0.143488	0.0694297	0.016862	0	0.0300345	0	0	0
TCGA_TCGA-C8-A1HE	0.0278227	0.0224567	0.035975	0.0596164	0	0.107568	0.00865944	0.0551578	0.0128289	0.0455418	0.0235394	0	0.000954553	0.0410396	0.163814	0.19518	0.0735881	0	0.126258	0	0	0
TCGA_TCGA-E9-A1RE	0.0736007	0	0.0461987	0.0984291	0	0.122904	0.00219207	0.0373111	0.0197854	0.031985	0	0	0	0.248747	0.0612667	0.0970187	0.00870386	0	0.151858	0	0	0
TCGA_TCGA-E2-A3DX	0.0475133	0.0504437	0.00730413	0.27959	0	0.091975	0.0291324	0.00464906	0	0.137642	0	0	0	0.0472696	0.0663997	0.12026	0.0448634	0	0.0729573	0	0	0
TCGA_TCGA-EW-A6SD	0.0123431	0.0156171	0.0876047	0.11838	0	0	0.0872173	0.0618415	0.00674465	0.0329569	0	0.00661484	0	0.171474	0.164811	0.128413	0.0323134	0	0.0669797	0	0	0.00668849
TCGA_TCGA-AR-A24Z	0.01948	0	0.0380623	0.0519672	0	0.0974847	0.0155567	0.0780537	0	0.0156132	0	0	0	0.365223	0.058174	0.241537	0	0	0.0157942	0	0	0.00305441
TCGA_TCGA-EW-A6SC	0.0247534	0	0.0171878	0.0311209	0	0.0979702	0	0.0609761	0	0.0210329	0	0	0.00274631	0.106961	0.0805598	0.115691	0.124785	0	0	0.290006	0.0204241	0.00578659
TCGA_TCGA-S3-A6ZH	0.066387	0	0.0870962	0.160195	0	0.0160083	0.0319422	0.0561771	0.0208264	0.00399373	0	0.00884484	0	0.0257903	0.169974	0.102814	0.10652	0	0.140639	0	0	0.00279163
TCGA_TCGA-D8-A1XF	0.0157098	0.00230136	0.133798	0.059782	0	0.0556256	0.0114715	0.0472955	0.030094	0	0.0113729	0.00223406	0	0.214348	0.120628	0.162442	0.0486795	0	0.0736394	0	0	0.0105786
TCGA_TCGA-E9-A1RB	0.00461775	0.00884302	0.0152726	0.0103093	0	0	0.0105588	0.0655733	0.0188706	0.0472333	0.000183331	0	0	0.577913	0.0732637	0.116502	0.0272266	0	0	0.0236328	0	0
TCGA_TCGA-LD-A74U	0.0280342	0	0.0222807	0.0482534	0	0	0	0.032505	0.0023741	0.0325268	0	0.0141612	0	0.429289	0.0785906	0.158386	0.0218839	0	0.131716	0	0	0
TCGA_TCGA-A2-A25F	0.0359169	0.0306715	0	0.154699	0	0.0399966	0.126785	0.0278563	0	0.134243	0	0	0	0.197874	0.103359	0.0958932	0.0242918	0	0.0284146	0	0	0
TCGA_TCGA-C8-A12X	0	0.0611909	0.0350234	0.0848232	0	0	0	0.0399617	0.0442483	0.0481417	0.0106166	0	0	0.318709	0.043766	0.215664	0.00916608	0	0.0673211	0	0	0.0213678
TCGA_TCGA-BH-A0DS	0.0601935	0	0.0310518	0.0706025	0	0	0.00512897	0.0538917	0	0.0747318	0	0.031518	0	0.394342	0.106791	0.0667141	0.0381252	0	0.0645461	0	0.00236265	0
TCGA_TCGA-AC-A2FF	0.0065271	0.034851	0.0667893	0.149286	0	0.111524	0.0313514	0	0	0.112456	0	0	0	0.0330699	0.10488	0.138933	0.0928645	0.0062087	0.11126	0	0	0
TCGA_TCGA-BH-A18S	0	0.0733627	0.0180167	0.1678	0	0	0.0228481	0.0835359	0.00693158	0.0322579	0.00985546	0	0.00185136	0.0768388	0.0351561	0.386448	0.0171523	0.00632151	0.0616244	0	0	0
TCGA_TCGA-E2-A10A	0.0219189	0	0.0449544	0.0139991	0	0.0930034	0	0.0528789	0.00856384	0.0177484	0	0.0195408	0	0.416778	0.0670923	0.198172	0.00824445	0	0	0.0126894	0.0161035	0.00831223
TCGA_TCGA-A2-A0D1	0.038091	0	0.100969	0.131923	0	0	0.0131562	0.12349	0.0281816	0.00589973	0	0.00949749	0	0.386583	0.0716095	0.0828206	0	0	0.00777977	0	0	0
TCGA_TCGA-AR-A1AK	0.0316605	0	0.00999225	0.160361	0	0.121313	0.0240278	0.0619764	0	0.106289	0	0	0	0.00148466	0.23017	0.170646	0.0315556	0	0.0433146	0	0	0.0072085
TCGA_TCGA-JL-A3YX	0.0414339	0	0.0629436	0.133277	0	0.0624024	0	0.0989934	0	0	0	0.0343728	0.0149264	0.0526488	0.0609335	0.124972	0.0193897	0.00406914	0.289637	0	0	0
TCGA_TCGA-PE-A5DC	0.0184286	0	0.0174009	0.0450303	0	0.151133	0	0.0410534	0.0388094	0.0362876	0.00329886	0	0	0.297033	0.150599	0.0646373	0.0135717	0	0.122717	0	0	0
TCGA_TCGA-D8-A1XA	0.0164917	0.0184703	0.0300415	0	0	0.0396606	0	0.0504123	0.0373269	0.0639688	0	0.015972	0	0.380305	0.0656335	0.126159	0.00372736	0	0.119764	0.0249195	0	0.0071474
TCGA_TCGA-BH-A0DE	0.0143527	0	0.0141773	0.0845476	0	0.0922693	0.00361514	0.0704732	0	0.0804629	0	0	0	0.0995687	0.252838	0.198303	0.00825323	0	0.0736595	0	0.0041064	0.00337253
TCGA_TCGA-A7-A426	0.0587361	0	0.0783269	0.21181	0	0.121113	0	0.0917932	0	0	0	0.0523444	0.00713667	0	0.067972	0.0836039	0.0451167	0	0.182047	0	0	0
TCGA_TCGA-B6-A0RN	0.0661559	0	0.0866625	0.0853329	0	0.199692	0	0.0570788	0.00307951	0.0575376	0	0.0277527	0	0	0.065868	0.156936	0.0426985	0	0.142174	0	0	0.00903165
TCGA_TCGA-A8-A097	0.0231406	0	0.0174204	0.047939	0	0.0645107	0.0084914	0.0440432	0.00560676	0.0180592	0	0.0101861	0	0.392769	0.10214	0.189316	0.0100348	0	0.0663424	0	0	0
TCGA_TCGA-BH-A0BL	0.159939	0	0.0247535	0.0118953	0	0.0422371	0.0928174	0.0648316	0	0.0860786	0	0	0	0.110792	0.218983	0.0739685	0.0617297	0	0.0467831	0	0	0.00519155
TCGA_TCGA-AR-A1AY	0	0.0119491	0.0154443	0.0473618	0	0.0122042	0	0.03303	0.00314815	0.00375422	0	0.0211267	0	0.668538	0.0953489	0.077404	0	0	0.0103114	0	0.000379395	0
TCGA_TCGA-D8-A1XZ	0.0022628	0.0232607	0.0895096	0.0885161	0	0.199922	0	0.0427678	0.0165281	0.0602351	0	0	0	0.153812	0.110304	0.160108	0.0166531	0	0.0268021	0.00267226	0	0.00664691
TCGA_TCGA-AN-A0AS	0.00316162	8.36803e-06	0.00241394	0.0039363	0	0	0	0.0369764	0.0494521	0.019405	0.00362714	0.00298151	0	0.659693	0.0466026	0.107468	0.000730281	0	0.0523843	0	0	0.0111595
TCGA_TCGA-B6-A0WW	0.0217344	0.00264771	0.039131	0	0	0.151679	0	0.0236061	0.0244765	0.0447848	0	0.0287726	0.0105855	0.196198	0.236143	0.124295	0.0185515	0	0.077395	0	0	0
TCGA_TCGA-A2-A04W	0.0382872	0	0.0918357	0.0605753	0	0.0290465	0.0185067	0.0511032	0.00872811	0.0111917	0	0	0	0.429933	0.0664672	0.124882	0	0	0.064777	0	0	0.00466585
TCGA_TCGA-AR-A252	0.0256702	0.00435208	0.0892822	0.226128	0	0.0659829	0.0840045	0.0271172	0	0.168046	0	0	0	0.0367244	0.0941576	0.105987	0.0386636	0	0.0338853	0	0	0
TCGA_TCGA-BH-A18G	0	0.00787173	0.0431631	0.13877	0	0.114395	0.0998309	0.018789	0	0	0.0462938	0.0141644	0.113769	0	0.0891365	0.191552	0	0.0946201	0.0276458	0	0	0
TCGA_TCGA-E9-A295	0.0227215	0	0.0270552	0.211895	0	0.0743959	0	0.0420364	0.0399675	0.0361762	0	0	0.0179674	0.0603079	0.179508	0.118887	0.0611196	0	0.107962	0	0	0
TCGA_TCGA-BH-A1EX	0.0442867	0	0.00804766	0.0453891	0	0.08811	0	0.0752999	0	0.0724979	0	0.00142666	0	0.35305	0.0831044	0.183094	0.00616642	0	0	0.0296217	0	0.00990549
TCGA_TCGA-LD-A66U	0.032019	0	0.125652	0.211993	0	0.031739	0	0.163952	0.0410672	0.0161279	0	0.0281802	0.00172552	0.0252156	0.123185	0.0696943	0.0556051	0	0.0733122	0	0	0.000532403
TCGA_TCGA-OL-A5RV	0.111855	0	0.131216	0.126072	0	0.0533618	0	0.0396753	0	0.00732287	0	0	0	0.0586861	0.0514099	0.13589	0.0728141	0	0.207045	0	0	0.004652
TCGA_TCGA-5L-AAT0	0.000897589	0.0355994	0.0404786	0.191289	0	0.0616504	0	0.0415699	0.0268231	0.0590196	0	0.0221163	0	0.124265	0.156858	0.107152	0.0163146	0	0.108112	0	0	0.00785356
TCGA_TCGA-BH-A0DG	0.0666033	0	0.0478451	0.00755206	0	0.142687	0.0137509	0.0616514	0.0135323	0.0271723	0.0198385	0	0	0.195451	0.173742	0.1641	0.0156987	0	0.0503754	0	0	0
TCGA_TCGA-AR-A24M	0.141954	0	0.0453434	0	0	0.115574	0.00862332	0.0060039	0.00645662	0	0.0255681	0	0.000440922	0.21786	0.0722948	0.161864	0.00928819	0	0.163075	0	0	0.0256548
TCGA_TCGA-AC-A2QJ	0	0.0590193	0.0224219	0.0487011	0	0.0225844	0.00738464	0.0305533	0.0434678	0.0153282	0	0.000388915	0.0377016	0.379894	0.029709	0.265029	0.0165661	0	0.0121703	0.0090807	0	0
TCGA_TCGA-BH-A0BD	0.0154692	0.00859129	0.00903394	0.0253924	0	0.154224	0.00177379	0.0561247	0	0.136363	0	0	0	0.129586	0.231145	0.0842644	0.0292038	0	0.118829	0	0	0
TCGA_TCGA-BH-A5IZ	0.0102765	0.00235006	0.0476149	0.0624142	0	0.0224366	0	0.0364483	0.00664983	0	0.00925697	0.0015611	0.00827927	0.478697	0.0393381	0.136794	0	0.0894956	0	0.0223073	0	0.0260796
TCGA_TCGA-S3-AA11	0.0194065	0	0.0815737	0.012542	0	0.0282687	0	0.0667837	0.0114004	0.0249146	0	0.0150688	0	0.408342	0.0586138	0.0944425	0	0	0.178643	0	0	0
TCGA_TCGA-AR-A1AP	0.0225618	0	0.0265739	0.0801202	0	0.0627636	0.00560085	0.0209969	0.0162876	0.0121275	0.00244803	0	0.00565769	0.169902	0.244669	0.20214	0.0773352	0	0.0508168	0	0	0
TCGA_TCGA-EW-A1OX	0.0153978	0	0.090089	0	0	0.064548	0	0.0548213	0.0356551	0.0912461	0	0.00213086	0	0.34069	0.0528589	0.150253	0	0	0.102311	0	0	0
TCGA_TCGA-A7-A26J	0.0525886	0	0.0215686	0	0	0.224644	0.00200922	0.0325725	0	0.068523	0	0	0	0.162468	0.0877501	0.24245	0.0518468	0	0.0515858	0	0.00198542	8.60204e-06
TCGA_TCGA-AN-A0FK	0.0230343	0	0.106547	0.0614244	0	0.0299807	0	0.0722211	0.023891	0.0284027	0	0.0105558	0	0.306874	0.128415	0.148772	0	0	0.0596504	0	0	0.000230988
TCGA_TCGA-BH-A0DO	0.165998	0	0.102046	0.046715	0	0.0218382	0	0.0721777	0	0.0514949	0	0	0	0.371949	0.0529508	0.085446	0	0	0.0207542	0.00818971	0	0.000440575
TCGA_TCGA-BH-A1FD	0.00839118	0.00496552	0.0375607	0	0	0.137633	0.0222426	0.0931789	0	0.0230119	0	0	0	0.291785	0.0944185	0.22887	0	0	0	0.0372957	0	0.0206462
TCGA_TCGA-C8-A1HM	0.0211688	0	0.0208557	0.338533	0	0	0.250879	0.042718	0	0.0500448	0	0.00352152	0	0.0141988	0.117107	0.0832762	0.0126603	0.00012201	0.044915	0	0	0
TCGA_TCGA-AN-A0FF	0.0110042	0.00851854	0.0231709	0.0506592	0	0.11717	0	0.0950332	0.00963534	0.0861369	0	0.000121623	0	0.21539	0.122442	0.18849	0.00688662	0	0.0561547	0	0	0.00918708
TCGA_TCGA-BH-A0E9	0.132693	0	0.0372163	0.136272	0	0.242245	0.0307806	0.0156766	0	0	0.0444368	0	0.0213751	0.0122327	0.0937915	0.122458	0.0283078	0	0.0825145	0	0	0
TCGA_TCGA-5T-A9QA	0	0	0.141124	0.0272014	0	0.0928626	0	0.0184516	0.103233	0	0	0.0604528	0	0.343153	0.0372564	0.162874	0.00282965	0	0	0.0105611	0	0
TCGA_TCGA-AN-A0AT	0.0421356	0	0.0122764	0.126097	0	0.0633191	0.059444	0.0708873	0.0134119	0.0244506	0	0.0142878	0	0.302902	0.140449	0.0901325	0	0	0	0.0402062	0	0
TCGA_TCGA-AR-A0TP	0	0.0203857	0.0244072	0	0	0	0	0.0305497	0.0138064	0.0183776	0.0121154	0	0	0.686637	0.00682596	0.166096	0	0	0.0207989	0	0	0
TCGA_TCGA-A2-A0YM	0.00510167	0	0.0060226	0.0542362	0	0.070826	0.0155522	0.0434216	0	0	0	0.0126556	0.00922477	0.466849	0.130312	0.0740491	0	0.0854179	0	0.0206091	0	0.00572219
TCGA_TCGA-C8-A1HJ	0.106491	0	0.032838	0.136884	0	0.0665303	0.100978	0.0415952	0	0.061203	0.0474434	0	0	0.105257	0.201767	0.0570161	0.00664231	0.031186	0.00416863	0	0	0
TCGA_TCGA-E2-A15S	0	0.0199581	0.138715	0.116606	0	0.0136456	0	0.0380009	0.0111852	0	0	0.0364426	0	0.340108	0.0518412	0.143386	0.0163569	0	0.0737544	0	0	0
TCGA_TCGA-B6-A3ZX	0.228289	0.0621881	0.00510245	0.15941	0.0637667	0	0.034056	0.150716	0.016057	0.142812	0	0	0	0.0561024	0.0415606	0.0313551	0	0	0.00858423	0	0	0
TCGA_TCGA-E9-A1NC	0.0478976	0	0.146048	0.138681	0	0	0.0189709	0.0509849	0.0216596	0.05142	0	0.00448471	0	0.202828	0.204742	0.0898364	0	0	0.0199623	0	0	0.00248542
TCGA_TCGA-EW-A1J6	0.0332408	0.0249847	0.0475735	0	0	0.0718398	0.159608	0.0452394	0.00784836	0.102829	0.0168758	0	0	0.0682099	0.220149	0.129512	0.0260058	0	0.0376626	0	0	0.00842023
TCGA_TCGA-LL-A5YM	0.0220639	0.0105644	0.056387	0.125651	0	0	0.00601826	0.0343508	0.0119052	0.059501	0.00285756	0	0.00544991	0.286034	0.0749383	0.193889	0.0151139	0	0.0717282	0.0235477	0	0
TCGA_TCGA-AN-A0FY	0.0127305	0.00492927	0.026301	0.0924779	0	0.0580435	0	0.0767633	0.0266933	0.00264834	0	0	0	0.327433	0.151496	0.196723	0.0156265	0	0.00569734	0	0	0.0024377
TCGA_TCGA-E9-A228	0.00458216	0	0.00308485	0.0226866	0	0	0	0.00708433	0.0107931	0.00910056	0.00806648	0	0	0.618757	0.022387	0.224532	0	0	0.0689257	0	0	0
TCGA_TCGA-BH-A42U	0.0373809	0.0747578	0.0879632	0.111245	0	0.00781095	0	0.113805	0.00184831	0.104364	0	0.0607224	0	0.211816	0.0945658	0.0655348	0.00780459	0	0.0113092	0.00907229	0	0
TCGA_TCGA-A2-A0CO	0.0968323	0.033556	0.00898088	0.1593	0	0.104785	0.0249199	0.0471157	0.0214881	0.0955489	0	0.0293243	0	0.083608	0.187106	0.0678988	0.00688254	0	0	0.0252056	0	0.00744776
TCGA_TCGA-E2-A1LI	0.0564122	0.00124008	0.0280806	0.0666136	0	0.0669724	0.0571312	0.0535054	0.00238794	0.0696808	0	0	0.00473863	0.271126	0.213239	0.0804413	0.00868885	0	0	0.0197421	0	0
TCGA_TCGA-AN-A0AL	0.171343	0	0.0275259	0.0952194	0	0.0811548	0.0613997	0.0329606	0.000800284	0	0.0428183	0	0	0.203728	0.0946139	0.0795526	0	0.0602742	0.0486094	0	0	0
TCGA_TCGA-A2-A4RY	0.159788	0	0.0759565	0.0888036	0	0.197399	0	0.044111	0	0.00372393	0	0	0.0161468	0.0776941	0.103244	0.0825081	0.057829	0	0.0927958	0	0	0
TCGA_TCGA-AC-A8OR	0.025681	0	0.000744352	0	0.0109041	0	0	0.0115816	0.0469542	0	0.052726	0	0	0.412448	0.040935	0.314946	0.0166701	0	0.049596	0	0	0.0168128
TCGA_TCGA-E2-A10F	0.0690178	0	0.0372835	0.0698184	0	0.168029	0	0.0251955	0.0080231	0.0669819	0	0.00372104	0.0177286	0.182304	0.120667	0.139887	0.0117816	0	0.0780854	0	0	0.00147586
TCGA_TCGA-3C-AALJ	0.0225698	0	0.0254295	0.204778	0	0.0687043	0.0492892	0.0164564	0.0232708	0.0934367	0	0	0	0.28107	0.0975535	0.0982845	0.00857528	0	0.0105821	0	0	0
TCGA_TCGA-B6-A1KF	0.0362302	0.0296585	0.0571188	0	0	0.037742	0	0.0776853	0.035405	0.096272	0	0	0	0.538384	0.00207605	0.000909139	0	0.0353096	0	0.0415267	0	0.0116821
TCGA_TCGA-B6-A0RQ	0.0488399	0	0.0625349	0.111274	0	0	0	0.0968909	0	0.0329315	0	0.0170788	0.00818341	0.110465	0.0465178	0.203514	0.0685887	0	0.193182	0	0	0
TCGA_TCGA-AR-A2LN	0.0897181	0	0.0751767	0.0880818	0	0.111283	0	0.0487852	0	0.05627	0	0.0304138	0.00748714	0	0.104328	0.155663	0.0437677	0.00342527	0.1771	0.000595576	0	0.00790561
TCGA_TCGA-B6-A408	0.00454158	0.0112875	0.293248	0.0816721	0	0.00580399	0.000953058	0.050527	0.0473442	0.0574009	0	0.00942635	0	0.158392	0.0980244	0.128327	0	0	0.0484083	0	0	0.00464335
TCGA_TCGA-D8-A27H	0.0453319	0	0.0351612	0.0361381	0	0.0889356	0.00127444	0.0655907	0.0168038	0.0179194	0	0.00427581	0	0.329565	0.114304	0.173295	0.0112332	0	0.0589531	0	0	0.00121791
TCGA_TCGA-EW-A1J5	0.0187547	0.00850063	0.0282275	0.0871309	0	0.194504	0.0249814	0.0606159	0	0.0867063	0	0	0	0.0759037	0.217507	0.0896815	0.0160912	0	0.0860619	0	0	0.00533279
TCGA_TCGA-D8-A146	0.0625662	0.0143074	0.0266875	0.0490453	0	0.0630242	0	0.0230455	0	0.0219852	0	0.00202537	0	0.392723	0.0886502	0.0796678	0.00239433	0	0.173878	0	0	0
TCGA_TCGA-E2-A1LL	0	0.0714047	0.0396011	0.0334495	0	0.141443	0	0.0740635	0	0	0	0.0179472	0	0.190845	0.125478	0.140557	0.145829	0	0.00697673	0.0124056	0	0
TCGA_TCGA-AN-A04D	0.0305652	0	0.132349	0.0861329	0	0	0.00415909	0.150503	0	0	0.0378316	0	0.0108109	0.166116	0.105483	0.219519	0.00582316	0	0.0123565	0	0.0368541	0.00149724
TCGA_TCGA-EW-A6SA	0.0255101	0	0.0722994	0.063894	0	0.0445661	0	0.0963816	0	0.0101358	0	0.00659163	0	0.252385	0.0956718	0.142759	0	0	0.189317	0	0	0.00048847
TCGA_TCGA-C8-A8HP	0	0.0337624	0.1182	0.161804	0	0.0155042	0.0134049	0.0821133	0.0235732	0.0478062	0	0.0175572	0	0.206413	0.106471	0.130942	0.000335381	0.00637209	0.0340524	0	0	0.0016889
TCGA_TCGA-BH-A1FJ	0.0369614	0.00720982	0.0633834	0	0.0209839	0.0520761	0	0.0575823	0.0448159	0.065219	0.026283	0	0	0.303677	0.0205818	0.0993671	0.0092659	0.0718662	0.119313	0	0.00141466	0
TCGA_TCGA-B6-A0I8	0.0411362	0	0.0857046	0.0336846	0	0.0209956	0	0.0322501	0.0823758	0.0344651	0.0349054	0	0.00875175	0.198594	0.0456836	0.207024	0.0178169	0	0.151396	0	0.00521637	0
TCGA_TCGA-AC-A8OQ	0.0377702	0.0302108	0.14101	0.117883	0	0.0117628	0.00919618	0.118712	0.0340426	0.051039	0	0.0153545	0	0.214267	0.10425	0.0892811	0.00531482	0	0.0199052	0	0	0
TCGA_TCGA-A2-A04P	0.100513	0.0643504	0.0841971	0.0998596	0	0.0920475	0.0241751	0.114216	0.0224548	0.035363	0	0.000674336	0	0.0403438	0.209874	0.0696438	0.00310023	0.0380488	0	0	0	0.00113872
TCGA_TCGA-LL-A5YN	0.103365	0.0271692	0.0693606	0.177012	0	0	0.077328	0.0918682	0.0407825	0.140317	0	0	0	0.0774214	0.0811143	0.0654493	0.0141772	0	0.0346348	0	0	0
TCGA_TCGA-D8-A27W	0	0.0391189	0.196039	0.142619	0	0.054997	0.0204753	0.018024	0.00356681	0.0103651	0	0.00371495	0	0.103219	0.105705	0.200243	0.0433877	0	0.0553896	0	0	0.00313568
TCGA_TCGA-AC-A3BB	0.0849431	0	0.0986018	0.205264	0	0.0348132	0	0.0798758	0.0203642	0.0347423	0	0.0281526	0	0.106226	0.0996039	0.0863328	0.054828	0.0100216	0.0562302	0	0	0
TCGA_TCGA-AO-A03U	0	0.014615	0.00991879	0.107997	0	0.118326	0.0278336	0.00839306	0	0	0.101929	0.0810057	0.0572719	0.0150453	0.0384447	0.217592	0.09016	0.000651434	0.110817	0	0	0
TCGA_TCGA-AR-A24S	0.0203733	0	0.00733732	0.0183084	0	0.0873227	0.0103516	0.0194867	0.0178333	0.0237679	0	0	0	0.279208	0.137023	0.188614	0.115393	0	0.0686503	0	0.00173216	0.00459848
TCGA_TCGA-AN-A0XT	0.0165107	0.0217285	0.0805692	0.0429309	0	0.14709	0	0.0344618	0.0145852	0.0358726	0	0.00772981	0	0.138234	0.157453	0.0891539	0.0119578	0	0.200074	0	0	0.00164935
TCGA_TCGA-EW-A1PE	0.0896034	0	0.126435	0.108348	0	0.0384398	0.0242827	0.0658928	0	0.0246329	0	0.00694333	0	0.182135	0.117487	0.152763	0.00118172	0.00441424	0.0473433	0	0	0.0100986
TCGA_TCGA-A2-A0CY	0	0.0616322	0.0621283	0	0.0212133	0	0	0.117571	0.0018745	0.055574	0.0319734	0	0	0.535129	0.0386484	0.0219818	0	0	0	0.0522737	0	0
TCGA_TCGA-A8-A08F	0	0.00671094	0.0117667	0.104911	0	0.0757352	0.0202075	0.0399189	0.0100033	0.0273688	0	0.0192583	0	0.27642	0.12654	0.222135	0.0177365	0	0.0330332	0	0	0.00825456
TCGA_TCGA-AC-A2FK	0.087601	0	0.133646	0.126143	0	0.128634	0	0.0312711	0	0	0	0.0195442	0	0.266721	0.0651642	0.0780639	0.0101738	0	0.0530383	0	0	0
TCGA_TCGA-E9-A1N5	0	0	0.00921315	0.183931	0	0.0587988	0	0.0346543	0.0155918	0.0690799	0	0.0518123	0	0.199645	0.126081	0.119893	0.0189758	0	0.112325	0	0	0
TCGA_TCGA-AC-A3W5	0.00816446	0.030901	0	0.162173	0	0.0257671	0.0105755	0.08961	0.0370241	0.0495559	0	0.00172073	0	0.236685	0.153045	0.11215	0.0158902	0	0.0642473	0	0	0.00248987
TCGA_TCGA-A7-A4SD	0.00308625	0.00587245	0.116046	0.196106	0	0.060693	0.0385193	0.0592944	0.00566947	0	0.00147936	0	0	0.185602	0.175371	0.0442182	0	0.0631686	0.0419485	0	0	0.00292564
TCGA_TCGA-E2-A1AZ	0.0878801	0	0.0199912	0.0297863	0	0.290941	0.0770302	0.0763146	0	0.0363189	0.00551407	0	0.00812917	0.0565085	0.201954	0.0594098	0.00758014	0.0194098	0.0200601	0	0	0.00317201
TCGA_TCGA-B6-A0I6	0.0631065	0	0.0320166	0.0733214	0	0.0468672	0	0.0917814	0.0401289	0	0	0.0197972	0	0.416213	0.0554313	0.12124	0.0265449	0	0.00472071	0	0	0.00883065
TCGA_TCGA-E2-A15E	0.252289	0.0106286	0	0.178301	0	0.0876859	0.0191562	0.0158326	0	0	0	0	0.00899114	0.0764441	0.12431	0.1259	0.0117923	0	0.0846123	0	0.00405715	0
TCGA_TCGA-D8-A1JG	0.0155935	0	0.159935	0.0767174	0	0.0781708	0.0804495	0.0490809	0	0.0281119	0	0.0194603	0	0.164	0.109457	0.143942	0.0113191	0.0141585	0.0496035	0	0	0
TCGA_TCGA-AO-A129	0.0757094	0	0.100065	0.175733	0	0.00644363	0.055287	0.0963757	0.024035	0.0457057	0	0	0	0.171592	0.155742	0.0613899	0.00918042	0.000532368	0.0222092	0	0	0
TCGA_TCGA-AO-A0JF	0.0144298	0	0.0105021	0.120323	0	0.155059	0	0.00359396	0	0.0795438	0	0.000833816	0	0.0661539	0.115265	0.151627	0.119501	0	0.163167	0	0	0
TCGA_TCGA-BH-A28Q	0.0626188	0	0.0322581	0.0602292	0	0.298199	0.00971929	0.0319178	0	0.0338639	0	3.19336e-05	0.0310745	0	0.172909	0.13817	0.0510729	0	0.0737226	0	0	0.00421187
TCGA_TCGA-AC-A6IX	0.208084	0.0901337	0.00533309	0.0854066	0	0.13819	0.0201089	0.0628309	0	0.0431672	0	0	0.00334878	0.0390653	0.141055	0.0652309	0.0171715	0	0.0803658	0	0	0.000507413
TCGA_TCGA-E2-A15H	0.0996597	0	0.182967	0.0956309	0	0.0638757	0	0.060637	0.00902671	0	0	0.00957676	0	0.21527	0.123046	0.078846	0.0175636	0	0.0432641	0	0	0.000636415
TCGA_TCGA-A8-A06Q	0.05981	0.00934845	0.0787866	0.0347294	0	0.106858	0	0.065028	0	0.0248933	0	0	0	0.0969396	0.114892	0.291701	0.011322	0	0.103354	0	0	0.00233748
TCGA_TCGA-AC-A3YJ	0.000341722	0.00849279	0.0429422	0.0839186	0	0.0423715	0	0.0664229	0.00578121	0.0284979	0	0.00439467	0.0125293	0.156419	0.056704	0.37112	0.0710673	0	0.0451664	0	0	0.00383054
TCGA_TCGA-AN-A0XU	0.000288119	0	0.048961	0.129768	0	0	0.112371	0.0615078	0	0.00703296	0.0153894	0.0382984	0	0.29678	0.141887	0.0857953	0.0391648	0	0.0227568	0	0	0
TCGA_TCGA-C8-A1HN	0	0.0427485	0.02932	0.0772935	0	0	0	0.0584332	0.0285871	0.0560528	0.00271259	0	0	0.356475	0.0587259	0.26244	0.0135439	0	0	0.0136681	0	0
TCGA_TCGA-BH-A0BG	0.0643694	0.0155428	0.00357333	0.18432	0	0.0699927	0.0741583	0.0519782	0.0303583	0.0654035	0	0.0166962	0	0.106513	0.265542	0.020382	0.00863899	0.00560562	0.00747579	0	0	0.00944997
TCGA_TCGA-E2-A156	0.0338226	0	0.0128094	0	0	0.201018	0	0	0.0590079	0	0	0.0682366	0.0244445	0.294702	0.0208437	0.131354	0.0110366	0	0.142724	0	0	0
TCGA_TCGA-E2-A1LH	0.0125992	0.0495419	0.0315333	0.188915	0	0	0.0814432	0.0590944	0.0161772	0.0761879	0	0.00827561	0	0.160915	0.169251	0.104904	0.0107366	0	0.0244832	0	0	0.00594215
TCGA_TCGA-LL-A740	0.0121841	0.00585792	0.104468	0.00171724	0	0.0646524	0.0169444	0.0440247	0.0210283	0.0174483	0	0	0	0.301088	0.0607256	0.154379	0.133141	0.00256706	0.0515955	0	0	0.00817794
TCGA_TCGA-A1-A0SF	0.053055	0	0.12706	0.214049	0	0.19519	0	0	0.00070759	0.161721	0	0	0	0.0540317	0.0909548	0.019755	0.0260305	0	0.0574451	0	0	0
TCGA_TCGA-AO-A0J8	0.0154165	0	0.00996161	0.0474538	0	0.100207	0	0.039978	0.0424068	0.0400108	0	0.00238192	0	0.347809	0.1482	0.038174	0.071099	0	0.0939381	0	0	0.0029634
TCGA_TCGA-A7-A13E	0.0374917	0.0157841	0.0127609	0	0	0.193706	0	0.0667207	0	0.0695953	0	0	0	0.32538	0.103034	0.155392	0	0	0	0.017541	0.00259511	0
TCGA_TCGA-A8-A08J	0.0138885	0.00329658	0.0660943	0.0208297	0	0.00968167	0	0.0297742	0.022564	0.0345935	0	0.00241113	0	0.334371	0.106683	0.284802	0.00894122	0	0.0512311	0	0	0.0108381
TCGA_TCGA-AN-A0G0	0	0.0954221	0.0343802	0	0	0	0	0.0598956	0.0320751	0.0577348	0.008664	0.0355588	0	0.415177	0.104028	0.109473	0.01459	0	0.0279763	0	0	0.00502422
TCGA_TCGA-BH-A0BO	0.112435	0	0.0628841	0	0	0.128243	0.0246311	0.0102939	0	0.0564876	0.0123076	0	0.0614869	0.00726089	0.032224	0.0845334	0.00655978	0.0328907	0.0746452	0.0324331	0.000271974	0.260412
TCGA_TCGA-E2-A14T	0.0134626	0.00166588	0.0168257	0.0454478	0	0.0273335	0.00202558	0.0321231	0	0.0199535	0	0	0	0.656409	0.0523074	0.0938418	0.00443018	0	0.0341741	0	0	0
TCGA_TCGA-BH-A0W5	0.0928397	0.102372	0.0145587	0.0967173	0	0.229069	0.0808233	0	0	0.101127	0.00766493	0	0	0.120996	0.081726	0.0349632	0.0136182	0	0.0232695	0.00025512	0	0
TCGA_TCGA-BH-A6R8	0.023737	0	0.0313674	0.0879126	0	0	0.019708	0.0762592	0.0578142	0	0.00903941	0.00287266	0	0.316737	0.119636	0.171282	0.00162035	0	0.077887	0	0	0.0041266
TCGA_TCGA-GI-A2C8	0.00984721	0.002597	0.0137857	0.0602726	0	0.0412287	0	0.0357703	0.0186927	0.0397744	0.0144092	0	0	0.389896	0.0636155	0.243114	0	0	0.0482283	0.0142394	0	0.00452898
TCGA_TCGA-B6-A0IC	0.0412596	0	0	0	0	0.133485	0	0.00966044	0.0576501	0	0.0909475	0	0.0504935	0.366173	0.0363586	0.169357	0	0	0.0292049	0	0.0154112	0
TCGA_TCGA-EW-A1J2	0.019993	0	0.0236347	0.147111	0	0.059648	0.0178631	0.0214197	0	0.0653234	0	0	0	0.191013	0.13999	0.167138	0.041609	0.00855488	0.0940666	0	0	0.00263532
TCGA_TCGA-BH-A0GY	0.0706822	0	0.013968	0.00112044	0	0.0745046	0.0467215	0.0205639	0.00367326	0.0700274	0	0	0	0.330418	0.195153	0.0933447	0.0140955	0	0.0343701	0.0176173	0	0.0137399
TCGA_TCGA-OK-A5Q2	0.158716	0.0102288	0.0378775	0.159371	0	0.168836	0.014811	0	0.0249574	0.0832295	0	0	0	0.0943912	0.0888247	0.0729199	0.0352958	0	0.0257072	0	0	0.0248338
TCGA_TCGA-B6-A0I2	0.0245646	0	0.0360956	0.299588	0	0	0.0723757	0.0856077	0.0137558	0	0	0.0504656	0	0.140189	0.205177	0.023752	0.0153043	0	0.0331249	0	0	0
TCGA_TCGA-BH-A1EU	0.0277884	0.0986195	0	0.0331503	0	0.214529	0.0442649	0.0303034	0	0.131379	0	0	0	0.108825	0.116162	0.125288	0.031283	0	0.0384071	0	0	0
TCGA_TCGA-A2-A3XS	0.0728463	0.0687261	0	0.150677	0	0.0985436	0.0218507	0.0622866	0.063803	0.0118827	0	0.0275391	0	0.1102	0.127764	0.122569	0.00820538	0.00631062	0.0467965	0	0	0
TCGA_TCGA-BH-A0BQ	0.0749564	0	0.0285844	0.0912743	0	0.170148	0.0293073	0.0221929	0	0.0997951	0	0	0	0.165441	0.151705	0.0661537	0.0194544	0	0.0792031	0.0017847	0	0
TCGA_TCGA-E2-A2P5	0.00854345	0	0.0485951	0.115415	0	0.153399	0.00777091	0.0905053	0.0174996	0.0576328	0	0.0486786	0	0.0311718	0.176032	0.0803742	0.0198292	0.00371492	0.140838	0	0	0
TCGA_TCGA-AO-A0J7	0.0321074	0.00995746	0.0361319	0	0	0	0.0262456	0.0479885	0.050988	0.0387603	0.00383055	0.00720882	0	0.282144	0.149368	0.0522708	0.100113	0	0.162887	0	0	0
TCGA_TCGA-E9-A1N9	0.0550124	0	0.0485412	0.14332	0	0.18935	0.0436067	0.0181088	0	0.0958184	0	0	0	0.108244	0.134225	0.130915	0.00979675	0	0.0230617	0	0	0
TCGA_TCGA-A2-A0YC	0.00840421	0.00546794	0.0195701	0.0861708	0	0.0355046	0.0094312	0.0302037	0.0282808	0.0318074	0	0.0121469	0	0.178478	0.102619	0.193221	0.0747729	0	0.183922	0	0	0
TCGA_TCGA-BH-A1FL	0.110603	0	0.0342377	0.153434	0	0.0405625	0	0.0752075	0.0146842	0.0259635	0	0	0.00936714	0.0908633	0.131737	0.126571	0.0182946	0	0.168473	0	0	0
TCGA_TCGA-AR-A0TX	0.0265369	0.0237573	0.0186539	0.201206	0	0	0.0751856	0.0508824	0.00708378	0.0557916	0	0.00379196	0	0.128076	0.140767	0.137154	0.0443375	0.00104508	0.08573	0	0	0
TCGA_TCGA-AO-A0JC	0.336327	0	0	0.18939	0.0207325	0.00496017	0.104633	0.0333531	9.33915e-05	0.150205	0	0	0	0.0419889	0.057729	0.0487038	0	0	0	0.0107777	0	0.00110547
TCGA_TCGA-A2-A0T0	0.00862816	0	0.0196275	0.0765021	0	0.095627	0.0110188	0.0676917	0.0348625	0.0206977	0.00355948	0.00673067	0	0.331997	0.134583	0.153381	0	0	0	0.0307695	0	0.00432381
TCGA_TCGA-AC-A3TN	0.000255763	0.0342358	0.0377016	0.189312	0	0.0507185	0	0.0340207	0.0131654	0.0360692	0	0.00640439	0.0119729	0.21	0.0987559	0.116087	0.0207849	0	0.140515	0	0	0
TCGA_TCGA-E9-A22G	0.0300464	0	0.0298896	0.0619326	0	0.0289268	0.0526065	0.109016	0.00825368	0.0341533	0	0	0	0.312644	0.0931809	0.0674496	0	0.164912	0	0	0	0.00698934
TCGA_TCGA-OL-A97C	0.00703079	0	0.0130595	0.305681	0	0.0509305	0.0452158	0.0606863	0	0.0987738	0	0	0	0.227129	0.0602765	0.128586	0	0	0.00263038	0	0	0
TCGA_TCGA-E2-A1B1	0.0584397	0	0.0190301	0.034434	0	0.16217	0.0276847	0.0233792	0	0.0765283	0	0	0	0.273146	0.182262	0.0798225	0.00738977	0	0.0557136	0	0	0
TCGA_TCGA-BH-A18F	0.0774417	0	0.0085502	0.105404	0	0.147363	0.0148921	0.0186895	0.0149589	0.0865063	0	0.0129404	0	0.182745	0.155508	0.0771503	0.0227527	0	0.0750975	0	0	0
TCGA_TCGA-A8-A085	0.0099097	0	0.0282552	0	0	0.0090943	0	0.0308235	0.0547677	0.014594	0.00268846	0	0	0.48804	0.0334455	0.185736	0	0	0.142646	0	0	0
TCGA_TCGA-AC-A8OP	0.0755032	0.0151288	0.0382144	0.0143022	0.0182848	0.0498393	0	0.0843193	0	0.0389848	0.00892024	0	0	0.230994	0.173976	0.121155	0.0171106	0	0.0661841	0.0470833	0	0
TCGA_TCGA-A1-A0SP	0.0376775	0	0.0393543	0.0472546	0	0.108644	0.00246688	0.0602556	0.00359166	0.00845596	0	0.00951813	0.004412	0.310012	0.106935	0.0725576	0.144156	0.00570697	0.00490924	0	0.0293623	0.00473027
TCGA_TCGA-Z7-A8R6	0.0305559	0	0.0285598	0.050433	0	0.136522	0	0.0601786	0.000753205	0.0185376	0	0	0	0.276426	0.159258	0.0980175	0.0461081	0	0.0946508	0	0	0
TCGA_TCGA-E2-A15O	0.0204463	0.00374345	0.0200238	0.096211	0	0.0252079	0	0.0440464	0.038122	0	0	0	0	0.411529	0.115978	0.106947	0.0314752	0	0.0862692	0	0	0
TCGA_TCGA-E2-A14N	0.0544579	0	0.0324461	0.0553001	0	0.25185	0.0761952	0.0864502	0	0.0588057	0.00443717	0	0	0.0656397	0.251682	0.0371203	0.00620358	0.0184966	0	0	0.000916013	0
TCGA_TCGA-A2-A0YG	0.0392186	0	0.0316731	0.067983	0	0.108661	0	0.0456326	0.00968069	0.0415784	0	0	0	0.314463	0.144145	0.137571	0.0203319	0	0.0390616	0	0	0
TCGA_TCGA-A7-A26F	0.0711982	0	0.0287998	0.0181333	0	0.175912	0.0354416	0.0592472	0	0	0.0671312	0	0.0046326	0.114205	0.122959	0.215876	0	0.0311407	0	0.0256959	0	0.0296289
TCGA_TCGA-BH-A0B8	0.0299027	0.0105964	0.0216804	0.0222031	0	0.0160839	0	0.0577766	0.0539351	0.105285	0	0.0486318	0	0.0866338	0.18045	0.167095	0.0250415	0	0.166993	0	0.00769273	0
TCGA_TCGA-E2-A1BC	0.106688	0	0.0715202	0.0296342	0	0.206748	0	0.0707274	0	0.0273397	0	0.0547197	0	0.0664372	0.0806234	0.109183	0.087354	0	0	0.0673258	0.0190211	0.0026792
TCGA_TCGA-E2-A14Y	0.020858	0	0.059823	0.0320216	0	0.0549698	0.0274767	0.0973888	0	0	0.0289056	0.0203451	0	0.311239	0.127447	0.083499	0	0.0682673	0	0.0601327	0	0.00762598
TCGA_TCGA-A7-A4SF	0.0943503	0	0.106764	0.107031	0	0.0647022	0.0391967	0.0456471	0.0217556	0.0369118	0	0	0	0.164458	0.124965	0.0967742	0.00655033	0	0.0891894	0	0	0.00170369
TCGA_TCGA-A2-A4RW	0.0248448	0	0.0709107	0.198573	0	0.020052	0.0166365	0.0264075	0.0185964	0	0	0.017184	0.00547223	0.00900298	0.111134	0.130098	0.0422519	0	0.308809	0	0	2.68071e-05
TCGA_TCGA-AN-A03X	0.00351579	0.0104529	0.0087223	0.0620464	0	0.0948212	0	0.0428918	0.0187986	0	0.0202731	0	0.00829669	0.0296334	0.0943259	0.259113	0.0651883	0	0.269944	0	0	0.0119763
TCGA_TCGA-GM-A2DD	0.0359308	7.6899e-05	0.0180388	0.176874	0	0.0779304	0.0804875	0.0351629	0	0.0897677	0	0.0065522	0	0.106865	0.139018	0.127125	0.0213514	0.036844	0.0479756	0	0	0
TCGA_TCGA-A8-A0A7	0.0197945	0.031821	0.214878	0.256481	0	0	0.0470536	0.0263792	0	0.109505	0	0	0	0.101823	0.083384	0.0850528	0.00140345	0	0.0211369	0	0	0.00128729
TCGA_TCGA-D8-A1XC	0.0444342	0	0	0	0	0.138356	0	0.0260935	0.0743855	0	0.123335	0	0.0357736	0.235667	0.0811944	0.118882	0.0224359	0	0.0994425	0	0	0
TCGA_TCGA-AO-A12F	0.0358947	0.0200077	0.0816495	0.0119936	0	0.122448	0	0.058254	0	0.0200373	0.0225669	0	0.00763233	0.221115	0.00300196	0.190765	0.0493017	0.0608141	0.0398073	0.00508376	0.011688	0.0379396
TCGA_TCGA-A2-A0EO	0.0375592	0	0.0509781	0.0988144	0	0.227846	0	0.023822	0	0.0251209	0	0.0161617	0	0.188729	0.113323	0.0862401	0.0207399	0	0.106185	0	0	0.00448136
TCGA_TCGA-D8-A73U	0	0.0305863	0.0898537	0.313597	0	0	0.0137687	0.0660303	0.0219211	0.0854654	0	0	0	0.137247	0.0874311	0.113076	0.0027298	0.00677821	0.0315142	0	0	0
TCGA_TCGA-AR-A5QP	0.0482369	0	0.121013	0.14367	0	0.0465496	0	0.0449162	0.00682641	0.0190067	0	0.026538	0	0.170071	0.1184	0.190537	0.0195242	0	0.044711	0	0	0
TCGA_TCGA-BH-A1ET	0.0300767	0	0.0551978	0.114079	0	0.224964	0.00628008	0.0236543	0	0.050559	0	0.0123053	0.0512043	0	0.119656	0.173929	0.0477739	0	0.0699995	0	0.0163385	0.00398252
TCGA_TCGA-D8-A1XR	0	0.00778113	0.021252	0.0422826	0	0.0431159	0	0.0456617	0.0263261	0.00795328	0.00423357	0	0	0.334107	0.0634232	0.234995	0.0784806	0	0.0499417	0.0274152	0.0130313	0
TCGA_TCGA-AO-A0JA	0.0775495	0	0.073058	0.091762	0	0.10832	0.0218972	0.0227881	0.00235489	0.0441021	0	0	0	0.0282911	0.140494	0.256063	0.0123238	0.0156333	0.0793066	0	0	0.0260568
TCGA_TCGA-A2-A0YE	0.100099	0	0.135736	0.00136247	0	0.118354	0	0.0777328	0	0.024012	0	0.0399353	0	0.172443	0.151375	0.0865347	0	0.0270251	0.0649807	0	0	0.000408404
TCGA_TCGA-EW-A1P5	0	0.0196969	0.00673343	0	0	0.0666507	0.00387146	0.0948469	0.00305918	0.0447913	0.00186469	0.00215805	0	0.291737	0.103944	0.232053	0	0.037045	0.0762406	0	0	0.0153081
TCGA_TCGA-A8-A07R	0.066949	0	0.1532	0.0543793	0	0.0437305	0.0233398	0.067035	0.0200113	0	0.0226569	0	0	0.208232	0.183731	0.119036	0.0024332	0	0	0.00904068	0	0.0262266
TCGA_TCGA-AR-A1AJ	0.0263652	0.0231318	0	0.0934491	0	0.0605079	0.119029	0.0529795	0	0.0921729	0.0199059	0	0	0.153159	0.183174	0.129184	0.0317232	0	0.0152179	0	0	0
TCGA_TCGA-EW-A1P0	0.0287371	0	0.0210188	0.106322	0	0.103389	0.030917	0.0807334	0.0194411	0.06203	0	0	0	0.250558	0.11151	0.110677	0.0474529	0	0.0269105	0	0	0.000302796
TCGA_TCGA-C8-A27B	0.0199295	0	0.013863	0.0906188	0	0.0393076	0.0291403	0.100043	0	0.0307829	0.027323	0	0	0.332039	0.171698	0.116727	0	0	0	0.00103679	0	0.0274918
TCGA_TCGA-A8-A07G	0.0284542	0.0424295	0.0150879	0.0995409	0	0.135068	0.00637786	0.0460334	0.0249846	0	0	0	0	0.251765	0.132956	0.0968263	0.0353089	0	0.0765516	0	0	0.00861548
TCGA_TCGA-A2-A3KC	0.0669165	0	0.0671953	0.0421587	0	0.105684	0.00811866	0.0658977	0	0.0344647	0.00346977	0	0	0.234933	0.11826	0.152584	0.0358528	0	0.0599398	0	0.00335646	0.00116853
TCGA_TCGA-D8-A1JD	0.00241992	0.000258179	0.0161123	0.0376299	0	0.135811	0.0161132	0.0630643	0.0212959	0.00615839	0.00589799	0	0.0107592	0.0343012	0.138796	0.203671	0.173275	0	0.115189	0	0	0.0192479
TCGA_TCGA-E2-A107	0.00136107	0.0151981	0.0201312	0.204135	0	0.127608	0	0.00352607	0.0180684	0	0	0	0.00775904	0.0961813	0.0883552	0.158669	0.0313315	0	0.227676	0	0	0
TCGA_TCGA-A8-A086	0	0.0387432	0.0339895	0.0207123	0	0.0408025	0	0.0143436	0.0303137	0.00440172	0	0.00895709	0	0.410138	0.0673372	0.216843	0	0	0.0989693	0	0	0.0144491
TCGA_TCGA-BH-A0AU	0.0253609	0	0.04394	0	0	0.187137	0.00890806	0.0464802	0.00576853	0.107624	0	0	0	0.242117	0.162548	0.0912785	0.0207371	0	0.0581006	0	0	0
TCGA_TCGA-GM-A2DM	0	0.0493113	0.0124497	0.035002	0	0.00288261	0	0.0156755	0.0100737	0.0481846	0	0.0340153	0	0.308799	0.0895281	0.257588	0.0812555	0	0	0.0459174	0.00931698	0
TCGA_TCGA-BH-A0AW	0.0413381	0.00702029	0.0267566	0.127669	0	0.0743569	0.0403884	0.045892	0.0300313	0.104334	0	0.0286996	0	0.121208	0.107947	0.11901	0.0442586	0	0.0757148	0	0	0.00537417
TCGA_TCGA-GM-A3NY	0.054164	0	0.321693	0.0986669	0	0.0658286	0	0.112179	0	0.0509773	0	0.0275263	0	0.00648447	0.139545	0.0890335	0.00701645	0	0.0217657	0	0	0.00512007
TCGA_TCGA-AC-A3W6	0.00193912	0	0.0736229	0.236837	0	0.0808281	1.73877e-05	0.0402403	0.0270383	0.0770434	0	0.00851081	0	0.00755727	0.17192	0.11103	0.0502947	0	0.113121	0	0	0
TCGA_TCGA-A1-A0SN	0.0204216	0	0.015644	0.158852	0	0.217783	0.0150759	0.0225401	0	0.0608911	0	0.0108318	0	0.118662	0.112212	0.151786	0.0399012	0.00180896	0.052249	0	0	0.00134073
TCGA_TCGA-EW-A2FV	0.0210462	0	0.0179812	0.0589115	0	0.265917	0.000172381	0.0376874	0.00157885	0.111001	0	0.0203052	0.00771208	0.0707909	0.163956	0.11981	0.0205359	0	0.0780984	0	0.00449608	0
TCGA_TCGA-AC-A62Y	0.00404419	0	0.0166516	0.0149567	0	0.0683323	0	0.0435566	0	0.0581176	0	0	0	0.460787	0.0754544	0.193738	0.0210363	0	0	0.038465	0	0.00486069
TCGA_TCGA-D8-A27T	0.0592446	0	0.0139374	0.0870441	0	0.207873	0	0.0387803	0	0.0614953	0	0	0.00812507	0.137403	0.216374	0.0902352	0.0154995	0	0.0639886	0	0	0
TCGA_TCGA-AR-A24V	0.0591657	0	0.016168	0.0280111	0	0.0395984	0.0132005	0.0409482	0.00520722	0.0306143	0	0	0	0.297563	0.0594428	0.250922	0	0	0.125912	0	0	0.0332471
TCGA_TCGA-AR-A2LK	0.02931	0	0.0235515	0.0265441	0	0.0973299	0	0.0403201	0.0152246	0.0143321	0	0.00335137	0	0.249614	0.107964	0.260349	0.0318126	0	0.0926467	0	0	0.0076501
TCGA_TCGA-A8-A094	0.0330004	0	0.0342744	0.126451	0	0	0.076226	0.0682474	0	0.0448645	0	0.0347451	0	0.175933	0.140453	0.136632	0.0380621	0	0.0774417	0	0	0.0136684
TCGA_TCGA-A8-A081	0.0465298	0	0.0364056	0.249547	0	0	0.0929243	0.0294742	0	0.0801296	0	0	0	0.177549	0.123196	0.120344	0.00295312	0	0.0394341	0	0	0.00151378
TCGA_TCGA-AR-A24O	0.0927418	0	0.0555319	0.134132	0	0.141173	0.0067161	0.018312	0	0.101512	0	0	0	0.0488623	0.151459	0.150187	0.0395775	0	0.0557622	0	0	0.00403288
TCGA_TCGA-A7-A6VY	0	0.0213163	0.130118	0.0670483	0	0	0.11127	0.0740001	0.00290598	0.0159545	0	0.0156801	0	0.301392	0.119415	0.111864	0.0136555	0	0.0153807	0	0	0
TCGA_TCGA-BH-A1FU	0.0908219	0.00888476	0.0327511	0.080001	0	0.123717	0.0258968	0.0248751	0	0.0834658	0	0	0	0.235772	0.112813	0.0801365	0.0150461	0.012637	0.0731825	0	0	0
TCGA_TCGA-E9-A1QZ	0.0426944	0.102515	0	0.120927	0	0.221187	0.0422503	0	0	0.153358	0	0	0	0.0355722	0.108706	0.060794	0.0312868	0	0.0795935	0	0	0.00111583
TCGA_TCGA-AC-A2BM	0.00825424	0.0155903	0.0620772	0.0925175	0	0.25951	0.0178558	0.0477089	0	0.0641695	0	0	0	0.141713	0.100035	0.117115	0	0.00733564	0.0552571	0.00392	0	0.00694054
TCGA_TCGA-A7-A4SE	0	0.0591436	0.0311996	0	0	0.0766303	0.0109647	0.0633592	0.00454741	0.0142297	0.019155	0	0	0.393909	0.236939	0.0733981	0.00289698	0	0.0136273	0	0	0
TCGA_TCGA-C8-A12W	0	0.01907	0.146618	0.0482711	0	0.059847	0	0.038266	0.0230961	0.0346797	0	0.00668973	0	0.308179	0.0736217	0.180379	0	0	0.0540188	0	0	0.00726445
TCGA_TCGA-E2-A10B	0.0179512	0.00864684	0.016488	0.169901	0	0.155862	0.0127829	0.0223031	0.0132003	0	0	0.0169871	0.0111942	0.118115	0.149361	0.103631	0.0620964	0	0.12148	0	0	0
TCGA_TCGA-E9-A5UP	0	0.0396094	0.021317	0	0	0	0	0.0844572	0.051376	0	0.044816	0	0	0.566639	0	0.0393204	0	0.110752	0	0.041713	0	0
TCGA_TCGA-GM-A2DF	0	0.0284075	0.38535	0.0535626	0	0.0250714	0.0104007	0.0696162	0.00814715	0.026907	0	0.0241959	0	0.165164	0.109359	0.083914	0	0	0	0.00990353	0	0
TCGA_TCGA-C8-A12N	0.00928809	0.00106985	0.0190289	0.0296337	0	0.0710637	0	0.0557503	0.0353696	0.00138979	0	0.0142747	0	0.0489971	0.0945205	0.158635	0.327228	0	0.118859	0	0	0.0148916
TCGA_TCGA-AC-A5EH	0	0.0217632	0.00471934	0.0408901	0	0.0701014	0	0.104328	0.0139368	0.0531522	0	0	0	0.343149	0.0923183	0.152993	0	0.00463322	0.0866415	0	0	0.0113743
TCGA_TCGA-AC-A23E	0	0.0224708	0.0109797	0.0206666	0	0.0557349	0	0.0310804	0.0139654	0.0168681	0.00168665	0	0	0.259859	0.0449966	0.401214	0	0	0.0885145	0.000503241	0	0.0314603
TCGA_TCGA-E9-A1RI	0.0474916	0	0.0766372	0.0141544	0	0.171394	0.00907188	0.016857	0	0.0647249	0	0	0	0.276706	0.0622716	0.190984	0	0	0.0673202	0	0	0.00238802
TCGA_TCGA-C8-A278	0.0268172	0	0.334474	0.0705011	0	0.00242296	0.0577644	4.25621e-05	0.0142118	0.0390414	0	0	0	0.11675	0.0882072	0.105103	0.0484334	0.00544606	0.0814139	0	0	0.00937063
TCGA_TCGA-D8-A1JJ	0.00198673	0	0.0277938	0.0490538	0	0.0624688	0	0.0442401	0.0140156	0.0283095	0	0	0	0.410679	0.0777593	0.171337	0.0581937	0	0.0117812	0.0371238	0	0.00525825
TCGA_TCGA-AO-A0JE	0.00666065	0	0.0561487	0.219486	0	0.0148381	0.0797182	0.0543012	0.0195649	0.0826382	0	0.00934059	0.00218557	0.0311931	0.157683	0.127909	0.0244794	0.0300402	0.076113	0	0	0.0076991
TCGA_TCGA-E2-A15I	0.0574729	0.0153033	0.0175551	0.104756	0	0.143757	0.0168783	0.0336892	0	0.188782	0	0	0	0.152136	0.127268	0.0918468	0.0212147	0	0.0293414	0	0	0
TCGA_TCGA-D8-A145	0.0538877	0	0.338664	0.0842531	0	0.0709077	0.00616339	0.027395	0	0.0384056	0	0	0	0.119739	0.0523673	0.113089	0.00737725	0	0.0877502	0	0	0
TCGA_TCGA-BH-A0BP	0.0161676	0.00451745	0.0346809	0.00752059	0	0.0147228	0	0.0218502	0.0134048	0.0795464	0	0	0	0.450978	0.143273	0.155919	0.00810876	0	0.0493106	0	0	0
TCGA_TCGA-E2-A15M	0.0445756	0	0.00957665	0.0791185	0	0.270191	0.0239455	0.0633438	0	0.102636	0	0	0.00324109	0.0832029	0.138313	0.1034	0.0406409	0	0.0378159	0	0	0
TCGA_TCGA-A8-A06Y	0.149832	0	0.0905986	0.0260852	0	0	0	0.124382	0.0115824	0.0286283	0	0.0133723	0	0.244938	0.0963216	0.131119	0	0.0119693	0.0684516	0	0	0.00272068
TCGA_TCGA-A2-A0EW	0.0660809	0	0.0117295	0.201689	0	0.0934352	0	0.0235162	0	0.0701031	0	0.0460083	0.00285336	0.00819578	0.127387	0.178764	0.0645205	0.000207464	0.0659061	0.0280319	0.00411063	0.00746095
TCGA_TCGA-AR-A0TQ	0.0900977	0	0.0853159	0.149132	0	0.103214	0.08137	0.00900276	0	0.0405262	0	0	0	0.227041	0.0864173	0.101511	0.00410467	0	0.0222668	0	0	0
TCGA_TCGA-LD-A9QF	0.000661252	0.0474785	0	0.145125	0	0	0.0235066	0.0819165	0.0271336	0.0716574	0	0.0116161	0	0.401311	0.0871625	0.0592201	0.0132207	0	0.0299915	0	0	0
TCGA_TCGA-BH-A0H6	0.0164501	0	0.0360302	0.0528119	0	0.105157	0	0.0556558	0	0	0	0	0.00592411	0.145054	0.0820663	0.282369	0.0852816	0	0.114812	0.00162256	0	0.0167666
TCGA_TCGA-EW-A1P3	0.0145874	0.0156074	0.0531479	0.0662269	0	0.141424	0	0.112102	0	0.0345208	0	0.0104632	0	0.0348298	0.153566	0.12521	0.0558566	0	0.169337	0	0.00304245	0.0100773
TCGA_TCGA-B6-A0IB	0.0147065	0	0.0914857	0.110767	0	0.0388315	0	0.0574322	0.0336075	0	0	0.0506036	0	0.337127	0.0938432	0.0765297	0	0	0.0950666	0	0	0
TCGA_TCGA-A2-A25B	0.0103349	0	0.174226	0	0	0.199463	0.000220782	0.0113183	0.00832145	0.0973904	0	0	0	0.144386	0.135036	0.153957	0.0120642	0	0.0302594	0	0	0.0230228
TCGA_TCGA-AN-A0XW	0.0216432	0	0.0150801	0.135872	0	0.055547	0.0657241	0.0765079	0	0.073027	0	0.00116564	0	0.0407617	0.199093	0.144434	0.0469138	0	0.103238	0	0.0136345	0.00735754
TCGA_TCGA-BH-A0E0	0.0338635	0	0.0261626	0.0580336	0	0.0655875	0.0259971	0.11582	0.0692033	0.00379191	0	0.0269712	0	0.0181725	0.0137472	0.0877235	0.259491	0.111704	0.0354892	0	0.0328495	0.015392
TCGA_TCGA-A2-A0CM	0.0134936	0.00411814	0.0127188	0.203755	0	0.0717665	0.109772	0.0909568	0.0177894	0	0	0.000512695	0	0.203724	0.15767	0.0937263	0	0	0.0187863	0	0	0.00121146
TCGA_TCGA-D8-A1X9	0	0.00123678	0.0137991	0.0890524	0	0.0941635	0.0228405	0.0718067	0.0336201	0.0316512	0	0.00359985	0	0.219555	0.0864087	0.227315	0	0.0386123	0.0544743	0	0	0.0118645
TCGA_TCGA-BH-A0HY	0.0565134	0	0.0676837	0.0365874	0	0.154034	0.00280678	0.0845249	0	0.0133723	0.00813048	0	0	0.188405	0.161059	0.108188	0.00482073	0	0.107701	0	0	0.00617345
TCGA_TCGA-A7-A0CJ	0.0452728	0	0.0454726	0.00391587	0	0.0674752	0	0.0586	0.0530141	0.0710415	0	0.0269655	0	0.377927	0.102811	0.0802686	0	0	0.0495282	0	0	0.0177074
TCGA_TCGA-AR-A2LJ	0.0400167	0	0.063924	0.0752359	0	0.0285848	0	0.0444832	0.0318915	0.0618164	0	0.00793416	0	0.346088	0.0840897	0.132324	0.0262633	0	0.0573487	0	0	0
TCGA_TCGA-B6-A40C	0.0166189	0.0219847	0.0356281	0.15816	0	0.177556	0.00418311	0.0467184	0.0219005	0	0	0.0107907	0.00858563	0.0693654	0.151242	0.178122	0.0204149	0	0.0722732	0	0	0.00645708
TCGA_TCGA-A2-A0EP	0.101001	0.00633765	0	0.0843112	0	0.0541314	0.0152074	0.0826626	0.0101806	0.0783812	0	0	0.0249159	0.230127	0.0511258	0.0974156	0.117094	0.0208003	0.0163295	0	0.00997819	0
TCGA_TCGA-B6-A0RO	0	0.0320639	0.0652228	0.0226458	0	0.125251	0	0.0897298	0.025324	0.0355124	0	0	0.00703482	0.0316413	0.130921	0.19476	0.0548008	0	0.132794	0	0.0522992	0
TCGA_TCGA-GM-A3NW	0.0321302	0.00295634	0.0384709	0.176066	0	0.0507742	0.00131683	0.036827	0.00562024	0.0895221	0	0	0	0.0126074	0.149252	0.109452	0.0502595	0	0.234486	0	0	0.0102589
TCGA_TCGA-A1-A0SO	0.109258	0	0.088507	0.128498	0	0.0406155	0.0431755	0.0633033	0	0.0103031	0	0	0	0.211167	0.146781	0.112595	0.0452006	0	0.000595922	0	0	0
TCGA_TCGA-C8-A132	0.0772869	0	0.115936	0.216853	0	0.0542536	0.0371835	0.0313566	0.00990015	0.0729231	0	0	0	0.104088	0.103023	0.068832	0.0686124	0.0260663	0.0136862	0	0	0
TCGA_TCGA-A8-A09M	0.00891714	0.0132684	0.0872197	0.208653	0	0.0733663	0.0532454	0.0489013	0.00458875	0.0713382	0	0.00841632	0.0074318	0.0303249	0.128405	0.199372	0.0265065	0	0.0258889	0	0	0.00415633
TCGA_TCGA-BH-A0E1	0.02499	0	0.0773697	0.0218155	0	0.0982854	0	0.0352978	0	0.00244007	0.0143787	5.15291e-05	0	0.417506	0.0457521	0.158405	0.00530948	0	0.0983991	0	0	0
TCGA_TCGA-EW-A424	0.0817513	0	0.191413	0.158972	0	0	0	0.0473591	0.00406717	0	0.0539134	0	0.00926231	0.0800223	0.0456921	0.109314	0.0211837	0	0.185415	0	0	0.0116351
TCGA_TCGA-PL-A8LY	0.0202421	0	0.142486	0.266755	0	0.00275881	0	0.113521	0.0246801	0.0081894	0	0.0661753	0.0217592	0.0464878	0.0341156	0.204057	0.0133928	0.0104357	0.0249436	0	0	0
TCGA_TCGA-AR-A1AI	0.0198583	0	0.250736	0.11351	0	0.124284	0.107008	0.0420373	0	0.03362	0	0.00228054	0.00592653	0.0699925	0.0754128	0.0675486	0.0654149	0.012404	0	0	0	0.00996672
TCGA_TCGA-GM-A4E0	0.0199559	0	0.0200262	0.262045	0	0.112501	0	0.0240866	0	0.108546	0	0.0207762	0.0650347	0	0.128706	0.192668	0.0346829	0	0.0109723	0	0	0
TCGA_TCGA-S3-AA15	0.121131	0.0416127	0.398051	0.0898583	0.03787	0	0.0449599	0.000946927	0	0.0459661	0	0	0	0.0882891	0.0406057	0.0554556	0.00964781	0	0.0241684	0	0	0.00143714
TCGA_TCGA-C8-A275	0.0272591	0.0154562	0.0558592	0.173301	0	0.00847167	0.136616	0.0175856	0	0.0746354	0	0	0	0.147669	0.140042	0.109979	0.0561266	0	0.0342678	0	0	0.00273273
TCGA_TCGA-B6-A0RE	0.00398843	0.0288566	0.120903	0.0719623	0	0.00641437	0.046269	0.0835035	0.0103198	0	0	0	0	0.349657	0.123674	0.121141	0	0	0.0323132	0	0	0.000997991
TCGA_TCGA-AO-A12E	0.0200704	0	0.10602	0	0	0.135561	0	0.010944	0	0.0373589	0.00827979	0	0.0324459	0.0687785	0.0900376	0.251076	0.0204948	0	0.211425	0	0	0.00750902
TCGA_TCGA-BH-A202	0.0128509	0	0.0164557	0.0726716	0	0.0905726	0.0567933	0.0841897	0.0072334	0.0688058	0	0.0179961	0	0.169948	0.149803	0.150954	0.0238912	0	0.0694664	0	0	0.00836798
TCGA_TCGA-AC-A6IW	0.0120055	0.0250767	9.31492e-05	0.147353	0	0	0.0613332	0.125712	0.00263514	0.0469675	0	0.0141962	0	0.0234863	0.17801	0.143466	0.210247	0	0.00829367	0	0	0.00112364
TCGA_TCGA-AO-A12G	0.0427182	0	0.0490393	0.103785	0	0.101361	0.00320955	0.0553867	0.0256192	0.0129918	0	0.0281161	0.00821624	0.0400287	0.191436	0.116638	0.0463013	0	0.175153	0	0	0
TCGA_TCGA-A8-A06X	0.0217743	0	0.0221302	0.0885033	0	0	0.0190157	0.116135	0.00736832	0.0550379	0	0	0	0.274425	0.13215	0.232432	0.00559411	0	0	0.0242066	0	0.00122675
TCGA_TCGA-AO-A0J6	0	0.0185408	0.0117358	0.264529	0	0	0.111982	0.0813992	8.61108e-05	0.0194019	0.0350395	0.0173901	0	0.0881655	0.161085	0.0738767	0	0.101127	0.0156423	0	0	0
TCGA_TCGA-LL-A7SZ	0	0.0595976	0.516245	0.0935821	0	0	0.0304696	0.0161756	0.00300508	0.0213701	0	0.00426466	0	0.0482344	0.0492607	0.0822491	0.0281871	0	0.0420686	0	0	0.00528975
TCGA_TCGA-E9-A5FK	0.0319895	0.0580001	0.0229059	0.22183	0	0.00833435	0.0317342	0.0995198	0.028552	0.11191	0	0.0641404	0	0.0516482	0.110111	0.0531421	0.0148774	0	0.0913046	0	0	0
TCGA_TCGA-LL-A441	0.369962	0.0502052	0.00561588	0.118813	0	0.0156852	0.0514951	0.0782624	0	0.0178164	0	0.00353042	0	0.139042	0.0886649	0.03604	0	0	0.024868	0	0	0
TCGA_TCGA-E9-A226	0.00562807	0	0.0302068	0.0102952	0	0.226775	0	0.0694055	0	0	0.0115924	0	0	0.301862	0.0752528	0.204032	0	0	0.0498182	0.0135316	0	0.00160097
TCGA_TCGA-C8-A12Z	0.0151121	0	0.0604311	0.00610189	0	0.0485066	0	0.0787653	0.00229875	0.0324127	0	0.00209826	0	0.503791	0.122857	0.0824792	0	0	0.0417564	0	0	0.00338951
TCGA_TCGA-PE-A5DE	0.0735549	0	0.076557	0.388221	0	0.0539389	0.0400028	0.0086825	0.00192986	0.0785094	0	0.00982398	0	0.0784244	0.111128	0.0572164	0.0180809	0	0	0	0	0.00393054
TCGA_TCGA-A2-A3XV	0	0.0299303	0.0642442	0.0834318	0	0	0.0128851	0.0974034	0	0.0662662	0	0	0.0137876	0.245239	0.104699	0.23596	0.0195701	0	0	0.0116858	0.0148963	0
TCGA_TCGA-E2-A1IK	0.0590354	0	0.0549849	0.142989	0	0.0472737	0.0275558	0.0301429	0.0061565	0.145643	0	0	0	0.187509	0.129648	0.115136	0.0074433	0	0.00459479	0.0418882	0	0
TCGA_TCGA-BH-A0HQ	0.0418235	0	0.0637938	0	0	0.0375784	0	0.0113961	0.0135972	0.0290722	0	0	0	0.471068	0.0596408	0.0543014	0.0543237	0	0.158643	0.00476244	0	0
TCGA_TCGA-BH-A0C7	0.0539059	0	0.0368218	0.0398022	0	0.17135	0	0.00578324	0	0.063344	0.00180903	0	0	0.23007	0.218544	0.0306636	0.0408005	0	0.107106	0	0	0
TCGA_TCGA-E2-A1BD	0.033277	0	0.0556899	0.0713462	0	0.0808997	0	0.0651888	0.00732919	0.0407298	0	0.0162848	0	0.186677	0.11982	0.158686	0.0210722	0	0.131427	0	0	0.0115721
TCGA_TCGA-E2-A2P6	0.0818687	0	0.0481979	0.0075309	0	0.108527	0	0.0720863	0.00380122	0.0288138	0	0.0185689	0.0165286	0.0435062	0.11623	0.254826	0.013643	0	0.170439	0	0.00242064	0.013011
TCGA_TCGA-A8-A09D	0.0183668	0	0.0119697	0.0141337	0	0.0657415	0.00130781	0.015489	0.0213886	0.0528757	0	0	0	0.381735	0.0869627	0.239162	0.0408635	0	0.0462583	0	0	0.00374516
TCGA_TCGA-E2-A56Z	0	0.0223387	0.0291033	0.0804843	0	0.0544903	0	0.0608897	0.0415787	0.0443547	0	0.0619724	0	0.325159	0.144229	0.0748777	0.00392593	0	0.0565957	0	0	0
TCGA_TCGA-C8-A12Y	0.0390962	0	0.0403943	0.150408	0	0.0360237	0	0.0697409	0.0272239	0	0	0.0207519	0.0192862	0.134849	0.168796	0.0717129	0.0159894	0	0.205727	0	0	0
TCGA_TCGA-A8-A09I	0.0307081	0	0.0369748	0.0561078	0	0	0.118397	0.101754	0.00290644	0.0472724	0	0	0	0.0520375	0.154417	0.275463	0.035701	0.0134471	0.0519609	0	0	0.0228538
TCGA_TCGA-GM-A2DA	0.0602434	0	0.0786127	0.228034	0	0.152002	0.0064373	0.0734689	0	0.102418	0	0.00327035	0	0.0222032	0.137265	0.0383064	0.0260624	0	0.0716761	0	0	0
TCGA_TCGA-C8-A3M8	0.0390529	0	0.0295286	0.0640477	0	0.0947829	0.00225507	0.0570226	0.0286882	0.0166644	0.00534057	0	0	0.333025	0.128907	0.146571	0	0	0.0541145	0	0	0
TCGA_TCGA-A2-A0SY	0.130794	0	0.0283214	0.105842	0	0.120782	0	0.0319548	0	0.0766008	0	0	0.00165603	0.0644674	0.135113	0.136619	0.0392704	0	0.128579	0	0	0
TCGA_TCGA-E2-A15L	0.0368301	0	0.113934	0.00654419	0	0.0542074	0	0.0589919	0.000405102	0.0199293	0	0.0106243	0	0.342433	0.0547455	0.201738	0	0	0.0870796	0	0.00583434	0.00670302
TCGA_TCGA-C8-A8HR	0.0306864	0.00415349	0.00403077	0.171391	0	0.0374486	0	0.0780247	0	0.112793	0	0.050852	0	0	0.217986	0.203578	0.0427799	0	0.0438305	0	0	0.00244443
TCGA_TCGA-OL-A5RZ	0.0184029	0.0360636	0.0535861	0.0521667	0	0	0.0427407	0.133656	0	0	0.00362137	0.0142823	0.00124948	0.309746	0.0358338	0.181826	0.0353191	0	0.0536074	0	0.0102996	0.0175986
TCGA_TCGA-A2-A04R	0.0410285	0	0.0704657	0.0690142	0	0.0186416	0.0016433	0.0416876	0.0136188	0.0208283	0	0	0	0.361836	0.0848538	0.0959747	0	0	0.180408	0	0	0
TCGA_TCGA-A2-A0EM	0.0159658	0.000299131	0.0365368	0.0682422	0	0.151514	0	0.0198475	0.0207799	0.0168749	0	0	0.0054409	0.0291063	0.117571	0.230509	0.148676	0	0.125094	0	0	0.0135435
TCGA_TCGA-E9-A1N8	0.00963524	0	0.0120826	0.0304725	0	0.057657	0.00828573	0.123035	0	0.0217332	0	0.00510146	0	0.41004	0.226877	0.0914362	0	0	0.0036441	0	0	0
TCGA_TCGA-AO-A0J2	0.0383153	0	0.0534222	0.151761	0	0.0236122	0.116618	0.0711761	0.00623475	0.0133968	0.0360896	0.0224041	0	0.10915	0.141703	0.104293	0.0406487	0.0218748	0.0436231	0	0	0.00567672
TCGA_TCGA-OL-A5S0	0.0466638	0	0.0105055	0.0343429	0	0.0609234	0.0131713	0.0362027	0.000803196	0.0811634	0	0.0180623	0	0.317811	0.184126	0.164864	0.0246387	0	0.00672147	0	0	0
TCGA_TCGA-OL-A5D6	0.000426784	0.0104048	0.155465	0.0402796	0	0.115336	0.00698638	0.0136987	0.00548675	0.0279659	0	0	0	0.0635665	0.136608	0.26172	0.0635121	0	0.0876078	0	0	0.010936
TCGA_TCGA-BH-A18U	0.00897083	0.0140951	0.0332895	0.0357836	0	0.0607185	0.0555229	0.0913736	0	0.0503765	0	0.0097079	0	0.153655	0.160977	0.211838	0.0351091	0	0.0571094	0	0	0.0214732
TCGA_TCGA-B6-A0IQ	0.0234528	0	0.0914876	0.151096	0	0.0255234	0	0.152231	0.0487851	0.0347188	0	0.0342131	0	0.143552	0.162022	0.0401799	0.0922858	0	0.000452311	0	0	0
TCGA_TCGA-E2-A1LB	0.0599759	0	0.135585	0.0532349	0	0.039257	0	0.0680002	0.0273975	0	0	0.0286124	0.0104363	0.126137	0.0747234	0.294974	0.0237857	0	0.0548792	0	0	0.00300105
TCGA_TCGA-BH-A0EA	0.00613388	0.0225967	0.0290286	0.0417812	0	0.0426377	0	0.0513153	0.00723591	0.0432135	0	0.0274976	0	0.33082	0.0622924	0.0943473	0.200372	0	0.0407278	0	0	0
TCGA_TCGA-BH-A0DX	0.00463461	0	0.00741437	0	0	0.043165	0.000346978	0.0161014	0	0.0520585	0	0.000379813	0	0.597694	0.0662759	0.115015	0.00470259	0	0.0922117	0	0	0
TCGA_TCGA-A1-A0SH	0.0641013	0	0.0714289	0.0310251	0	0.146981	0	0.00745636	0	0.00846215	0.000980307	0	0	0.199774	0.070723	0.206004	0.00824438	0	0.18044	0	0	0.00437912
TCGA_TCGA-A8-A09K	0.00280338	0.0224565	0.03996	0.274587	0	0	0.090398	0.0789586	0	0.0494961	0	0	0	0.0862823	0.0816836	0.119506	0.0117492	0	0.14212	0	0	0
TCGA_TCGA-BH-A0B5	0.0279195	0	0.0104536	0.0658702	0	0.123862	0	0.0605613	0	0.0519436	0	0.0281608	0	0.237726	0.131026	0.119784	0.0187727	0	0.123443	0	0	0.00047748
TCGA_TCGA-AR-A1AU	0.0308011	0	0.0642043	0.102446	0	0.139139	0	0.0189055	0.0134334	0.0916831	0	0.0210773	0.00952173	0.107808	0.110808	0.164763	0.00849128	0	0.100165	0.0159884	0	0.000765048
TCGA_TCGA-B6-A0RH	0.0300202	0	0.152071	0.0669569	0	0.0811155	0.00385551	0.0687741	0.028461	0	0.030471	0	0.0102755	0.235408	0.16027	0.0382452	0	0.00610705	0.0879687	0	0	0
TCGA_TCGA-D8-A27K	0.105154	0	0.0208728	0.0114362	0	0.241637	0.0119424	0.0756497	0	0.104954	0	0	0	0.0635844	0.175825	0.0853089	0.0226039	0	0.073457	0	0	0.00757476
TCGA_TCGA-LL-A73Y	0.0766096	0	0.00810138	0.0694311	0	0.124294	0.0228493	0.055684	0.0241489	0.0385696	0	0.0385642	0	0.276486	0.0595028	0.0266226	0.141778	0.0373591	0	0	0	0
TCGA_TCGA-A2-A0CS	0	0.00325915	0.0105416	0.0274502	0	0.118431	0	0.0279001	0.0365455	0	0	0.00311837	0	0	0.0149745	0.156456	0.322973	0.0912346	0.177481	0	0	0.0096348
TCGA_TCGA-A2-A4S3	0	0.0489202	0.0231258	0.0878494	0	0.1485	0.00642109	0.0717219	0.0295832	0.0631147	0	0.00947529	0	0.199134	0.132652	0.107012	0.0227445	0	0.0497458	0	0	0
TCGA_TCGA-AR-A1AW	0.124759	0	0.186299	0.153951	0	0	0.100673	0.0357277	0	0.0983041	0	0	0	0.114635	0.0956881	0.0776286	0	0	0.0123357	0	0	0
TCGA_TCGA-A2-A0YJ	0.000366417	0.0142316	0.0177233	0.112329	0	0.0350067	0	0.0398225	0.00876775	0	0	0	0	0.587343	0.0721928	0.0497723	0	0	0	0.0502855	0	0.0121584
TCGA_TCGA-LL-A73Z	0.0751442	0	0.0170036	0.0892464	0	0	0.0147921	0.084649	0.0166748	0.10865	0	0.0120442	0	0.109006	0.271388	0.0895846	0.0174383	0	0.0890047	0	0	0.00537444
TCGA_TCGA-S3-A6ZG	0.101373	0	0.113273	0.100702	0	0.148836	0.011727	0.0107345	0.0103546	0.0318522	0	0.00987542	0	0.0110286	0.109106	0.149184	0.0356343	0	0.147629	0	0.00371337	0.00497714
TCGA_TCGA-E2-A1L8	0.115011	0	0.0797531	0.077016	0	0.127206	0.0016027	0.0381751	0	0.0762404	0	0	0	0.00910127	0.158627	0.0553588	0.22453	0	0.0350469	0	0	0.00233133
TCGA_TCGA-D8-A1XQ	0	0.00294461	0.114008	0.0826293	0	0.0393711	0.0475508	0.0522725	0	0.043814	0	0.0023699	0	0.298424	0.158205	0.153218	0	0	1.62067e-05	0	0	0.00517713
TCGA_TCGA-E2-A1IH	0.0193726	0.0591767	0	0.125605	0	0.0703904	0.0440662	0.0765442	0	0.204007	0	0	0	0.176115	0.0928778	0.0868706	0.0145815	0	0.0138136	0.0141225	0.00127231	0.00118482
TCGA_TCGA-A8-A06O	0.025289	0	0.0499822	0.0828494	0	0.0618884	0.025184	0.0655894	0.0187649	0.0505694	0	0.0152879	0	0.174836	0.099116	0.24108	0.0645389	0	0.0225731	0	0.0024523	0
TCGA_TCGA-A2-A1G1	0.0247133	0	0.0246413	0.0790065	0	0.0326958	0.139481	0.0840994	0	0.0736065	0	0	0	0.0648013	0.218455	0.173859	0.0465005	0.0223909	0	0.00480143	0	0.0109477
TCGA_TCGA-BH-A1F8	0.0597202	0	0.109424	0.105423	0	0.0863808	0.0142798	0.0470533	0	0.105994	0	0	0	0.0690702	0.0679793	0.170712	0.0333193	0.0723483	0.0433404	0	0	0.0149549
TCGA_TCGA-E9-A24A	0.0116183	0	0	0.0038803	0	0.0650284	0	0.0502948	0.0078798	0.0781409	0	0	0	0.201764	0.124149	0.425604	0.0106656	0	0	0.00639117	0	0.0145838
TCGA_TCGA-E9-A1NE	0.052503	0.00843997	0	0.258059	0	0.115052	0.0541395	0.0553064	0	0.191397	0	0.00237168	0	0.0194666	0.121565	0.0765721	0.0165816	0	0.0285469	0	0	0
TCGA_TCGA-BH-A1EO	0.0120054	0	0.000271626	0.0180753	0	0.200753	0.00911267	0.00984461	0.0245891	0.0425302	0	0	0	0.245425	0.121653	0.16357	0.012512	0	0.135611	0	0	0.00404717
TCGA_TCGA-A8-A08R	0.0213867	0	0.0298674	0.0358619	0	0	0.0654361	0.0525598	0.0132503	0.0452367	0.023793	0	0	0.388014	0.176286	0.119844	0.01081	0	0.0176534	0	0	0
TCGA_TCGA-E2-A153	0	0.00477852	0.00324802	0.0189244	0	0.0374215	0	0.0423511	0.0291793	0.0108087	0	0.0153849	0	0.420298	0.0291135	0.221478	0	0.00585937	0.155674	0	0	0.00547998
TCGA_TCGA-C8-A1HG	0.00574642	0.0141049	0.134223	0.314597	0	0	0.0857781	0.0322174	0.0186319	0.060873	0	0.00378108	0	0.0597513	0.0878827	0.149674	0.00945369	0	0.02222	0	0	0.00106649
TCGA_TCGA-BH-A0DT	0.034326	0	0.0234642	0.0932618	0	0.198672	0.00119258	0.024738	0	0.0454452	0	7.6943e-05	0.00131632	0.184039	0.176389	0.0651229	0.0777041	0	0.0742516	0	0	0
TCGA_TCGA-A2-A3XY	0.0548776	0	0.0204677	0.0603039	0	0.115345	0.0125906	0.113093	0.0149963	0	0.0267788	0	0	0.267991	0.200573	0.0671417	0.0140894	0	0.0315648	0	0	0.000188224
TCGA_TCGA-BH-A0DV	0.0732765	0	0.0278387	0.114163	0	0.0745135	0	0.0179995	0	0.0673897	0	0.0369976	0	0.120049	0.0390066	0.258207	0.000661012	0	0.149783	0.0131343	0	0.00698061
TCGA_TCGA-A2-A0CQ	0	0.0441161	0.00591451	0.152919	0	0.055071	0	0.0527364	0.0104374	0	0	0	0.14789	0	0.0852607	0.350695	0.0292647	0	0.0305927	0	0.0351019	0
TCGA_TCGA-AO-A12D	0.00636415	0.00422408	0.0927071	0.0528561	0	0.227539	0.0477319	0.034124	0.021449	0.00218296	0.0331871	0	0	0.130593	0.128716	0.156116	0.000264467	0.00859432	0.0457555	0	0	0.00759454
TCGA_TCGA-EW-A1PG	0.047604	0	0.057847	0.0196932	0	0.161494	0.01704	0.0197782	0	0.000568091	0.0314787	0	0	0.0970542	0.102585	0.121267	0.071415	0.084794	0.10611	0	0.0582383	0.00303289
TCGA_TCGA-B6-A0RP	0.0257634	0.00272038	0.017754	0.15863	0	0.103921	0	0.0840195	0	0.0208955	0	0.0494507	0	0.192121	0.0755897	0.175583	0.0459928	0	0.0364438	0	0	0.0111163
TCGA_TCGA-C8-A3M7	0.142901	0	0.290531	0.0530745	0	0.0870784	0	0.0120851	0	0.073842	0	0.0372169	0	0.00861301	0.0847134	0.0606434	0.0131749	0	0.135244	0	0	0.000882028
TCGA_TCGA-A2-A0SW	0.00193991	0.018352	0.163397	0.283518	0	0	0.0522029	0.0219072	0.0127386	0.0806297	0	0	0	0.109727	0.086586	0.119339	0.0209903	0	0.0286727	0	0	0
TCGA_TCGA-E2-A14V	0.0224873	0	0.0522285	0.0671924	0	0.102303	0	0.0621212	0.0162306	0.0166366	0	0.00624506	0	0.167296	0.157204	0.0854339	0.0355079	0	0.20751	0	0	0.0016031
TCGA_TCGA-AQ-A04J	0.229358	0	0.0271793	0.120517	0.0132791	0.119658	0.0973268	0.00772766	0	0.0458772	0.00322337	0	0	0.130038	0.0858253	0.0574562	0.010435	0.0300387	0.02206	0	0	0
TCGA_TCGA-A2-A0EU	0.00819082	0.00214311	0.0224896	0.0365941	0	0.17433	0	0.0449567	0	0.0744202	0	0.0164669	0	0.187264	0.140915	0.0696389	0.0467763	0	0.168468	0	0	0.00734568
TCGA_TCGA-S3-AA17	0.0422048	0.0151204	0.0153488	0.161044	0	0.0631954	0.113836	0.0307222	0.00174674	0.0578765	0.0186421	0	0	0.16256	0.17709	0.0843012	0.00459968	0	0.051712	0	0	0
TCGA_TCGA-A2-A0SX	0.0261141	0.0442408	0	0.175177	0	0.0777012	0.064276	0.0573061	0.00445263	0.0715952	0	0	0	0.25758	0.103837	0.0643219	0.0300626	0.000726195	0.0226084	0	0	0
TCGA_TCGA-A7-A56D	0.0122632	0.0126591	0.137278	0.0512813	0	0	0.000245842	0.0507647	0.0285872	0.0197175	0	0.0300685	0.0146918	0.358508	0.0255539	0.148894	0	0.0466328	0.0560106	0.00684404	0	0
TCGA_TCGA-E2-A158	0.0748482	0	0.0532622	0.190053	0	0	0.0204778	0.124888	0	0	0.0164249	0	0.00196139	0.105909	0.217936	0.0968861	0.0680378	0	0.0293159	0	0	0
TCGA_TCGA-BH-A1FG	0.0308361	0	0.0754449	0.0879533	0	0	0	0.0538256	0.0288111	0.066635	0	0.0425222	0.00240823	0.0278308	0.122654	0.143084	0.0370858	0	0.279897	0	0	0.00101178
TCGA_TCGA-BH-A0E6	0.0684394	0.0661629	0.0425437	0.214758	0	0	0.0107873	0.0778303	0.0230793	0.0343751	0	0.0105575	0	0.278531	0.0925028	0.044225	0.00167503	0	0.0345324	0	0	0
TCGA_TCGA-AO-A03L	0.0293968	0	0.0780709	0.134619	0	0.212959	0.0179788	0.04165	0.00764045	0.0189684	0	0	0.0106405	0.0372263	0.209097	0.0977303	0.00997311	0	0.0930749	0	0	0.000975593
TCGA_TCGA-C8-A1HI	0.0678131	0	0.151627	0.0809922	0	0.0177146	0.00627884	0.0162463	0.000446879	0.0451901	0	0.00378111	0	0.106722	0.156479	0.212002	0.0224221	0	0.109113	0	0	0.00317264
TCGA_TCGA-A7-A3IZ	0.00778848	0	0.0307608	0.00540045	0	0.0660043	0	0.0130518	0.0235668	0.0299244	0	0.0112571	0	0.198897	0.028729	0.226804	0	0	0.347553	0	0	0.0102623
TCGA_TCGA-BH-A18I	0.0440658	0	0.0113211	0.0511147	0	0.151859	0.0113901	0.0496451	0.0376723	0.0975191	0	0	0	0.148032	0.16228	0.0525885	0.0659416	0	0.116571	0	0	0
TCGA_TCGA-C8-A12K	0.00314323	0.0117127	0.00483872	0.168864	0	0	0.067362	0.0370231	0.0130208	0.0457245	0	0.0347854	0	0.205804	0.243093	0.110801	0.0136909	0.0109521	0.0266285	0	0	0.00255601
TCGA_TCGA-C8-A27A	0.0242867	0	0.0989783	0	0	0.12148	0	0.0742854	0.00369979	0.0471059	0	0.0131734	0	0.290684	0.188592	0.125	0	0	0.0127156	0	0	0
TCGA_TCGA-EW-A1PD	0.0191597	0	0.0205542	0.0110507	0	0.0707944	0	0.0386274	0.0243811	0.0369116	0	0.020766	0	0.426853	0.0892487	0.129054	0.0490599	0	0.0635388	0	0	0
TCGA_TCGA-AR-A0TR	0.15453	0.0178395	0.070233	0.159527	0	0.0261382	0.00501768	0.088337	0.0371969	0.00528301	0	0.0196035	0	0.019375	0.104435	0.131796	0.0290458	0.0155241	0.1051	0	0	0.011018
TCGA_TCGA-BH-A0HL	0	0.059709	0.0576604	0.046523	0	0	0	0.0393604	0.0399939	0.0207783	0	0	0	0.349529	0.039432	0.226892	0	0	0.0449825	0	0.0684047	0.0067347
TCGA_TCGA-OL-A66P	0	0.0220684	0.110435	0.292076	0	0	0.0211373	0.0915279	0.0179044	0.0607381	0	0.0379924	0	0.0966892	0.0651592	0.094989	0.0286061	0	0.0555878	0	0	0.00508991
TCGA_TCGA-BH-A18L	0.0195442	0.00296232	0.0447062	0.137211	0	0.066867	0.0227898	0.111184	0	0	0	0.0172595	0.00866535	0.0555719	0.178834	0.231675	0.0225404	0	0.06821	0	0	0.0119794
TCGA_TCGA-BH-A208	0.086927	0	0.158899	0.0973309	0	0.0279823	0.00310352	0.0456627	0.00483228	0.0542765	0	0.00554124	0.00138826	0.104891	0.0767409	0.172831	0.0188427	0.0388634	0.101326	0	0	0.000560972
TCGA_TCGA-B6-A0WS	0.0612595	0	0.0260301	0.0628524	0	0.107781	0.0153803	0.0629206	0.0296457	0.183628	0	0	0	0.186709	0.144931	0.0685638	0.00470279	0	0.0388681	0	0	0.00672721
TCGA_TCGA-AO-A03N	0.0119348	0.0185391	0.06116	0	0	0.0265122	0.0011313	0.0903036	0.0404057	0.0738544	0	0	0	0.483715	0.0790116	0.0497291	0.0110412	0	0.044916	0	0.00774613	0
TCGA_TCGA-E9-A2JT	0.233093	0.213442	0.00170754	0.224571	0.0116935	0	0.0295351	0.0495604	0.00326601	0.0876476	0	0	0	0.0379235	0.0803918	0.0157616	0	0.00424145	0.00716473	0	0	0
TCGA_TCGA-A2-A0T6	0.0730992	0	0.00147343	0.098293	0	0.134928	0.000693851	0.0479196	0	0.0419912	0	0.00733619	0	0.0973396	0.101905	0.126587	0.0338972	0	0.218147	0.0109863	0	0.00540361
TCGA_TCGA-AO-A0J9	0.0253807	0	0.0171577	0.163718	0	0.0648849	0	0.0378929	0.0142657	0.0918281	0	0.0364341	0	0.177501	0.0944146	0.146417	0.0682883	0	0.0571479	0	0	0.00466952
TCGA_TCGA-C8-A26Y	0.0919458	0	0.0321936	0.0316515	0	0.0236046	0	0.0795774	0.0135755	0.032323	0.0125777	0	0	0.431847	0.110641	0.0853542	0.00146235	0	0	0.0462826	0.00696368	0
TCGA_TCGA-AC-A3TM	0.0632623	0	0.0385926	0.244116	0	0	0.0172175	0.0617903	0.012325	0.11797	0	0.00843835	0	0.120106	0.0980331	0.124687	0.0221865	0	0.0624236	0.00086002	0	0.00799091
TCGA_TCGA-A2-A0YI	0.0171793	0.00824796	0.0209449	0.120383	0	0.115135	0.028511	0.0262609	0	0.114774	0	0	0	0.192249	0.119101	0.147344	0.0320759	0	0.0577951	0	0	0
TCGA_TCGA-A2-A25A	0.118421	0	0.0528501	0.14778	0	0.145231	0.0114372	0.0191269	0	0.0340282	0	0	0	0	0.140055	0.108393	0.112212	0	0.110465	0	0	0
TCGA_TCGA-AC-A23C	0.0184371	0	0.0998765	0.142074	0	0.0984774	0.035988	0.0367963	0.00136644	0.0703159	0	0	0	0.0555501	0.183114	0.176045	0.0106844	0.0208509	0.0429738	0	0	0.00745037
TCGA_TCGA-XX-A899	0.142005	0	0.0580136	0.0559501	0.0565176	0.196765	0.0557871	0	0	0.0195739	0.000261026	0	0	0.120998	0.103088	0.0838435	0.0146406	0	0.0925569	0	0	0
TCGA_TCGA-BH-A209	0.0690295	0	0.0776523	0.198292	0	0.030019	0.109618	0.0269991	0	0.0810181	0	0	0	0.0828135	0.153934	0.0924959	0.0206816	0	0.0501841	0	0	0.00726308
TCGA_TCGA-BH-A0C3	0.0496622	0	0.0212875	0.0751277	0	0.240609	0.00679848	0	0.0172564	0.0308715	0	0	0.0312108	0.0866501	0.177317	0.100915	0.0616062	0	0.100688	0	0	0
TCGA_TCGA-E2-A155	0.0888141	0	0.039086	0.108562	0	0.125827	0	0.0504059	0	0.00857088	0	0.00872165	0	0.144001	0.136778	0.154891	0.00180686	0	0.123937	0	0	0.008599
TCGA_TCGA-BH-A0HP	0.0654421	0	0.0420024	0.0996209	0	0.0989957	0	0.0498997	0.0218732	0.071302	0	0.0181686	0.030308	0	0.157279	0.214295	0.0368741	0	0.0939389	0	0	0
TCGA_TCGA-AC-A2QI	0.0459799	0.0199224	0.00236897	0.0792764	0	0.118768	0	0.0619782	0	0.0864847	0	0	0	0.204023	0.17312	0.124575	0.0139127	0	0.0695906	0	0	0
TCGA_TCGA-E9-A1R4	0.0183076	0	0.0447044	0.0829265	0	0.116068	0.0116534	0.0641544	0.0421128	0	0.00724141	0.0143745	0.00581852	0.108788	0.127089	0.221471	0.0421811	0	0.0810247	0	0	0.0120845
TCGA_TCGA-D8-A1XO	0.0170714	0.0159941	0.0350872	0.09646	0	0.114537	0	0.0382155	0.0154007	0.0785711	0	0	0.0207215	0	0.114382	0.225263	0.0897029	0	0.118126	0	0	0.0204673
TCGA_TCGA-A2-A0D4	0.0373775	0	0.0745706	0	0	0.17377	0	0.0346698	0	0.0718138	0	0	0.00730021	0.228645	0.0128747	0.119048	0.003721	0	0.231864	0	0	0.00434523
TCGA_TCGA-A2-A0CK	0.0774858	0	0.0553626	0.162007	0	0.1609	0	0.0236331	0	0.145804	0	0.0271716	0	0.00128791	0.132321	0.113489	0.0360761	0	0.0574719	0	0	0.00698923
TCGA_TCGA-B6-A409	0.0260307	0.0275488	0.0369039	0.172972	0	0.13263	0	0.052407	0.0496721	0	0	0.0198429	0	0.127755	0.167025	0.141426	0.0116455	0	0	0.0226355	0	0.0115049
TCGA_TCGA-E2-A1L9	0.0113442	0	0.0181703	0.0270805	0	0.0153466	0	0.0470231	0.017074	0.0665636	0	0	0	0.500901	0.0544301	0.191988	0	0.0248791	0	0.0188688	0	0.00633094
TCGA_TCGA-BH-A1F2	0	0.00156111	0.0107607	0	0	0.0452424	0	0.0652325	0	0.0499081	0	0.00547242	0	0.401407	0.0460962	0.230467	0	0	0.0295661	0.0733729	0.0239035	0.0170101
TCGA_TCGA-AC-A3W7	0	0.00543304	0.0809496	0.127041	0	0.113574	0	0.0700802	0.00352124	0.0262942	0	0.0141651	0	0.0978497	0.10099	0.140489	0.0524899	0	0.160487	0	0	0.00663568
TCGA_TCGA-AN-A04C	0.0348377	0	0.0883341	0.107175	0	0.150342	0.0144567	0.0719569	0	0.0868538	0	0.000293358	0.00154433	0.108725	0.135009	0.152366	0.019054	0	0.0290511	0	0	0
TCGA_TCGA-A2-A25C	0.0573478	0	0.0303445	0.0349177	0	0.274963	0.0132941	0.0144722	0	0.0610981	0	0	0	0.118817	0.161679	0.134478	0.0420804	0	0.052416	0	0	0.00409265
TCGA_TCGA-A2-A04Y	0.0135422	0.000349528	0.0351387	0.103876	0	0.159058	0.0107493	0.0375162	0.014624	0.123161	0	0	0	0.0973604	0.154981	0.172595	0.0111845	0	0.0598466	0	0	0.00601729
TCGA_TCGA-A2-A0YL	0.0826517	0	0.017555	0.2321	0	0.14821	0	0.0291672	0	0.0378699	0	0.0257118	0	0.0152944	0.162414	0.118316	0.0453419	0	0.0853674	0	0	0
TCGA_TCGA-AQ-A1H2	0	0.0227078	0.0169721	0.0202662	0	0.103894	0	0.0227554	0.0246402	0.038473	0.0417121	0	0.0989059	0.0499314	0.106496	0.327276	0.00353171	0	0.100171	0.00107247	0	0.0211952
TCGA_TCGA-A2-A04V	0	0.0187092	0.0255796	0.0319295	0	0.104544	0.0215721	0.0339129	0.00599918	0.0217691	0	0.02896	0	0.318307	0.0631145	0.112246	0.0435761	0	0.16978	0	0	0
TCGA_TCGA-PL-A8LV	0.0660232	0.0756677	0.0345748	0.124617	0	0.0806299	0.0338872	0.0893627	0.0190519	0.032252	0	0	0	0.18726	0.145819	0.079514	0.0100185	0	0.0196472	0	0	0.00167527
TCGA_TCGA-BH-A0AV	0.0337535	0	0.0153723	0	0	0.0551467	0.00610574	0.0111653	0.0150883	0.0183193	0.00354039	0	0	0.614906	0.0392956	0.155194	0.00108541	0	0.0310273	0	0	0
TCGA_TCGA-E9-A22D	0.0137961	0	0.00798722	0.401643	0	0	0.185191	0.063699	0	0.0590192	0	0	0	0.0428163	0.0910205	0.0789598	0.0178398	0	0.0380289	0	0	0
TCGA_TCGA-D8-A1JH	0.0939622	0	0.0470371	0.0621871	0	0.0904382	0	0.0339014	0.000119815	0.0710179	0	0	0.00175715	0.042584	0.125467	0.234946	0.090289	0	0.103949	0	0	0.00234442
TCGA_TCGA-AO-A12C	0.156587	0	0.133707	0	0	0.00375561	0	0.0136259	0.0231272	0.034399	0	0.00396024	0	0.349089	0.0569395	0.123231	0	0	0.098545	0	0	0.00303522
TCGA_TCGA-OL-A5D8	0	0.0387872	0.0492456	0.0970663	0	0.0186851	0	0.149325	0.0229868	0.00686946	0	0.0134637	0	0.278855	0.134773	0.112389	0.0231279	0	0.0510032	0	0	0.00342262
TCGA_TCGA-D8-A1JL	0.00285235	0.0147188	0.00479345	0.082413	0	0.0969992	0.0799445	0.0660074	0	0.0268975	0.0240178	0	0	0.292121	0.154302	0.112261	0	0.0108957	0.0204998	0	0	0.0112765
TCGA_TCGA-A8-A09E	0.0358866	0	0.0282283	0.0412026	0	0.204281	0	0.0810585	0	0.0382965	0	0.0135906	0	0.136929	0.1756	0.155435	0.0110397	0	0.077637	0	0	0.000815443
TCGA_TCGA-E9-A5FL	0	0.0469906	0.0223804	0.0211636	0	0.121593	0.0366487	0.0361811	0.0106251	0	0	0.0391185	0	0.0551892	0.100301	0.39598	0.0787883	0.0149375	0	0.0119535	0	0.0081499
TCGA_TCGA-A2-A3XX	0.149564	0	0.0545691	0.109551	0	0	0.0194762	0.0878242	0.00520708	0.00291569	0	0	0	0.332177	0.110053	0.100594	0	0	0.0277949	0	0	0.000273263
TCGA_TCGA-A2-A1G6	0.0352924	0	0.0830072	0.233806	0	0.022434	0	0.0246836	0	0.0653421	0	0.0103784	0.00762901	0	0.0243959	0.198226	0.199554	0	0.0778933	0.00727203	0	0.0100866
TCGA_TCGA-AN-A0FN	0.0017946	0.0735255	0.0839301	0.11815	0	0.0820867	0.00861562	0.0732554	0	0.216937	0	0	0	0.101583	0.0855325	0.0822021	0.0219706	0	0.0368549	0.0118285	0	0.00173265
TCGA_TCGA-A8-A07U	0.0368465	0	0.21922	0.0947312	0	0	0.111414	0.0729992	0	0.0217638	0	0.0243828	0	0.0885702	0.204351	0.0551873	0.0203495	0.00936991	0.0408143	0	0	0
TCGA_TCGA-GM-A2DN	0.00618732	0	0.0545433	0.218648	0	0.10553	0.0467023	0.00463043	0.00251312	0.127417	0	0	0	0.164056	0.129903	0.0588781	0.0604857	0.000511645	0.0199947	0	0	0
TCGA_TCGA-A8-A06Z	0.0271336	0	0.0333008	0	0	0.060364	0	0.0370686	0.0431386	0.0227266	8.46396e-05	0.0260443	0	0.285162	0.0628795	0.325856	0.0127152	0	0.057108	0.000290204	0	0.00612756
TCGA_TCGA-OL-A5DA	0.00409846	0	0.0412461	0.203037	0	0.122451	0	0.0675859	0.0210102	0.0708619	0	0.0485911	0	0.0809859	0.155983	0.0514664	0.0139071	0	0.108257	0	0	0.0105176
TCGA_TCGA-AO-A128	0.019419	0	0.000925879	0.290195	0	0	0.193603	0.0525448	0	0.0254273	0.00192215	0	0	0.0575902	0.185159	0.107599	0.0093589	0	0.0509905	0	0	0.00526538
TCGA_TCGA-GM-A2DB	0.101057	0.128911	0	0.121393	0	0.085674	0.0104744	0.0468074	0.0203887	0.00932644	0.00434099	0	0	0.222268	0.180684	0.0528491	0	0	0.0158265	0	0	0
TCGA_TCGA-BH-A18V	0.0258728	0.0124077	0.0061236	0.12947	0	0.00810493	0.0796562	0.0735866	0.0480072	0.0266645	0	0.0327894	0	0.198034	0.232095	0.103574	0	0	0.0206169	0	0	0.00299649
TCGA_TCGA-D8-A1JF	0.0202265	0.00818087	0.165901	0.114714	0	0.0650746	0.0150138	0.036438	0	0.0850651	0	0	0	0.131292	0.100714	0.192207	0.0225322	0	0.0426406	0	0	0
TCGA_TCGA-AN-A0FT	0	0.0458221	0.0297617	0.158512	0	0.079958	0	0.041883	0.0116962	0	0	0.0709685	0.0172494	0.0998464	0.145926	0.196666	0.0240411	0	0.0670228	0.0106476	0	0
TCGA_TCGA-S3-A6ZF	0.134822	0	0.0135332	0.0679805	0	0.188109	0	0	0	0.084526	0	0.0125277	0	0.129575	0.167742	0.0988951	0.00803583	0	0.0942532	0	0	0
TCGA_TCGA-EW-A1PH	0.105206	0	0.0414993	0.062444	0	0.123601	0.0265041	0.0738549	0	0.111327	0	0	0	0.176518	0.163785	0.0600355	0	0.0134506	0	0.0382471	0	0.00352683
TCGA_TCGA-BH-A0HF	0.010457	0.00895604	0.00966122	0.0610914	0	0.0636386	0	0.0365974	0	0.0489172	0	0	0	0.395656	0.108791	0.0947793	0.0848241	0	0.0766306	0	0	0
TCGA_TCGA-AR-A256	0.00340481	0.0152426	0.00493071	0.0100532	0	0.13307	0	0.0712065	0.00100084	0.0120317	0.0226573	0	0	0.289885	0.0872989	0.096152	0.0880439	0.118448	0	0.0414989	0	0.00507504
TCGA_TCGA-B6-A0RT	0.0563965	0.043409	0.0165186	0.336177	0	0.0209627	0.0741458	0.0282897	0.0326904	0.0962563	0	0	0	0.0682226	0.169359	0.0393389	0.010866	0	0.00736814	0	0	0
TCGA_TCGA-A2-A1FW	0.0655444	0	0.0745838	0.073731	0	0.357036	0.0226164	0.000931895	0	0.00697011	0.0109573	0	3.84685e-05	0.0313571	0.15756	0.138297	0.00446371	0	0.0487399	0	0	0.0071733
TCGA_TCGA-A7-A0DA	0.00503904	0.00168792	0.0726914	0.0174589	0	0.0754453	0	0.0377876	0.0022062	0.0162904	0.00544963	0	0	0.446876	0.133276	0.153599	0	0.00148759	0	0.0264358	0	0.0042693
TCGA_TCGA-AN-A0FV	0.0219533	0	0.0159433	0	0	0	0	0.0647381	0.0426314	0.0305932	0	0.0284539	0	0.535442	0.0586491	0.0666122	0.0038082	0	0.125687	0	0	0.00548781
TCGA_TCGA-BH-A1F0	0.0344325	0.0622328	0.0120037	0.101872	0	0.0930272	0.0674478	0.0409935	0	0.0547897	0	0	0.00645326	0.102647	0.207341	0.162596	0.027241	0	0.0253576	0	0.00156416	0
TCGA_TCGA-A7-A5ZV	0.00129379	0.00191092	0.0189116	0.0636643	0	0	0	0.0606582	0.0190172	0	0	0.0308727	0.0180005	0.365146	0.0672157	0.167309	0.0528126	0.0702911	0.0359642	0	0	0.0269313
TCGA_TCGA-A8-A084	0.0456091	0	0.0418128	0	0	0.0920989	0	0.0621238	0.0268574	0.0314331	0	0.00137986	0	0.356314	0.113478	0.0930419	0.0272693	0	0.0659013	0	0	0.042681
TCGA_TCGA-A8-A095	0.0143834	0.00779028	0.0334698	0.0968082	0	0.133491	0.00707447	0.0731319	0	0.0407814	0	0	0	0.156492	0.0995311	0.142982	0.0458305	0	0.143425	0	0	0.00480917
TCGA_TCGA-A2-A0CR	0.0659922	0	0.125347	0.238599	0	0	0.00785817	0.0991645	0.0440147	0.122374	0	0.00408697	0	0.108234	0.094425	0.0494688	0.00697291	0	0.033462	0	0	0
TCGA_TCGA-A8-A09R	0.0488435	0	0.0186896	0.114724	0	0	0.0791955	0.0652813	0.0090524	0.00651411	0	0	0	0.276092	0.169189	0.148861	0.0071731	0	0.0489761	0	0	0.00740868
TCGA_TCGA-A2-A0CL	0.0873223	0.0404856	0	0.198443	0	0.0710154	0.111855	0.0162937	0.00054888	0.0646277	0.0395032	0	0	0.0589715	0.200232	0.061847	0	0.00697341	0.0418812	0	0	0
TCGA_TCGA-C8-A274	0	0.0626849	0.0528536	0.0478452	0	0.131677	0	0.0453244	0.00253701	0.000100907	0.0681549	0	0.0823865	0.030564	0.131986	0.207705	0.0574991	0	0.0469368	0	0	0.0317435
TCGA_TCGA-D8-A1XS	0.0130234	0.00578381	0.0771986	0.0693778	0	0.119743	0.0196185	0.0630798	0.0177802	0.0709915	0	0	0	0.0479571	0.136541	0.165136	0.0458748	0	0.137876	0	0	0.0100187
TCGA_TCGA-OL-A5D7	0.0418686	0.0470754	0.0329455	0.206617	0	0.00938178	0.140725	0.0971419	0.0197633	0.0457516	0	0	0	0.109029	0.163222	0.0699378	0.00400327	0	0.0125375	0	0	0
TCGA_TCGA-C8-A131	0.0126754	0	0.023892	0.0961156	0	0.147987	0.0211571	0.0396883	0.00990775	0	0.0407119	0	0	0.417796	0.0442729	0.0941805	0	0.00547019	0	0.0417953	0	0.00435038
TCGA_TCGA-AR-A1AT	0.0338381	0	0.0126696	0.185702	0	0.0463013	0.076297	0.0416068	0.00187679	0.0757137	0	0	0	0.177232	0.13807	0.163495	0.019328	0	0.0278695	0	0	0
TCGA_TCGA-BH-A0BZ	0.0163729	0	0.0190653	0.199752	0	0.0592301	0.00572324	0.0637506	0.00972101	0.131631	0	0.0576241	0	0.0957148	0.153774	0.140131	0.00908343	0	0.0324144	0	0	0.00601211
TCGA_TCGA-E2-A152	0.0147883	0	0.0454947	0	0	0.0530455	0	0	0.024327	0.0439902	0	0.0200724	0	0.341199	0.0932005	0.229092	0.00893209	0	0.114487	0	0	0.0113711
TCGA_TCGA-E2-A14X	0.0840878	0.0413237	0.137202	0.135511	0	0.0868313	0.024425	0.0889674	0	0.127162	0	0	0	0.082661	0.101654	0.082339	0.00359292	0	0.00424289	0	0	0
TCGA_TCGA-A8-A07B	0.00455829	0.0147723	0.0208051	0.118651	0	0.120403	0.0407361	0.0620713	0	0	0.00641618	0	0	0.0762946	0.140329	0.26502	0.00108052	0.00693204	0.11582	0	0	0.0061114
TCGA_TCGA-BH-A0BW	0.0209389	0.00169434	0.010804	0.0638025	0	0.051877	0.0908894	0.0551909	0	0.0168439	0.0470999	0	0	0.141522	0.304844	0.0777096	0	0.033316	0.0816628	0	0	0.00180477
TCGA_TCGA-A8-A07Z	0.015635	0	0.0202298	0.129019	0	0.0589718	0.00344856	0.0645044	0.0271785	0.00510041	0	0.0362781	0.0133562	0.0496026	0.0922103	0.193195	0.0630313	0.046797	0.174628	0	0	0.00681409
TCGA_TCGA-E9-A3QA	0.0269809	0.0548495	0.00786624	0.126082	0	0.0038811	0.100609	0.0551514	0.0347081	0.00997851	0	0	0	0.189708	0.283006	0.0404186	0.0144404	0.0523194	0	0	0	0
TCGA_TCGA-A2-A1FZ	0.0351029	0	0.0179647	0.0905645	0	0.0812675	0	0.0241661	0.00125262	0.047545	0	0	0.0187459	0.117642	0.150342	0.182016	0.132797	0	0.0963383	0	0.000333341	0.00392303
TCGA_TCGA-LQ-A4E4	0	0	0.0842988	0.0309734	0	0.0898241	0	0.0406987	0.0125804	0	0	0.0284355	0.00462512	0.0392132	0.0713425	0.307861	0	0	0.290147	0	0	0
TCGA_TCGA-BH-A0C0	0.00347528	0.0465475	0.0207309	0.175304	0	0	0.122634	0.0569198	0.0159245	0.0545813	0	0.0156975	0.00472839	0.116035	0.132108	0.139913	0.0172728	0.00227977	0.0708888	0	0	0.00495937
TCGA_TCGA-AR-A24U	0.0397334	0.0410345	0	0.0908305	0	0.136523	0.0727885	0.0350248	0	0.0680239	0.00599698	0	0	0.173111	0.11812	0.137887	0.0450097	0	0.0346254	0	0	0.00129132
TCGA_TCGA-AR-A0TU	0	0.00997041	0.00823526	0.16976	0	0	0.180228	0.0488541	0.000850889	0.0440097	0	0.00558681	0.000963341	0.1225	0.102429	0.0998432	0.0352597	0.153039	0.0184713	0	0	0
TCGA_TCGA-A8-A099	0	0.0408434	0.0198294	0	0	0.235228	0.0130509	0.0143713	0.0018089	0	0	0.017937	0.0165677	0.0510725	0.147757	0.177656	0.0790954	0	0.184783	0	0	0
TCGA_TCGA-EW-A1OY	0.0180684	0.0148089	0.0658991	0.0554251	0	0.121169	0	0.0641763	0.0177933	0.0285652	0	0.00729324	0	0.210154	0.206163	0.108164	0.0157432	0	0.0603656	0	0	0.00621306
TCGA_TCGA-A8-A06T	0.0479612	0	0.0263744	0.191196	0	0.0530544	0.0383262	0.0715064	0	0.0617039	0	0.00424017	0	0.119707	0.183292	0.134226	0.0333288	0	0.0350836	0	0	0
TCGA_TCGA-E9-A229	0.0283866	0	0.0159556	0.103522	0	0.0776208	0.00680666	0.0631959	0.00503194	0	0	0.00808163	0	0.125457	0.155812	0.228999	0.0367612	0	0.130212	0	0	0.0141563
TCGA_TCGA-BH-A0B1	0.077415	0	0.0287496	0.0570941	0	0.205841	0	0.055062	0	0.0373106	0	0.00376789	0	0.10024	0.137601	0.104522	0.0322154	0	0.157409	0	0	0.00277221
TCGA_TCGA-BH-A0WA	0.0303267	0	0.0204701	0.0437287	0	0.0804894	0.0118358	0.0593087	0.0420257	0.000208349	0.0199073	0	0	0.342773	0.200531	0.136297	0	0	0.012098	0	0	0
TCGA_TCGA-AO-A0JL	0.0198985	0.00171614	0.0528418	0	0	0	0.00489885	0.0992774	0	0.0761676	0	0.0020466	0	0.472352	0.0887918	0.167112	0	0	0.0148966	0	0	0
TCGA_TCGA-A1-A0SI	0.0422495	0	0.0477277	0.173506	0	0.0295967	0.0453223	0.0945037	0.00634465	0.0519482	0	0.00452778	0	0.21793	0.105158	0.106487	0.00360346	0	0.0700414	0	0	0.00105414
TCGA_TCGA-4H-AAAK	0.00926035	0.00240405	0.0589677	0.0549704	0	0.10338	0	0.0846822	0	0.0465491	0	0.0316652	0	0.184926	0.101978	0.162122	0.00713023	0.00332666	0.146381	0	0	0.00225761
TCGA_TCGA-D8-A1X7	0.036179	0.03934	0.0172889	0.0411112	0	0.0599057	0.0227293	0.0566244	0.0178698	0	0.0288082	0	0.000489672	0.306106	0.098336	0.186152	0.0141609	0	0.0686292	0	0	0.0062706
TCGA_TCGA-A2-A0D3	0.139818	0	0.0302013	0.138177	0	0.180287	0	0.050546	0.00528091	0.0820254	0	0	0.00563344	0.0837983	0.158298	0.0384603	0.0357814	0	0.0413781	0	0.0103149	0
TCGA_TCGA-E9-A1RC	0	0.0512938	0.0254314	0	0	0	0	0.0461478	0.0222699	0.0236962	0.0190792	0	0	0.716619	0.00677988	0.0673881	0	0.00612473	0.00879212	0.00637807	0	0
TCGA_TCGA-BH-A0DD	0.035412	0	0.0251005	0.0308303	0	0.149852	0.0110587	0.0796616	0	0.110045	0.0010549	0	0	0.216894	0.213121	0.0910065	0.00961492	0	0	0.0263481	0	0
TCGA_TCGA-C8-A130	0.0498743	0	0.0879017	0.240858	0	0.0303244	0	0.063537	0	0.0450569	0	0.0125083	0	0.108698	0.115856	0.149453	0.0106725	0	0.0847912	0	0	0.000469558
TCGA_TCGA-A8-A06R	0.00852635	0.00271204	0.157664	0.0602443	0	0.0527875	0.0135306	0.0886767	0.0253952	0.00871322	0	0.0150357	0	0.255148	0.127389	0.121367	0.0112254	0	0.0442199	0	0	0.00736583
TCGA_TCGA-Z7-A8R5	0.11531	0	0.0846749	0.171606	0	0.00478382	0.00495226	0.078179	0	0.0327082	0	0.0489822	0.0195862	0.146646	0.031796	0.163069	0.025421	0	0.0722851	0	0	0
TCGA_TCGA-A8-A079	0.0164306	0.0429683	0.067722	0.0809197	0.0174876	0.0122638	0	0	0.0274549	0.0515415	0	0	0.00112344	0.321215	0.131056	0.16295	0.0183908	0	0.0435981	0	0.00487874	0
TCGA_TCGA-A7-A13G	0	0.0816768	0.146288	0	0	0.228723	0	0.00657686	0	0	0.0432581	0	0.0116213	0.00272496	0.0530705	0.229569	0.14791	0	0.0305556	0	0.0180265	0
TCGA_TCGA-AO-A1KO	0.00942709	0	0.102339	0.107291	0	0.287904	0	0.030888	0	0.00596471	0	0.0395602	0	0.0634134	0.0290756	0.203996	0.019715	0.0788539	0.0215706	0	0	0
TCGA_TCGA-A7-A3J1	0.0797391	0.0170389	0	0.124865	0	0.242486	0.0307514	0.016198	0.0118196	0.079008	0	0	0	0.0832572	0.170698	0.0808053	0.0126373	0	0.0418175	0	0	0.00887854
TCGA_TCGA-BH-A42V	0.0593185	0	0.0491239	0.179624	0	0.11824	0.013542	0.0529833	0.0417716	0.0399725	0	0.0285845	0	0.155247	0.0745695	0.113549	0.0147475	0	0.0587267	0	0	0
TCGA_TCGA-E9-A1ND	0.0192539	0	0.0199447	0.190751	0	0	0.122021	0.0984849	0	0	0.0296927	0.000146096	0	0.0898681	0.216147	0.103054	0.00586278	0.0399653	0.0374242	0	0	0.0273836
TCGA_TCGA-AO-A1KT	0.00429635	0.00761054	0.0212676	0.0222136	0	0.114433	0.00863112	0.0476612	0.000741886	0.0302753	0	0	0.00429062	0.299396	0.0577052	0.281338	0	0.0129194	0.0459444	0.0216413	0.0141833	0.00545025
TCGA_TCGA-B6-A0IE	0.105957	0	0.467529	0.106475	0	0.0534087	0	0	0.0110089	0	0	0.0161131	0.0103715	0.0084769	0.070052	0.06066	0.00114059	0	0.0888072	0	0	0
TCGA_TCGA-D8-A1XG	0.0260972	0	0	0	0	0.154702	0.011743	0.00578966	0.0410359	0	0.0065088	0.0370506	0.0020487	0.166515	0.0532342	0.163322	0.0944456	0	0.211801	0	0	0.0257064
TCGA_TCGA-A8-A09Z	0	0.00992841	0.0197651	0.172091	0	0.122664	0.012748	0.0589606	0.0150777	0.0251504	0	0.0893255	0.00832559	0.0271082	0.169244	0.171276	0.0210754	0	0.0655167	0	0.0117436	0
TCGA_TCGA-E2-A574	0	0.0891394	0.0496348	0.0586895	0	0	0	0.0805208	0.0340235	0.00348138	0	0	0	0.464332	0.0134668	0.108341	0	0.0479823	0	0.0503887	0	0
TCGA_TCGA-C8-A1HK	0.0877848	0	0.167993	0.0814409	0	0.0919552	0.0524792	0.0379884	0	0.129304	0	0	0	0.0203766	0.116785	0.16906	0.0142182	0	0.0306135	0	0	0
TCGA_TCGA-A1-A0SE	0.100004	0	0.0302728	0.141104	0	0.251895	0	0	0.0216574	0	0	0.00531395	0.0142102	0.0534353	0.131976	0.0228712	0.0441429	0	0.174756	0	0	0.00836117
TCGA_TCGA-WT-AB44	0.00750772	0	0.118682	0.0816527	0	0.0499389	0	0.131237	0.00482081	0.00450821	0	0.0326639	0	0.200565	0.0722866	0.134094	0.0546511	0.0318612	0.0648165	0	0.00530797	0.00540718
TCGA_TCGA-AC-A4ZE	0.0154675	0	0.0415822	0.126939	0	0.235108	0	0.0280302	0	0.10632	0	0.00869614	0.0153012	0	0.100881	0.148784	0.0256215	0	0.147269	0	0	0
TCGA_TCGA-AN-A0XP	0.0128149	0.0135104	0.0449832	0	0	0.105096	0	0.0426574	0.00692004	0.0473553	0.0130216	0.0153465	0	0.1656	0.111244	0.222034	0	0.0276055	0.147627	0	0	0.0241848
TCGA_TCGA-V7-A7HQ	0.0244511	0.0156559	0.0617557	0.125004	0	0.0300632	0	0.0776042	0.019837	0.0336079	0	0.000488982	0	0.138235	0.0598295	0.28756	0.0161218	0	0.100266	0	0	0.00952
TCGA_TCGA-LL-A6FQ	0.00991302	0	0.0294765	0.0470731	0	0.0262001	0	0.0712507	0.0227011	0	0	0.0406302	0.0373405	0.30228	0.0577558	0.279781	0.0103111	0	0.0652876	0	0	0
TCGA_TCGA-A2-A0T3	0.059816	0	0.0536816	0.159136	0	0	0.00915645	0.0907578	0	0.0125055	0.00352698	0	0	0.325204	0.150295	0.10715	0.00130438	0	0.0274673	0	0	0
TCGA_TCGA-BH-AB28	0.138957	0.00710603	0	0.129421	0	0.184409	0.0204787	0.0437564	0.00532791	0	0	0.00182209	0.0162288	0.0376525	0.150857	0.158977	0.0517728	0	0.0489149	0	0	0.00431762
TCGA_TCGA-D8-A27L	0.0297917	0	0.0681658	0.076574	0	0.0660182	0.0154704	0.0404274	0.0153429	0.0291689	0	0.000780557	0.00056174	0.144537	0.128181	0.184565	0.0264918	0	0.173621	0	0	0.000301806
TCGA_TCGA-BH-A0HX	0.0835762	0	0.0410914	0.0431927	0	0.175054	0.00724095	0.021566	0	0.0333384	0	0	0	0.303425	0.087986	0.13845	0.0321301	0	0.0320595	0	0	0.000889329
TCGA_TCGA-WT-AB41	0.0748198	0	0.0424447	0.199716	0	0	0.0255554	0.0867766	0.055895	0.116347	0	0.0206887	0	0.0977882	0.0966317	0.0959601	0.0103319	0.023859	0.0531859	0	0	0
TCGA_TCGA-5L-AAT1	0.00887477	0.0288139	0.0025031	0.306363	0	0	0.000992212	0.0600559	0.0476255	0.031055	0	0.0464478	0	0.0279901	0.161431	0.163402	0.0374633	0	0.0758012	0	0	0.00118015
TCGA_TCGA-AQ-A04H	0.0115595	0.00243172	0.0340276	0.0838276	0	0.113927	0.0241843	0.0276491	0.00949658	0.0238229	0.00652022	0	0	0.306321	0.115773	0.174667	0.00148702	0	0.0643055	0	0	0
TCGA_TCGA-A8-A0AD	0.0177445	0	0	0	0	0.112988	0	0	0.014097	0.0109098	0	0.00839738	0.0922661	0.100776	0.0450962	0.417044	0	0	0.163803	0	0	0.0168776
TCGA_TCGA-D8-A1JP	0	0	0.0311	0.172706	0	0.0496994	0.00259259	0.0345805	0.0164229	0.0328456	0	0	0	0.169374	0.102466	0.326182	0.0144986	0	0.0406866	0	0	0.00684496
TCGA_TCGA-BH-A5J0	0.015696	0.00380195	0.0112652	0.120759	0	0.0472218	0	0.0537121	0.0341476	0.0657485	0	0.0350527	0	0.207565	0.124045	0.156391	0.0373445	0	0.083103	0	0	0.00414696
TCGA_TCGA-GM-A2DO	0.254543	0	0.0237206	0.208502	0	0.103675	0.0474248	0	0	0.154127	0	0	0	0.078314	0.0874988	0.0396493	0	0	0	0	0	0.00254541
TCGA_TCGA-EW-A1J3	0	0	0.0470937	0	0	0.131289	0	0.0878468	0	0.123911	0	0.055817	0	0.0322819	0.127776	0.182718	0.0363536	0.00794901	0	0.143552	0.00722789	0.0161844
TCGA_TCGA-E2-A109	0.0940393	0	0.127949	0.064049	0	0.158326	0	0.0273735	0.0116334	0.0380345	0	0.00336705	0	0.234792	0.0894587	0.0964696	0	0	0.0545081	0	0	0
TCGA_TCGA-E2-A1L6	0.0333675	0.00218538	0.0171042	0.0110291	0	0.0918673	0	0.0433167	0.000752169	0.0733153	0.00375969	0	0	0.384074	0.114738	0.182817	0.0034065	0	0.0145543	0.0237137	0	0
TCGA_TCGA-AO-A03M	0.0764099	0	0.067758	0.150178	0	0.0775594	0.0737194	0.0773393	0	0.073122	0	0.00798769	0	0.0705003	0.156154	0.0878641	0.0159652	0	0.0627407	0	0	0.0027012
TCGA_TCGA-E9-A1RH	0.00849886	0	0.0737708	0.00438968	0	0.120517	0.0469008	0.017438	0.00161709	0	0.0344394	0	0	0.366469	0.150105	0.071808	0.0652499	0	0.0387961	0	0	0
TCGA_TCGA-E2-A1B6	0.120789	0.069136	0.00542694	0.218465	0.0275067	0	0.126866	0.0210305	0.0298562	0.0752044	0	0	0	0.107931	0.122235	0.0334376	0	0.0101743	0.027161	0	0	0.00478026
TCGA_TCGA-B6-A0I9	0.0397274	0	0.0754453	0.0688188	0	0.0643178	0.0158873	0.0415903	0.0264807	0.0578077	0	0	0	0.265755	0.173884	0.119615	0.00860355	0	0.0420674	0	0	0
TCGA_TCGA-A7-A3IY	0	0.00442274	0.00588374	0.0101793	0	0	0	0.036627	0.0225309	0.047131	0	0.0357492	0	0.362881	0.0574649	0.199528	0	0	0	0.188728	0.0236809	0.00519213
TCGA_TCGA-AC-A2FB	0.0837677	0	0.00106633	0.220795	0	0.0770734	0.0603971	0.032221	0	0.140834	0	0	0	0.0245566	0.151983	0.0644444	0	0.0313956	0.108103	0	0	0.0033626
TCGA_TCGA-AR-A0U2	0.0281517	0	0.0271465	0.253614	0	0.111349	0.0738554	0	0	0.0370692	0.0214182	0	0	0.199047	0.0767014	0.131718	0.00549658	0	0.0344319	0	0	0
TCGA_TCGA-BH-A0EE	0.0470435	0.0136851	0.0203717	0.0765397	0	0.101162	0.0626509	0.0774679	0.0260447	0.00549148	0.0260744	0.0190272	0	0.11378	0.249202	0.0594642	0	0.048667	0.0464143	0	0	0.00691333
TCGA_TCGA-D8-A1XU	0.0527351	0	0.0657675	0.0558084	0	0.0666589	0.00233172	0.0375684	0.00804271	0.016726	0	0.00655667	0.00768615	0	0.127942	0.230192	0.194817	0	0.119618	0	0	0.00754942
TCGA_TCGA-E9-A1NF	0.0020701	0	0.0249708	0.0732193	0	0.09425	0.0140232	0.0243472	0.0102992	0.0410143	0	0.00401058	0	0.364723	0.072644	0.241331	0.00487872	0	0.0201232	0.00499285	0	0.00310239
TCGA_TCGA-B6-A400	0	0.0253482	0.00967377	0.0381445	0	0.0462721	0.00628524	0.060264	0.0349863	0.00501148	0.0160719	0	0	0.29353	0.0821549	0.0891072	0.125955	0.111447	0	0.0440634	0	0.0116845
TCGA_TCGA-BH-A0HW	0.0101922	0	0.048343	0.0285957	0	0.00907937	0	0.0564151	0.0350987	0.00409535	0	0.0366702	0	0.406568	0.0459649	0.187739	0	0.052008	0.0684448	0	0	0.0107859
TCGA_TCGA-A2-A0CV	0.0252391	0.0122249	0.0356636	0.198234	0	0.0880975	0	0.0779763	0	0.120857	0	0.000720679	0	0	0.203582	0.151886	0.0658324	0	0.00900928	0.00524609	0	0.00543142
TCGA_TCGA-EW-A1OZ	0.0116507	0.0135948	0.0204083	0.062047	0	0.0334893	0.0209275	0.0607254	0.0246819	0.0178132	0	0	0	0.297634	0.0924414	0.195165	0.0430249	0	0.0978459	0	0	0.00855031
TCGA_TCGA-S3-AA0Z	0.0336981	0	0.026575	0.122285	0	0	0.00212603	0.15195	0.00892087	0.00123216	0	0.0255308	0	0.30906	0.164117	0.123568	0.00961392	0	0.0200826	0	0	0.00124074
TCGA_TCGA-E2-A1B4	0.02836	0.0174338	0.0772343	0.0461507	0	0.158685	0	0.0331716	0.123823	0	0	0	0.00654883	0.160633	0.106787	0.0633339	0.0190555	0	0.146488	0	0	0.0122961
TCGA_TCGA-AR-A1AX	0.0806668	0.0562582	0	0.166307	0	0.124837	0.0827401	0.0424877	0.0206723	0.0851487	0.00383325	0	0.00275882	0.0587849	0.142929	0.0364362	0.0118946	0	0.0842453	0	0	0
TCGA_TCGA-B6-A0WX	0.0852204	0	0.089888	0.167843	0	0.0810088	0	0.066663	0.0330183	0.103563	0	0	0	0.0970628	0.14983	0.0465921	0.0501648	0.00343273	0.0257135	0	0	0
TCGA_TCGA-AO-A03P	0.0352505	0.00137694	0.0473867	0.125663	0	0.0516979	0	0.077604	0.017825	0.024334	0	0.0118443	0	0.172272	0.169932	0.166786	0.015904	0	0.0821233	0	0	0
TCGA_TCGA-A8-A08G	0	0.024585	0.0200782	0.0101066	0	0.0817622	0.00150315	0.0474896	0.0202015	0.0459818	0.00169298	0	0	0.246059	0.191303	0.175346	0.0244228	0	0.109468	0	0	0
TCGA_TCGA-AR-A24P	0.0860038	0	0.0678774	0.0666886	0	0.162143	0.0131022	0.0593186	0	0	0.0200274	0	0.0385552	0.136441	0.118201	0.160554	0.0247125	0	0.0381532	0	0	0.0082225
TCGA_TCGA-D8-A1JT	0	0.057601	0.0152084	0	0	0.021405	0	0.0964144	0.0127243	0.0685102	0	0.0161185	0	0.289104	0.110204	0.196806	0.010882	0.0256687	0.0562119	0	0.00365969	0.0194816
TCGA_TCGA-AR-A1AL	0.0623724	0	0.0168738	0.0900501	0	0.235639	0.0325719	0	0	0.0569254	0	0	0.00372967	0	0.0492955	0.113272	0.218942	0	0.0986326	0	0.0146224	0.00707434
TCGA_TCGA-LL-A440	0.00462604	0.00858993	0.0110815	0.0118573	0	0.0456767	0	0.0235702	0.00753918	0.0118644	0	0.00683393	0	0.494016	0.0281906	0.188812	0.067557	0	0.0897847	0	0	0
TCGA_TCGA-D8-A1XL	0.00266925	0.0492417	0.0378396	0.228189	0	0	0.108931	0.0397347	0.00519964	0.0914988	0	0	0.00980506	0.0273637	0.206105	0.137616	0.0395386	0	0.0162679	0	0	0
TCGA_TCGA-AN-A0FD	0.0154605	0	0.101902	0.111671	0	0	0.0303909	0.0803508	0.0226854	0.0607892	0	0.0355	0	0.263284	0.0813986	0.115723	0.00710133	0.0142392	0.0546475	0	0	0.00485688
TCGA_TCGA-C8-A1HL	0.0115536	0.0040423	0.0297056	0	0	0.00860955	0	0.021533	0.0102635	0.0776707	0	0	0	0.483783	0.0578906	0.216654	0	0	0.0700862	0	0	0.0082078
TCGA_TCGA-D8-A1JA	0.0134086	0	0.0206243	0	0	0.193553	0.00450624	0.0576152	0	0.0244767	0.0259487	0	0.0747887	0	0.102007	0.183358	0	0.224082	0	0.0322525	0	0.0433788
TCGA_TCGA-B6-A2IU	0.104673	0	0.112872	0.0854097	0	0.0873952	0	0.0607826	0	0.0499021	0	0.00983046	0	0.0203012	0.128306	0.102622	0.0462038	0	0.179463	0	0	0.0122401
TCGA_TCGA-D8-A1X5	0.00211427	0.00205055	0.0663846	0.0609433	0	0.0961295	0.00856978	0.0736574	0	0.0101015	0	0.00794796	0.0712402	0.110982	0.141956	0.278429	0.00517142	0	0.0472924	0	0	0.0170303
TCGA_TCGA-BH-A18M	0.108221	0	0.0444128	0.161847	0	0.197696	0	0	0	0	0	0	0.0371901	0.0128566	0.129913	0.138347	0.0202331	0	0.142646	0	0.00663725	0
TCGA_TCGA-AR-A0TT	0.0723897	0	0.103229	0.0994925	0	0.064632	0.0477359	0.0518454	0.0115548	0.100361	0	0	0	0.175669	0.111945	0.116811	0.00856173	0	0.0291382	0	0	0.00663448
TCGA_TCGA-E9-A1R2	0.0474163	0	0.0262519	0.077751	0	0.150772	0	0.115363	0.0235725	0.0866046	0	0	0	0.0403951	0.234322	0.0946707	0.0270519	0	0.0698807	0	0	0.00594932
TCGA_TCGA-B6-A0IG	0.0985314	0	0.0396984	0.0424519	0	0.105925	0.0013168	0.0545048	0.0246579	0.025928	0.00562404	0	0	0.325355	0.199931	0.0344733	0	0	0.0416027	0	0	0
TCGA_TCGA-BH-A0DH	0.0864335	0	0.261731	0.0534407	0	0.00554286	0.00670647	0	0.0390473	0.0248709	0.0137643	0	0	0.196721	0.0707879	0.137811	0.00301753	0	0.0926287	0	0	0.00749586
TCGA_TCGA-BH-A0HI	0.0304329	0	0.0277318	0	0	0.0960293	0	0.0916926	0.0149845	0.0511703	0	0.0100473	0	0.383046	0.0975403	0.133689	0.0053612	0	0.00197505	0.0501075	0	0.0061921
TCGA_TCGA-E2-A1L7	0.0583117	0	0.0243816	0.283405	0	0.0860937	0.0470408	0.00801116	0	0.0812693	0	0	0	0.124482	0.143051	0.0924596	0.0318787	0	0.0196146	0	0	0
TCGA_TCGA-AR-A5QM	0.0572686	0	0.183224	0.0410099	0	0.0482516	0.00128241	0.0176726	0.00947241	0.053459	0	0.000663505	0	0.263616	0.0898453	0.0875175	0.022607	0	0.118165	0.00594564	0	0
TCGA_TCGA-BH-A0BV	0.00185515	0	0.0234225	0.151258	0	0.136804	0.00565085	0.0271032	0.0174211	0.0854127	0	0	0	0.222176	0.121423	0.161429	0.00360745	0	0.038849	0.000197208	0	0.00339095
TCGA_TCGA-AN-A0XV	0.0897319	0	0.0297521	0.124083	0	0.140578	0.013873	0.0415053	0	0.13187	0	0	0	0.133838	0.117173	0.0875078	0.0174111	0.00318428	0.0694928	0	0	0
TCGA_TCGA-AC-A62V	0	0.0739027	0.0251758	0.0403888	0	0	0	0.0278581	0.0132425	0.0368414	0.00272023	0	0	0.332812	0.0253254	0.298308	0.00177777	0	0.115751	0	0	0.00589611
TCGA_TCGA-D8-A1XY	0.0104776	0	0.0252887	0.00654348	0	0.016944	0.0149044	0.0611989	0.000392635	0.022948	0	0.0208403	0	0.257732	0.0710873	0.266006	0.0859159	0	0.139721	0	0	0
TCGA_TCGA-D8-A13Z	0.0601145	0	0.0125773	0.0474203	0	0	0.0437484	0.0615654	0	0.0183243	0.00353671	0	0	0.340742	0.140003	0.180286	0.0304764	0.0267351	0.0197977	0	0	0.0146726
TCGA_TCGA-OL-A6VO	0.00881537	0.00611513	0.0202417	0.0719342	0	0.0553963	0.0245561	0.0821318	0.0106294	0.0127882	0	0.0126999	0	0.529208	0.103718	0.0617657	0	0	0	0	0	0
TCGA_TCGA-A2-A1FV	0.042232	0	0.106992	0.0413087	0	0.148326	0	0.076405	0	0.00766296	0	0.0522208	0	0.0325469	0.0835443	0.173735	0.00557161	0	0.205992	0.0152304	0	0.00823211
TCGA_TCGA-AC-A3QQ	0.12951	0	0.0475301	0.0244228	0	0.376117	0	0.0276391	0	0	0.057479	0	0.0334759	0.00468125	0.1517	0.0183509	0.0101972	0	0.0661747	0.0419329	0.0107894	0
TCGA_TCGA-AR-A1AV	0.00649921	0	0.0156932	0	0	0.0234168	0	0.0526185	0.0103895	0.0608874	0	0.0258631	0	0.436402	0.072556	0.175487	0.0201862	0	0.0960491	0	0	0.00395211
TCGA_TCGA-A8-A093	0.075134	0	0.0846915	0	0	0.0837005	0	0.0255393	0.0299923	0.0270002	0.00813882	0	0	0.255084	0.0414322	0.160635	0.0075536	0	0.187049	0	0	0.01405
TCGA_TCGA-AO-A0J5	0.0206337	0	0.0448107	0.0749021	0	0.108087	0	0.0232433	0	0.0146589	0.00644265	0	0	0.227162	0.101111	0.209666	0	0	0.164595	0	0	0.00468854
TCGA_TCGA-B6-A0WZ	0	0.0197333	0.0399691	0.0461717	0	0.0660455	0	0.0944608	0	0.0201618	0	0.0231785	0	0.354847	0.0661913	0.121032	0	0.0247573	0.123452	0	0	0
TCGA_TCGA-AN-A0FJ	0.0294724	0	0.0216483	0.0858785	0	0.153779	0.00208423	0.0664861	0.00171241	0.0310283	0.00152776	0	0	0.344573	0.12982	0.0563184	0.0556953	0	0.0199762	0	0	0
TCGA_TCGA-A8-A096	0.0124497	0	0.0118258	0.159542	0	0.18022	0.00742559	0.0714551	0	0	0	0.0201503	0.00569388	0.0612887	0.144215	0.223606	0.0524387	0	0.0429194	0	0	0.00676956
TCGA_TCGA-XX-A89A	0.121259	0	0.0942567	0.0687228	0	0.221742	0.0206263	0.0244521	0	0	0	0	0.00892681	0.126396	0.107288	0.142407	0.0374938	0	0.0202151	0	0	0.00621406
TCGA_TCGA-A8-A08A	0	0.0377231	0.00600905	0.0603529	0	0.017912	0.0307087	0.0733232	0.0166045	0	0.0183459	0	0	0.372278	0.0958761	0.165123	0.0276506	0	0.065141	0	0	0.012952
TCGA_TCGA-A2-A0T4	0.0318053	0	0.013036	0.107353	0	0.0128741	0.00369872	0.0673426	0.00655486	0.0713812	0	0.0229355	0	0.224848	0.131419	0.0927021	0.0158272	0	0.198222	0	0	0
TCGA_TCGA-BH-A2L8	0.0592203	0	0.0215309	0.282686	0	0.02933	0	0.0676256	0.0196192	0.117112	0	0.0375051	0	0.0573097	0.126341	0.0933237	0.0529527	0	0.0354435	0	0	0
TCGA_TCGA-AO-A0JJ	0.0470875	0	0.0799289	0.172921	0	0.108868	0	0.0403875	0.0047673	0.120339	0	0	0	0	0.143479	0.142612	0.0595254	0	0.0782095	0	0	0.00187542
TCGA_TCGA-BH-A0HU	0.0305154	0	0.0749038	0.202856	0	0	0.0164975	0.0785122	0.0348126	0.0249893	0	0	0.00871703	0.226466	0.100771	0.116026	0.0123335	0	0.0648289	0	0.00777037	0
TCGA_TCGA-BH-A1F6	0.0454382	0	0.0152149	0.172915	0	0	0.0451829	0.0338918	0.00504525	0.0114737	0	0	0	0.242331	0.185848	0.177414	0	0	0	0.0525069	0	0.012738
TCGA_TCGA-BH-A1FC	0.0320073	0	0.327538	0.21043	0	0	0.14186	0.0340818	0	0.00319464	0	0.0122433	0	0.0185927	0.0997549	0.0632197	0.0477895	0	0.0024276	0	0	0.00686085
TCGA_TCGA-BH-A0AZ	0.0714679	0	0.0912279	0.140249	0	0.0880924	0	0.0223144	0	0.0321661	0	0	0	0.263805	0.0908167	0.132112	0.0156403	0	0.0490412	0	0	0.00306781
TCGA_TCGA-A8-A08C	0	0.00344296	0.0247587	0.117282	0	0.136941	0.00449773	0.0754277	0.0201465	0.021294	0	0.0302579	0	0.0747057	0.0969739	0.19277	0.0864283	0.0332818	0.0704874	0	0	0.0113055
TCGA_TCGA-D8-A1J8	0.0134228	0	0.0184548	0.16522	0	0.027679	0.0901996	0.106883	0	0.1113	0	0.0225135	0	0.0780595	0.139493	0.145856	0	0.0476493	0	0.0275318	0	0.0057397
TCGA_TCGA-E9-A3HO	0.0113434	0.0105585	0.0203127	0.156634	0	0.124272	0	0.0783419	0.0445139	0.0523025	0	0.0767263	0	0.111986	0.128811	0.0753802	0.0301454	0	0.0696559	0	0	0.0090165
TCGA_TCGA-A2-A3Y0	0.00191406	0.0278516	0.026389	0.18538	0	0	0.150315	0.101411	0.0634073	0.0192994	0.0259185	0	0	0.165233	0.143942	0.0586693	0.0111989	0.00183867	0.0101855	0	0	0.00704717
TCGA_TCGA-BH-A0AY	0.00634331	0	0.00807766	0.171673	0	0.0449735	0	0.0203076	0.0149838	0.0459871	0	0.03471	0	0.146894	0.110157	0.155787	0.0648663	0	0.173868	0	0	0.0013714
TCGA_TCGA-D8-A1X6	0	0.015754	0.01126	0.0454696	0	0.0649339	0	0.064694	0.000968173	0.0326255	0	0.0132022	0.0599711	0.160189	0.0487168	0.425208	0	0	0.0171627	0.0113464	0.018247	0.0102515
TCGA_TCGA-BH-A0W3	0.0105893	0	0.0123678	0.106841	0	0.0402902	0	0.0680934	0	0	0	0.0302398	0.196864	0	0.106132	0.274123	0.0295996	0	0.124859	0	0	0
TCGA_TCGA-C8-A273	0.0180965	0	0.0732256	0.0846812	0	0.0234546	0.0255891	0.0423974	0.0153291	0.00529038	0	0.00406114	0	0.395399	0.0770485	0.158089	0.00879956	0	0.058841	0	0.00969821	0
TCGA_TCGA-BH-A0BJ	0.0894258	0	0.0837581	0.135546	0	0.0720918	0.00304966	0.0260314	0.0121136	0.034533	0	0.00671733	0	0.200418	0.0821793	0.116872	0.0153881	0	0.121876	0	0	0
TCGA_TCGA-AR-A1AR	0.0241128	0	0	0.0591098	0	0.0574445	0.0837838	0.0134719	0	0.0559789	0.0231611	0	0.0125549	0.341561	0.123276	0.144297	0.0285974	0	0.0326508	0	0	0
TCGA_TCGA-E2-A572	0.0214713	0	0.199895	0.151155	0	0	0	0.0802791	0.0295023	0	0	0.0439649	0.00975974	0.140455	0.0661257	0.19394	0	0.00105284	0.0594968	0	0	0.00290209
TCGA_TCGA-A2-A3XU	0	0.120944	0.159561	0	0	0.0474258	0	0.070617	0.0311211	0.0735245	0	0	0	0.337449	0.0347121	0.0703438	0.0266549	0	0.0276467	0	0	0
TCGA_TCGA-BH-A8FZ	0.0833342	0	0.00444207	0.0128667	0	0.0196532	0.0789434	0.0585437	0	0.0920075	0	0	0	0.239464	0.0529062	0.0796291	0.103599	0.0250973	0.0979987	0.00467188	0.0347649	0.0120786
TCGA_TCGA-E9-A2JS	0.00905528	0	0.0306942	0.111562	0	0.0398878	0.00408318	0.0608052	0.0312383	0.00338937	0	0.00109049	0	0.235949	0.145933	0.164573	0.00534387	0	0.152722	0	0	0.00367344
TCGA_TCGA-E9-A22H	0.01899	0.00721291	0.0129292	0	0	0.019794	0.0482074	0.0612814	0	0.226876	0	0	0	0.0331509	0.159964	0.179629	0.03928	0	0.136305	0	0.0382954	0.0180854
TCGA_TCGA-A8-A06U	0.0267258	0	0.0264067	0.185253	0	0.0482226	0.0578847	0.0599496	0.00357578	0	0	0.000632935	0.0165039	0.102576	0.164309	0.215949	0.0195659	0	0.0724445	0	0	0
TCGA_TCGA-A8-A09X	0.0111604	0.0142452	0.0538599	0.22106	0	0.0608039	0.0253788	0.0665189	0.0178107	0.0583249	0	0	0.0264895	0.0159701	0.138247	0.199187	0	0.0171336	0.0730049	0	0	0.000805411
TCGA_TCGA-C8-A26Z	0.110323	0	0.138705	0.0554757	0	0.0646977	0	0.0506674	0	0.0196259	0	0.00844272	0	0.0202558	0.131601	0.188572	0.0777607	0	0.0285749	0.08311	0	0.0221883
TCGA_TCGA-B6-A0IH	0	0.014727	0.0957491	0.284419	0	0	0.00218652	0.0365786	0	0.17161	0	0	0	0.00776157	0.147096	0.0818585	0.0486268	0	0.109386	0	0	0
TCGA_TCGA-A7-A6VW	0.0661814	0	0.0846688	0.0236875	0	0.0623154	0	0.0946589	0	0	0.000176286	0.0271154	0.0335811	0.267059	0.0992047	0.111818	0	0.0922022	0	0.00446667	0	0.0328649
TCGA_TCGA-AO-A03R	0.0612838	0	0.0473168	0.159304	0	0.0403473	0.0458784	0.0254799	0	0.195496	0	0.0667772	0	0.0452642	0.12535	0.129777	0.023189	0	0.0345365	0	0	0
TCGA_TCGA-EW-A1PA	0.0632207	0.000896782	0.0490342	0.0754672	0	0.156849	0	0.0467212	0.0292941	0.0862227	0	0	0	0.191656	0.155274	0.0531388	0.00173376	0	0.0835858	0	0	0.00690502
TCGA_TCGA-AN-A0XO	0.0136619	0	0.0916196	0	0	0.0516844	0	0.050134	0.0225259	0.0250637	0	0.0213264	0	0.464935	0.029657	0.0496692	0.0607898	0.00950886	0.0788354	0	0	0.030589
TCGA_TCGA-A8-A08X	0	0.00868659	0.341809	0.0752068	0	0	0.0178063	0.0504194	0.0191366	0.0269347	0	0.00448258	0	0.152214	0.0972352	0.160473	0.0087723	0	0.0365004	0	0	0.000323216
TCGA_TCGA-A7-A0D9	0.0283604	0	0.0702063	0	0	0.153931	0	0.0214205	0.00966259	0.0383986	0.0058239	0	0	0.409852	0.00489387	0.146188	0	0.0561302	0.0551326	0	0	0
TCGA_TCGA-E2-A1IF	0.000258375	0.0124975	0.15529	0.0810156	0	0.0466844	0	0.0599452	0.0163518	0	0	0.0271353	0	0.351611	0.0789686	0.112169	0.000470907	0	0.0576026	0	0	0
TCGA_TCGA-B6-A0X1	0.0167279	0	0.0134243	0.281743	0	0	0.188529	0.0749264	0	0	0	0.0358891	0.0262854	0.085106	0.134134	0.0835193	0	0.011365	0.0446246	0	0	0.00372617
TCGA_TCGA-A2-A0T2	0	0.0389981	0.0246803	0.13379	0	0	0.000703277	0.137308	0.0578573	0.0374719	0	0.0633787	0.00241455	0.21036	0.145666	0.0996836	0.0158441	0	0.0194078	0	0	0.0124367
TCGA_TCGA-AC-A5XS	0.0226622	0.00955164	0.0904265	0.164071	0	0.104839	0.00632484	0.0344133	0	0.136568	0	0.0258949	0	0	0.135605	0.180879	0.0174091	0.0204522	0.0302535	0	0	0.0206497
TCGA_TCGA-AC-A3OD	0.0427599	0	0.0452146	0.106548	0	0.190655	0.0316126	0.0415731	0	0.166503	0	0	0	0.0477301	0.136001	0.0861791	0.0502856	0.00324757	0.0516901	0	0	0
TCGA_TCGA-B6-A0WT	0.0408489	0	0.144159	0.0470688	0	0.113222	0	0.0393389	0.0086178	0	0	0.00245347	0	0.216035	0.0705216	0.151197	0	0.0224038	0.141282	0	0	0.00285282
TCGA_TCGA-E2-A1LA	0.0160438	0.0212218	0.0363734	0.238945	0	0	0.0666582	0.0600534	0.0173561	0.021568	0	0.0394158	0	0.151111	0.109224	0.0946422	0.0450634	0	0.0747885	0	0	0.007535
TCGA_TCGA-BH-A0BF	0.0200375	0	0.0769611	0.252607	0	0.0201834	0.0375844	0.0618863	0.00425841	0.100868	0	0	0	0.0900509	0.120775	0.137405	0	0	0.074812	0	0	0.00256994
TCGA_TCGA-A2-A0ET	0.0202076	0.0150328	0.0275732	0.225915	0	0.0169895	0.0895542	0.0928875	0.0252818	0.00886302	0	0	0.0232376	0	0.137009	0.124822	0.141591	0	0	0.037839	0.0131959	0
TCGA_TCGA-C8-A12Q	0.0222168	0.0147369	0.0318884	0.0537063	0	0.0317354	0.00310262	0.0611271	0.00526648	0.0334496	0	0	0	0.359865	0.130309	0.182361	0.00971944	0	0.0535954	0	0	0.00692081
TCGA_TCGA-A8-A076	0.039125	0	0.0352726	0.0497777	0	0.0696326	0.0126211	0.0504966	0.00394147	0.0192589	0	0	0	0.182029	0.11414	0.255766	0.0797796	0	0.06576	0	0	0.0223999
TCGA_TCGA-D8-A147	0.0946247	0	0.0240569	0.0974613	0	0.136216	0.0202613	0.0333303	0.00427446	0.0134196	0.0124516	0	0	0.335385	0.110214	0.0873956	0	0.022804	0.0081062	0	0	0
TCGA_TCGA-E2-A15P	0.0202834	0	0.0667853	0.109146	0	0.0899192	0.00146007	0.0278058	0.0170405	0.0404735	0	0	0	0.052733	0.177468	0.163583	0.0355257	0	0.196518	0	0	0.00125883
TCGA_TCGA-BH-A0BR	0.0114797	0	0.0131657	0.0567731	0	0.0920808	0.00499996	0.0609335	0.0142693	0.0356697	0	0	0	0.407547	0.08568	0.158507	0.0136269	0	0.0189683	0.0161854	0	0.0101141
TCGA_TCGA-BH-A0BM	0.0449469	0.0419913	0.0957194	0.155416	0	0.1367	0	0.0295341	0	0.0929837	0	0	0	0.103893	0.123526	0.090505	0.0295244	0	0.0552596	0	0	0
TCGA_TCGA-BH-A0DQ	0.0408928	0	0.0399958	0.0495542	0	0.0902137	0.00226189	0.0462036	0.00415309	0.0164715	0	0.00073437	0	0.333542	0.0985378	0.121918	0.0311847	0	0.122758	0	0	0.00157827
TCGA_TCGA-A8-A07W	0	0.0300674	0.00637762	0.0441262	0	0.0734137	0	0	0.0235109	0.0599464	0	0	0	0.341603	0.102541	0.250683	0.0151858	0	0.0425631	0	0	0.00998205
TCGA_TCGA-EW-A2FW	0	0.00250767	0.115916	0.062848	0	0.0584792	0.00547139	0.0503774	0.00977139	0.0631676	0	0	0	0.258569	0.086629	0.163611	0.00930332	0	0.109474	0	0	0.00387438
TCGA_TCGA-AR-A1AM	0.00333562	0.0158316	0.0905763	0.149659	0	0.0328282	0	0.0464304	0.0147455	0.0522976	0	0.0107228	0	0.210824	0.100971	0.123007	0.018337	0	0.130434	0	0	0
TCGA_TCGA-D8-A27P	0.0338448	0	0.0484205	0.034703	0	0.0364775	0	0.061942	0.0049839	0.0160446	0.00158694	0	0	0.458646	0.0365751	0.159469	0.0168466	0	0.088609	0.0016456	0	0.000205596
TCGA_TCGA-A2-A3KD	0.123775	0	0.199841	0.0481733	0	0.118646	0	0.0150541	0	0.0144372	0	0.0416642	0.00266345	0.0519464	0.0812523	0.189855	0.0382213	0	0.0173763	0.0416072	0.00562116	0.00986618
TCGA_TCGA-GM-A2D9	0.014458	0	0.157583	0.106977	0	0.0330899	0	0.0251047	0.0215627	0.0299295	0	0	0.00300122	0.244056	0.128996	0.162073	0.0262052	0	0.037362	0	0.00960219	0
TCGA_TCGA-B6-A40B	0.0829451	0	0.0187428	0.0224664	0	0.0480061	0	0.0869167	0	0.0108276	0	0.00321022	0	0.335642	0.0317582	0.115606	0.0048864	0.042929	0.144005	0.0494457	0	0.00261371
TCGA_TCGA-AR-A24T	0.0803099	0	0.0241017	0.0789824	0	0.0341047	0.0225841	0	0.0135902	0.0423698	0	0	0	0.0374884	0.10058	0.217502	0.0314599	0	0.310955	0	0	0.00597118
TCGA_TCGA-AN-A0XL	0.00416921	0.00217506	0.0542686	0.00927912	0	0.187421	0	0.0379773	0	0.0623535	0	0.00872625	0	0.0726873	0.138439	0.187285	0.0456079	0	0.163863	0.0257484	0	0
TCGA_TCGA-A2-A0EN	0.0570595	0	0.00333577	0.145969	0	0.197787	0.0178644	0.0339488	0.0156243	0.08794	0	0	0	0.0619012	0.137576	0.0966974	0.0432879	0	0.0936303	0	0	0.00737782
TCGA_TCGA-B6-A0IP	0.0854935	0.173588	0.00291291	0.225422	0	0.0672099	0.0159216	0.0355547	0.00565337	0	0	0	0.00893423	0.0665726	0.146547	0.0266081	0.0426581	0	0.0969236	0	0	0
TCGA_TCGA-E2-A10E	0.0273211	0	0.0314861	0.0850361	0	0.117062	0.0486294	0.0623138	0	0.0543431	0	0	0	0.10247	0.200818	0.0721416	0.114082	0	0.0755348	0	0	0.0087619
TCGA_TCGA-C8-A12O	0.0389505	0	0.0456833	0.0446626	0	0.0801875	0.0265666	0.0481126	0.0251064	0.0257811	0	0	0	0.331083	0.0966917	0.129848	0.00541726	0	0.0874421	0	0	0.0144676
TCGA_TCGA-E2-A9RU	0.0126132	0.00836049	0.0352251	0.077931	0	0.0271796	0.00690602	0.0519735	0.000322946	0	0	0	0	0.424898	0.154103	0.140236	0.0086836	0	0.0441661	0.00702797	0	0.000373561
TCGA_TCGA-A8-A07I	0.0187044	0.0192519	0.013677	0.020644	0	0.0994229	0.0114699	0.0508859	0.0291429	0.0350181	0	0.000635826	0	0.32315	0.171745	0.129015	0.00924218	0	0.050799	0	0	0.0171962
TCGA_TCGA-BH-A0BT	0.0466616	0	0.0175915	0.134871	0	0.0324211	0.0167402	0.0662316	0.0370208	0.0433831	0	0.0308496	0	0.14757	0.170093	0.0687029	0.0521837	0	0.13568	0	0	0
TCGA_TCGA-A2-A0CZ	0.0638601	0	0.0542607	0.112756	0	0.056073	0	0.0660779	0.00875598	0.0491528	0	0.0238942	0	0.337299	0.0590523	0.0657811	0.011874	0	0.091163	0	0	0
TCGA_TCGA-LL-A7T0	0.00546707	0.00820528	0.0617051	0.167102	0	0.0753424	0.0105204	0.103745	0.0143644	0.0258259	0	0.00636611	0	0.255377	0.0950124	0.123904	0.0112179	0	0.0347159	0	0	0.00112919
TCGA_TCGA-BH-A6R9	0.0161799	0	0.0537789	0.085555	0	0.0811588	0.067596	0	0	0	0	0.0306011	0	0.190011	0.0825086	0.252071	0.0701034	0	0.065581	0	0	0.00485593
TCGA_TCGA-EW-A2FR	0.0158705	0	0.0255729	0.069202	0	0.0728032	0	0.0619532	0.0188265	0.0595829	0	0.0102188	0	0.358628	0.0786636	0.160506	0.0232346	0	0.044429	0	0	0.000508459
TCGA_TCGA-D8-A1XT	0	0.00729099	0.00842705	0	0	0.0156402	0.0299222	0.0676022	0.00878536	0.046288	0	0	0	0.40639	0.137485	0.231797	0.00598048	0	0.034265	0	0	0.000126475
TCGA_TCGA-E2-A1IG	0	0.0515088	0.0354554	0.0158129	0	0.038262	0	0.0223042	0.0303931	0.0735116	0	0	0	0.356775	0.143713	0.149806	0.0330661	0	0.0457892	0	0.00360294	0
TCGA_TCGA-EW-A1OV	0.0902433	0.0376624	0	0.299468	0	0	0.0781372	0.0530772	0	0.101375	0	0	0	0.131921	0.088999	0.0870315	0	0	0.0320851	0	0	0
TCGA_TCGA-GM-A3XL	0.00661908	0.00701931	0.0864455	0.239355	0	0	0.0956212	0.0729594	0	0.0394027	0.00633944	0.000485767	0	0.104232	0.098388	0.105745	0.0386225	0.0689231	0.028785	0	0	0.00105623
TCGA_TCGA-A2-A0CP	0.00292981	0	0.0979214	0.131995	0	0.122966	0.000386011	0.0168795	0	0.0334311	0	0.0166878	0	0.0661909	0.118717	0.133866	0.0108166	0	0.240448	0	0	0.0067654
TCGA_TCGA-BH-A1FH	0.174273	0	0.169555	0.105635	0	0.077585	0.00337228	0	0	0.00948275	0	0.0300484	0.00347767	0	0.0624691	0.204397	0.0622312	0	0.0935138	0	0	0.00395912
TCGA_TCGA-D8-A27M	0.0452926	0.123472	0.0234427	0.101812	0	0.0861117	0.0671739	0.060062	0	0.0226475	0	0	0	0.074302	0.224828	0.0833856	0.0366214	0	0.0508494	0	0	0
TCGA_TCGA-B6-A0RM	0.0101221	0.013834	0.0329891	0.036106	0	0.173272	0	0.0168034	0.00617903	0.0589834	0	0.0145304	0	0.000194283	0.114389	0.111247	0.101221	0	0.309027	0	0	0.00110211
TCGA_TCGA-A8-A0AB	0.0575566	0	0.0787951	0	0	0.201491	0	0.0515854	0.0272477	0.00352321	0.00675903	0	0.000418417	0.190968	0.0246342	0.030489	0	0.000715964	0.273444	0.0300326	0	0.0223402
TCGA_TCGA-E2-A105	0.00959491	0	0.0451131	0.0694557	0	0.00716625	0.00544411	0.0941365	0.0171988	0.00790889	0	0.0121207	0	0.453858	0.113726	0.122322	0.0102177	0	0.0276193	0	0	0.00411796
TCGA_TCGA-BH-A18H	0.053932	0	0.0109078	0.188677	0	0.0367342	0.120806	0.00930502	0.0264265	0.065614	0.0266582	0	0	0.243782	0.102242	0.0465929	0.00290156	0	0.0654205	0	0	0
TCGA_TCGA-E9-A1RF	0.0237357	0	0.0179344	0.20442	0	0.0256561	0.0406729	0.0559569	0.00849164	0.103087	0	0.0178354	0	0.0927774	0.139684	0.170039	0.0339449	0	0.0560211	0	0	0.009744
TCGA_TCGA-D8-A143	0.0341978	0	0.112378	0.143366	0	0.0671873	0.0863838	0.0617901	0	0.00733972	0.00535742	0	0	0.188635	0.112703	0.121366	0.0360873	0.00138863	0.0206128	0	0	0.00120736
TCGA_TCGA-AC-A3HN	0.0570692	0	0.0437966	0.135908	0	0.0124903	0.000605158	0.073159	0.0106843	0.0329464	0	0.0126936	0	0.234406	0.124733	0.12222	0.038437	0	0.10085	0	0	0
TCGA_TCGA-AR-A2LM	0.0496826	0	0.0204403	0.101992	0	0.152651	0	0.0375258	0	0.0844864	0	0.00434873	0	0.00719588	0.110975	0.117931	0.0767861	0	0.233601	0	0	0.00238438
TCGA_TCGA-E2-A14W	0.0274195	0	0.022312	0	0	0.0952863	0	0.0724037	0.0447955	0.0338808	0	0.0107198	0	0.372262	0.112238	0.159559	0	0	0	0.048217	0	0.000906024
TCGA_TCGA-E2-A1IJ	0.0700035	0	0.0632096	0.166014	0	0.0613846	0	0.068805	0.0316642	0.0590598	0	0.00852187	0	0.0670604	0.121243	0.0982909	0.052681	0.00587681	0.126185	0	0	0
TCGA_TCGA-A7-A26G	0.118648	0	0.093121	0.0665826	0	0.167617	0.0037717	0.0152051	0	0.056293	0	0	0	0.114346	0.176573	0.100152	0.0411181	0	0.0465725	0	0	0
TCGA_TCGA-AO-A0JD	0.0498	0	0.0187549	0.143247	0	0.0892668	0.0623629	0.0829049	0	0.0140791	0.000323514	0	0.00140888	0.0933372	0.16217	0.130137	0.0982698	0	0.048292	0	5.95272e-05	0.00558679
TCGA_TCGA-E2-A1LE	0.017795	0	0.00970585	0.232575	0	0.111463	0.00428919	0.060744	0.0134784	0.0930209	0	0.00576064	0	0.179239	0.132036	0.0946683	0.0179273	0	0.0272976	0	0	0
TCGA_TCGA-EW-A3E8	0.098975	0	0.0774874	0.153197	0	0.108676	0.00442971	0.0168891	0.0342828	0.0910429	0	0.0033399	0	0.133699	0.132031	0.0618613	0.00374602	0	0.0803428	0	0	0
TCGA_TCGA-A2-A4S1	0	0.0209314	0.00880417	0.0762961	0	0.0522113	0	0.0131457	0.00315407	0.0100435	0	0.0254985	0	0.218594	0.0585595	0.484323	0.00321865	0	0.0211883	0	0	0.00403172
TCGA_TCGA-A7-A425	0.0266734	0.00105169	0.0340133	0.10357	0	0.101131	0	0.0262697	0.0017404	0	0.00927374	0	0.0518298	0.0811955	0.108688	0.30144	0.0538974	0	0.0912195	0.00800599	0	0
TCGA_TCGA-AN-A0XS	0.00940827	0.0548021	0.092224	0.203585	0	0.0415245	0.0220614	0.0441174	0.0275471	0.124543	0	0	0	0.123653	0.114816	0.0861673	0.017737	0	0.0350539	0	0	0.00276035
TCGA_TCGA-AR-A0U4	0	0.0107634	0.00388607	0.0172254	0	0.0564674	0.0140056	0.00980421	0	0.00782342	0.0166255	0	0.0124634	0.496999	0.178044	0.0660971	0.0327583	0	0	0.0592786	0	0.0177584
TCGA_TCGA-A2-A04N	0.0247011	0.0921161	0.0252687	0.0435436	0	0.091353	0	0.0615715	0	0.0442201	0	0	0	0.229702	0.0968292	0.149308	0.000844109	0	0.13634	0	0	0.00420311
TCGA_TCGA-AO-A1KS	0.0335163	0	0.023495	0.0175217	0	0.237469	0.00169232	0.0547631	0	0.133605	0	0.0054468	0	0.040166	0.123449	0.158704	0.0529413	0.0190577	0.0916067	0	0	0.00656539
TCGA_TCGA-OL-A66I	0.00256545	0.00894729	0.00813052	0.314617	0	0	0.0847273	0.0477299	0.0267583	0.0589723	0	0.0085097	0	0.119368	0.135484	0.0553722	0.0720613	0	0.0534474	0	0	0.00330976
TCGA_TCGA-D8-A1JE	0	0.0457555	0.0159232	0.0383469	0	0.12169	0.00556743	0.043722	0.0160691	0.0243535	0.0246721	0	0	0	0.175253	0.37396	0.0270207	0	0.0731471	0	0	0.0145194
TCGA_TCGA-AN-A0AK	0.00551811	0.00523939	0.074691	0.101981	0	0.0558841	0.0359931	0.0381022	0.0292259	0.0529348	0	0.00282967	0	0.250232	0.0934865	0.231831	0.00999028	0	0.0120607	0	0	0
TCGA_TCGA-E2-A106	0.0335248	0	0.137363	0	0	0.144619	0	0.0528208	0.00489639	0	0.0283319	0.0267706	0.0316582	0.153185	0.152418	0.0833094	0.0296285	0	0.112122	0	0.00935274	0
TCGA_TCGA-GM-A2DH	0.0624371	0	0	0.164967	0	0.124436	0.0543351	0.0750758	0.00818021	0.0923257	0	0.0128471	0	0.148411	0.132136	0.0516814	0.0218823	0.00041006	0.0508743	0	0	0
TCGA_TCGA-BH-A0DZ	0.0195542	0	0.0237398	0.104474	0	0.110156	0.015403	0.0500777	0.00622205	0.0292004	0	0.0260934	0	0.174844	0.160901	0.218694	0.0285917	0	0.0249202	0	0	0.00712851
TCGA_TCGA-AR-A2LR	0.024651	0.000709205	0.0339647	0.0195957	0	0.0234473	0	0.056136	0.0134764	0.0988666	0	0.0103376	0.0235131	0.202503	0.135557	0.259723	0.00886323	0	0.0453943	0	0.0432622	0
TCGA_TCGA-E9-A1RD	0.00314952	0	0.0589152	0.0694022	0	0.109381	0	0.0489901	0	0.0327034	0	0.00313642	0.0289695	0	0.111476	0.277327	0.107039	0	0.136701	0	0	0.0128096
TCGA_TCGA-A2-A0YD	0.0874361	0	0.010824	0.0959256	0	0.148913	0.00161938	0.0336931	0	0.0741084	0	0	0	0.200141	0.141701	0.128688	0.0196518	0	0.0485573	0	0	0.00874217
TCGA_TCGA-AQ-A0Y5	0	0.0151665	0.0163347	0	0	0.0590492	0	0.0232888	0.0188136	0	0.00473051	0.00831592	0	0.400343	0.0780465	0.280649	0.00139286	0	0.0757638	0	0	0.0181061
TCGA_TCGA-E9-A3Q9	0.0141049	0.049594	0.0767271	0.107485	0	0	0.00215466	0.0501698	0.00989536	0.13124	0	0.0174383	0.0411212	0	0.103931	0.281005	0.0370168	0	0.0716496	0	0.00646735	0
TCGA_TCGA-AR-A5QN	0.0544329	0.0033319	0.0160965	0.0535252	0.0269299	0.280764	0	0	0	0.0777406	0	0	0	0.0615249	0.155879	0.133096	0.0168739	0	0.109383	0.0083103	0	0.00211122
TCGA_TCGA-BH-A1EY	0.0211949	0	0.00949765	0.0462698	0	0.215135	0.0294709	0.0292069	0	0.0531749	0	0	0	0.180679	0.12434	0.158936	0.0807547	0	0.0438656	0	0	0.00747477
TCGA_TCGA-A8-A09B	0.0417934	0	0.0610006	0.181044	0	0.0532012	0	0.0792729	0	0.0043842	0	0	0.0125871	0.024753	0.14534	0.258948	0.0376009	0	0.0808799	0.00251633	0	0.0166775
TCGA_TCGA-EW-A1P4	0.0338603	0	0.0099571	0.237608	0	0	0.20829	0.0182914	0.00434013	0	0	0.0731115	0	0.0718719	0.127123	0.0629186	0.0968928	0.00370915	0	0.0260947	0	0.0259322
TCGA_TCGA-A8-A08B	0.0469937	0	0.0976168	0.140439	0	0.0113024	0.0644493	0.0742085	0.0112914	0.0383258	0	0.0161873	0	0.147982	0.175584	0.0847566	0.0203379	0.0121282	0.0540617	0	0	0.00433519
TCGA_TCGA-A2-A0YH	0.085715	0	0.0338929	0.0759682	0	0.0573256	0.0338818	0.0561247	0.00412213	0.0576185	0	0	0	0.156319	0.107154	0.190592	0.0155448	0	0.102616	0	0	0.0231257
TCGA_TCGA-A8-A09V	0.0496724	0	0.134415	0.0134563	0	0.110309	0	0.0311834	0	0	0.0119003	0	0.0437655	0	0.0673281	0.278637	0.00400407	0	0.239738	0	0	0.0155904
TCGA_TCGA-BH-A18N	0	0.0578433	0.0286244	0	0	0.0373999	0	0.0339736	0.0298767	0.041173	0.00742372	0	0	0.303752	0.064195	0.303193	0.0146293	0	0.0592147	0.0021787	0	0.0165234
TCGA_TCGA-BH-A18J	0	0.0693007	0.0125706	0	0	0.0141024	0	0.0452365	0.0126192	0.0660823	0	0.00603227	0	0.426167	0.0507333	0.22279	0.00527858	0	0.0640405	0	0	0.00504663
TCGA_TCGA-E2-A108	0.0376478	0.0010757	0.0084942	0.248775	0	0.0276586	0.0257848	0.0991443	0.015213	0.115309	0	0	0	0.0819053	0.12664	0.0994884	0.0244084	0	0.0865808	0	0	0.00187464
TCGA_TCGA-EW-A1P1	0.0123456	0	0.0153281	0.0652162	0	0.180022	0.0148441	0.0436391	0	0.0976363	0	0.00668911	0	0.276684	0.128743	0.0740031	0.0610785	0	0.0178881	0	0	0.00588388
TCGA_TCGA-S3-AA10	0.0142693	0.059889	0.0124573	0.152931	0	0.0321069	0.0956141	0.157	0	0	0	0.0389688	0	0.147793	0.175045	0.0787093	0.012943	0.0199952	0.00227783	0	0	0
TCGA_TCGA-A8-A07E	0.00864281	0	0.00881967	0.17255	0	0.103397	0.022994	0.0199027	0	0.0960681	0	0	0	0	0.145668	0.147389	0.0779978	0	0.196571	0	0	0
TCGA_TCGA-AO-A1KP	0	0.0836863	0.0576974	0	0	0.196385	0	0.154152	0	0.118885	0	0	0	0.125682	0.0990822	0	0.0441597	0.065008	0	0.0375032	0.00375428	0.0140054
TCGA_TCGA-HN-A2NL	0.0273972	0.00980356	0.066318	0.238108	0	0	0.0325812	0.0845525	0.0349267	0.0570997	0	0	0	0.172579	0.142844	0.0987961	0.0100125	0	0.0249813	0	0	0
TCGA_TCGA-D8-A27G	0.0403346	0	0.0146316	0.156074	0	0.101511	0.0140709	0.0433348	0	0.137712	0	0	0	0.140483	0.151363	0.129538	0.0220922	0	0.0488544	0	0	0
TCGA_TCGA-PL-A8LX	0	0.0269735	0.0571078	0.0950716	0	0.0777092	0	0.00878528	0.029766	0	0	0.0464973	0.0728737	0.073686	0.0683047	0.350482	0.000593647	0	0.0857346	0	0	0.0064148
TCGA_TCGA-BH-A0W7	0.0581243	0	0.0562086	0.130601	0	0.138618	0.0321289	0.0168956	0	0.109243	0	0	0	0.141928	0.13782	0.0942426	0.0141982	0	0.0628233	0.000122759	0	0.00704529
TCGA_TCGA-BH-A0RX	0.0378396	0.0351348	0.0108005	0.21661	0	0.0103028	0.132167	0.0316526	0	0.0520661	0	0.00511785	0.0201019	0.137759	0.172277	0.0592235	0.0375132	0.0052822	0.036152	0	0	0
TCGA_TCGA-D8-A73X	0.00323672	0.000625985	0.0580753	0.0142563	0	0.00619559	0	0.0570754	0.0172748	0.0436635	0	0	0	0.456619	0.0611257	0.148124	0.0125445	0	0.121183	0	0	0
TCGA_TCGA-A8-A082	0.0222393	0	0	0	0	0.0353161	0.00712767	0.0298227	0.0356089	0	0.0514538	0	0	0.266718	0.0450645	0.403497	0.0176218	0	0.0530334	0	0	0.0324971
TCGA_TCGA-BH-A8G0	0.101151	0.0984585	0.0059129	0.0266245	0	0.067682	0.0328128	0.00697789	0.0126278	0.0455182	0	0	0	0.402321	0.036361	0.106721	0.00017458	0	0.0566569	0	0	0
TCGA_TCGA-EW-A1P8	0.010269	0.0168417	0.00717184	0.0816187	0	0.0765786	0	0.0676878	0.0307139	0.0102983	0	0.00223537	0	0.150549	0.0794124	0.249045	0.123541	0	0	0.0832037	0	0.010835
TCGA_TCGA-E2-A1II	0	0.0218499	0.0181347	0.310392	0	0	0.188489	0.0580488	0	0	0.0115441	0	0	0.053709	0.195251	0.0744359	0.0256581	0	0.0424869	0	0	0
TCGA_TCGA-A2-A0ST	0.0629377	0.106446	0	0.167107	0	0.00787699	0.0512169	0.0684221	0.0182468	0.0862463	0	0.0058173	0	0.0835012	0.175057	0.0157866	0.126892	0.0113693	0.0130765	0	0	0
TCGA_TCGA-E2-A15D	0.0219566	0.00765706	0.044132	0.117178	0	0.168609	0	0.124796	0.00766855	0.0302289	0	0.0154636	0.0212611	0.183138	0.157012	0.0783379	0.0178177	0	0.00474308	0	0	0
TCGA_TCGA-PL-A8LZ	0.0335843	0	0.020481	0.134104	0	0.0410295	0.12544	0.0667069	0	0.0215912	0.00719717	0.0111873	0	0.108319	0.270671	0.0847293	0	0.0504841	0.0244758	0	0	0
TCGA_TCGA-A7-A3J0	0.0388543	0.0116007	0.0210874	0.0566995	0	0.0698562	0	0.0711717	0.0135914	0.0588133	0	0.0412416	0	0.30397	0.220062	0.0437179	0.0149537	0	0.03438	0	0	0
TCGA_TCGA-AC-A3YI	0.050984	0	0.0604636	0.0862144	0	0	0.00694141	0.034957	0.00396898	0.00652305	0	0.0117043	0.0107913	0.44764	0.0480005	0.0725958	0	0.020379	0.0749992	0.0563201	0	0.00751725
TCGA_TCGA-A8-A08P	0.0130442	0.00840305	0.0106602	0.109654	0.00306295	0	0.0573186	0.0590131	0	0.0657745	0	0.0452381	0	0.178162	0.170554	0.157611	0.0196219	0	0.0887603	0	0	0.013122
TCGA_TCGA-OL-A6VQ	0.0820498	0	0.0330178	0.095202	0	0.144155	0.0485108	0.0263715	0	0.0392506	0	0.00763147	0.0016062	0	0.114132	0.0607	0.114174	0.026005	0.172641	0.0320765	0	0.00247676
TCGA_TCGA-E2-A159	0.011458	0	0.0553604	0.167588	0	0.0744982	0.133159	0.0130474	0	0.0393235	0	0.00948549	0	0.108863	0.115223	0.141785	0.0495009	0.00964611	0.0658105	0	0	0.00525163
TCGA_TCGA-C8-A26V	0.0268273	0	0.0460759	0.0112192	0.0460307	0.00824963	0	0.00975383	0.0252158	0.0313501	0.033879	0	0	0.212891	0.265736	0.176185	0.0568257	0	0.0381499	0	0	0.0116116
TCGA_TCGA-E9-A22A	0.0376147	0	0.0256283	0.218301	0	0.0459104	0.0290602	0.00956503	0.0150411	0.122684	0	0	0	0.144808	0.114292	0.14708	0	0.00635172	0.0745548	0	0	0.00910848
TCGA_TCGA-E2-A573	0.0240449	0.0255453	0.088492	0.144898	0	0.0273465	0.0449227	0.0776747	0.00258887	0.0830844	0	0.011151	0	0.232641	0.15894	0.0707599	0.00621091	0.00149196	0	0	0	0.000208901
TCGA_TCGA-AO-A0J3	0	0.0280656	0.0540531	0.109195	0	0.0589917	0	0.0254627	0.0404214	0.0178278	0	0.0207625	0.00668033	0.132166	0.111028	0.210381	0.011567	0	0.173397	0	0	0
TCGA_TCGA-A8-A09A	0.0450396	0	0.0186466	0.0801873	0	0.130203	0.000455654	0.0290663	0.0127514	0.0210329	0	0.0277412	0.0104459	0.165373	0.196607	0.0913845	0.0277756	0	0.143291	0	0	0
TCGA_TCGA-AC-A2FE	0.012898	0	0.0177429	0.341952	0	0.121544	0.012515	0.0620936	0.0121953	0.0153841	0	0.0507938	0.0162552	0.0226552	0.173548	0.0940494	0.0157792	0	0.014002	0.0122021	0	0.00438955
TCGA_TCGA-BH-A0HK	0.0819488	0	0.195979	0.0860491	0	0.12323	0.00470513	0.0213924	0	0.048924	0	2.36328e-05	0.00311135	0	0.123014	0.18077	0.0857329	0	0.027341	0	0.0113704	0.00640824
TCGA_TCGA-AQ-A54N	0	0.0762578	0.0678742	0.214551	0	0.00625145	0	0.210601	0.00550419	0	0	0	0.0181962	0.0793155	0.134206	0.0598492	0.0122915	0	0.107231	0	0	0.00787139
TCGA_TCGA-OL-A5RX	0.147001	0	0.123339	0.0742144	0	0.152192	0	0.121083	0.0110518	0.00355234	0	0	0.0102066	0.0904869	0.115849	0.0787754	0.0312269	0	0.0410222	0	0	0
TCGA_TCGA-D8-A1XM	0.0312726	0.00225587	0.0139605	0.0427143	0	0.169311	0	0	0.0225447	0.0970458	0	0	0	0.143918	0.15917	0.141184	0.0802529	0	0.0832527	0	0	0.0131184
TCGA_TCGA-E2-A15T	0.0604604	0	0.0517673	0.0919234	0	0.00725351	0.00788735	0.060382	0.0119776	0.00512497	0	0.00618152	0	0.416057	0.0842874	0.12626	0.0177641	0	0.0469654	0	0	0.00570768
TCGA_TCGA-A8-A0A6	0.0152951	0.0406003	0.027448	0.26311	0	0.0104543	0.054505	0.0330021	0	0.108479	0	0	0	0.0888964	0.121921	0.150607	0.0416113	0	0.0432805	0	0.000122131	0.000667468
TCGA_TCGA-A2-A0EY	0.0760863	0	0.0471443	0.113871	0	0.128392	0.00976022	0.0584465	0	0	0	0.0132526	0.0221057	0.111871	0.115658	0.153925	0.0432328	0	0.105837	0	0	0.000418913
TCGA_TCGA-BH-A0H0	0.0331685	0.000787171	0.0639608	0	0	0.114806	0	0.0857441	0.0163246	0	0.0437363	0.0132454	0.0423369	0.0211035	0.159396	0.115518	0.0440782	0	0.245795	0	0	0
TCGA_TCGA-A2-A04Q	0.0202453	0.0398484	0.135571	0.187747	0	0	0.109931	0.0441144	0.0205819	0.0186944	0.0109372	0	0	0.114569	0.144365	0.0699641	0.0499702	0.000894857	0.0292677	0	0	0.00329927
TCGA_TCGA-E2-A14P	0.0887105	0	0.0304466	0.121931	0	0.111414	0.028521	0.0577998	0.0150205	0.0421651	0	0.0326971	0	0.186689	0.138643	0.0769376	0.0184601	0	0.0505646	0	0	0
TCGA_TCGA-BH-A0W4	0.0456184	0	0.0320283	0.0320232	0	0.0488002	0	0.0550295	0	0.0260181	0	0.0252661	0	0.345567	0.0843424	0.0861854	0.0285023	0	0.190087	0	0	0.000532452
TCGA_TCGA-E9-A245	0.0108672	0.0297875	0.0989315	0.089003	0	0.0576674	0.0260766	0	0	0	0.0370837	0	0.00518266	0.0930332	0.108388	0.180978	0.0579794	0	0.204302	0	0	0.000719171
TCGA_TCGA-A2-A0ES	0.0828746	0	0.0319142	0.0324069	0	0.252242	0.00743966	0	0	0.106131	0	0	0	0	0.121203	0.196127	0.129475	0.00428294	0.0174353	0.0184683	0	0
TCGA_TCGA-A1-A0SM	0	0.0472956	0.0180692	0.0344081	0	0.14201	0	0.0197317	0.00217099	0	0	0.0336921	0.0329943	0.195832	0.0266405	0.26727	0.0223654	0.0311905	0.106321	0	0.00500078	0.0150077
TCGA_TCGA-BH-A1EW	0.0542638	0	0.0268244	0.0429423	0	0.237106	0.075836	0.00762882	0	0.108431	0	0	0.0213456	0.0417651	0.179385	0.0662406	0.0233083	0	0.106996	0	0	0.00792642
TCGA_TCGA-AR-A24H	0.0220623	0	0.0213026	0.0323707	0	0.132213	0.0722831	0.129306	0	0.0828881	0	0	0	0.201232	0.149034	0.135254	0.0111006	0	0	0.0106012	0.000352694	0
TCGA_TCGA-A7-A6VV	0.0185612	0.00185982	0.0499115	0.0311343	0	0.0338237	0	0.0434442	0.0237145	0.0143945	0	0.00515321	0	0.4778	0.11988	0.131532	0.00474461	0	0.0440468	0	0	0
TCGA_TCGA-D8-A140	0	0.0400112	0.176059	0.154853	0	0.0446488	0.00633868	0.0795572	0.00221354	0.0662566	0	0.00181034	0	0.137643	0.0932562	0.127114	0	0.00133043	0.0689079	0	0	0
TCGA_TCGA-D8-A1J9	0.0122701	0	0.0410605	0.0142958	0	0.0484505	0.000627803	0.0404016	0.0460664	0.0252063	0	0.0115136	0	0.382576	0.0641951	0.213925	0.00202982	0	0.0973808	0	0	0
TCGA_TCGA-E2-A14Z	0.0394359	0	0.0232234	0.0905115	0	0.109042	0.0270783	0.0654531	0.0200412	0.109152	0	0.0289974	0	0.0662386	0.154583	0.125662	0.0203666	0	0.115918	0	0	0.00429765
TCGA_TCGA-AN-A0FS	0.110844	0	0.0653956	0.041573	0	0.0695286	0	0.0665126	0	0	0	0.0454162	0	0	0.0465987	0.213389	0.0803512	0	0.226854	0.0302194	0	0.00331795
TCGA_TCGA-AO-A124	0.13566	0	0.0330394	0.132329	0	0.0507489	0.0378284	0.0596203	0.00967816	0	0.00580434	0	0.00132477	0.268281	0.0336869	0.076899	0	0.0733177	0	0.0708165	0	0.0109666
TCGA_TCGA-A2-A0YF	0.0270691	0	0.0225156	0	0	0.0151677	0	0.0258023	0.0173132	0.0814286	0	0	0	0.335898	0.110946	0.33034	0.0285491	0	0.00493053	4.061e-05	0	0
TCGA_TCGA-E2-A1LG	0.0130441	0.0203681	0.118423	0.0670155	0	0.0416144	0.0159095	0.098053	0	0.0179063	0	0.00581599	0	0.183432	0.224499	0.0828454	0.0613591	0	0.0414423	0	0.0082729	0
TCGA_TCGA-D8-A1Y3	0	0.0505547	0.00957131	0.131118	0	0	0.0191754	0.0757927	0.00135098	0.0416656	0	0.0318646	0.0224167	0.14161	0.0863672	0.274508	0.00360662	0	0.090861	0	0	0.0195369
TCGA_TCGA-E2-A1LK	0	0.0417899	0.0122726	0.0906273	0	0	0	0.0427729	0.0118619	0	0	0.0330243	0	0.498437	0.0452856	0.152576	0	0.0234282	0	0.0479247	0	0
TCGA_TCGA-A7-A26H	0.0420845	0	0.0272461	0.0785537	0	0.0575717	0.0222691	0.0437624	0	0.0406071	0	0.0061727	0	0.340242	0.146611	0.127838	0.0203784	0	0.0466644	0	0	0
TCGA_TCGA-AR-A1AQ	0.015467	0	0.355173	0.123547	0	0	0.0984741	0.049013	0	0.0318281	0	0	0	0.130905	0.0829911	0.0729564	0.0227718	0	0.0146513	0	0	0.00222177
TCGA_TCGA-A8-A0A2	0.00954633	0.0236445	0.107997	0.0783469	0	0.247248	0.00173538	0.0221157	0.00789835	0.0231466	0	0.0520034	0	0.0128122	0.129167	0.114895	0.0341056	0	0.130533	0	0	0.00480641
TCGA_TCGA-E9-A5UO	0.0112194	0	0.0648974	0.0451579	0.00571356	0	0	0.0563567	0.0170801	0	0.0353579	0.0235394	0.00329794	0.268461	0.0257321	0.331736	0	0.00145524	0.0839272	0	0	0.0260688
TCGA_TCGA-A2-A1FX	0.0537239	0	0.0180019	0.123114	0	0.0745161	0	0.05175	0	0.0509232	0	0	0.0546802	0.0986913	0.113797	0.190475	0.00700678	0	0.15606	0	0	0.00726066
TCGA_TCGA-AO-A0JM	0.0151475	0	0.0260816	0.0208584	0	0.0248277	0.00355248	0.0974842	0.00789891	0.0679891	0	0	0	0.420086	0.113078	0.138782	0.00776757	0	0.0508199	0	0.00562774	0
TCGA_TCGA-EW-A423	0	0.048576	0.030269	0.121795	0	0	0.0034467	0.0384382	0.0417097	0.0712427	0	0.0399361	0	0.196632	0.102557	0.241769	0.00923874	0	0.0450616	0	0	0.00932899
TCGA_TCGA-BH-A0B2	0.0804273	0	0.0145433	0.12571	0	0.163325	0.0603214	0.0114292	0	0.0171031	0.0148582	0	0	0.190333	0.124039	0.153397	0	0	0.0445142	0	0	0
TCGA_TCGA-A8-A092	0.00160465	0.0119741	0.0248461	0.0354757	0	0.116284	0.00259413	0.0558436	0	0.0253639	0	0	0	0.151814	0.171806	0.263556	0.0232341	0	0.102178	0	0	0.0134254
TCGA_TCGA-MS-A51U	0.0518149	0	0.0892235	0.236577	0	0.0696091	0.0115748	0.03941	0.00390349	0.0649242	0	0	0	0.0469386	0.187204	0.0642742	0.0721744	0	0.0623717	0	0	0
TCGA_TCGA-E9-A1R3	0.00493228	0.0122934	0.0218864	0.0261056	0	0.141347	0	0.0154619	0	0	0.0117588	0	0	0.278953	0.131037	0.15797	0.125173	0	0.0492985	0.0086169	0	0.0151672
TCGA_TCGA-AR-A24N	0.0750558	0	0.144124	0.0853244	0	0.11347	0	0.086972	0.00170481	0.00634915	0	0.0129031	0	0.106051	0.112413	0.159685	0.00582712	0.0136314	0.0544068	0	0.0220841	0
TCGA_TCGA-AR-A0U0	0.0168167	0	0.0622274	0.193738	0	0	0.153813	0.034826	0	0.0428717	0.0228608	0	0	0.0882879	0.247836	0.0958689	0.0125926	0	0.0282607	0	0	0
TCGA_TCGA-A8-A08T	0.0159235	0.0255911	0.0273854	0.115685	0	0.0206702	0.0041676	0.0366861	0.0394487	0	0	0	0.000397748	0.36728	0.0456565	0.140027	0.0342323	0	0.12685	0	0	0
TCGA_TCGA-3C-AALK	0.00662217	0	0.0684659	0.0997963	0	0.121513	0	0.0645371	0.0400139	0.0216791	0	0.0473109	0	0.0170314	0.120281	0.18096	0.0530465	0.00576048	0.141473	0.00861404	0	0.0028955
TCGA_TCGA-E9-A3X8	0	0.0185233	0.15289	0.33242	0	0	0	0.0459251	0.069588	0.0260317	0	0.0470174	0	0.048489	0.113327	0.0591464	0.0161624	0	0.0704789	0	0	0
TCGA_TCGA-AC-A7VC	0	0	0.0173611	0.045171	0	0.0183727	0.00556837	0.0539168	0.0524783	0.0100522	0.0195641	0	0	0.573329	0.0276741	0.133574	0.024376	0	0	0.0185628	0	0
TCGA_TCGA-D8-A27V	0.0281831	0	0.0417462	0.120998	0	0.22762	0	0.0643133	0.00863648	0.0184333	0	0.00766444	0.0198493	0.0130939	0.196938	0.0936577	0.043757	0	0.115109	0	0	0
TCGA_TCGA-A2-A4RX	0.130099	0.0530712	0.0458305	0.0470668	0	0.213125	0.00187016	0	0.00644685	0.0483152	0	0	0	0.187598	0.161714	0.0869774	0.00638234	0	0.00452831	0.00403289	0	0.00294202
TCGA_TCGA-AC-A3EH	0.0155468	0	0.0346041	0.0829752	0	0.0421122	0	0.0541367	0.00641367	0.0526762	0	0	0	0.37823	0.0642677	0.181109	0.00621193	0	0.0530451	0	0	0.0286716
TCGA_TCGA-A2-A0T7	0.0443246	0	0.0206685	0.0822964	0	0.135651	0.00518562	0.0156117	0	0.0208489	0	0	0	0.274568	0.127105	0.158319	0.0302703	0.0126596	0.0676712	0	0	0.00481929
TCGA_TCGA-LD-A7W6	0.0542427	0	0.123829	0.11711	0	0.168132	0.0118602	0.0802306	0	0.0898482	0	0	0	0.0188391	0.138263	0.099561	0	0.00544921	0.0920083	0	0	0.000626122
TCGA_TCGA-AR-A0TS	0.220104	0.0428874	0	0.103525	0.0856515	0.113292	0.0657735	0.023143	0	0.0144484	0.0268916	0	0.00229959	0.0578318	0.145354	0.0641031	0.0122072	0	0.0224867	0	0	0
TCGA_TCGA-E9-A22E	0.0211365	0	0.0190902	0.188414	0	0.0903202	0.0142259	0.0200212	0.0515568	0.0474031	0	0	0	0.257967	0.111834	0.114491	0	0	0.0635403	0	0	0
TCGA_TCGA-A2-A04U	0.0476553	0	0.228515	0.109667	0	0	0	0.0805684	0.0235065	0	0	0	0	0.330112	0.0662694	0.102688	0	0	0.0110177	0	0	0
TCGA_TCGA-A8-A07P	0.0273974	0	0.0220126	0.0402044	0	0.131691	0.0385887	0.00663543	0	0	0	0.0155062	0.0483335	0.0121134	0.0813817	0.26988	0.0192224	0	0.279722	0	0	0.00731138
TCGA_TCGA-BH-A0DK	0.0526867	0.000794127	0.0138138	0.185704	0	0.264731	0.0230889	0	0.0112794	0.0748782	0	0	0	0.120858	0.129469	0.0822035	0.0164381	0	0.024056	0	0	0
TCGA_TCGA-BH-A1FM	0	0.00394648	0.0294219	0.00450972	0	0.0629791	0	0.0403399	0	0.0293378	0.0158815	0	0	0.362872	0.0696897	0.229693	0.00958773	0	0.0592613	0.0463817	0	0.0360979
TCGA_TCGA-A2-A0EQ	0.0532805	0.00411592	0.0493672	0.176052	0	0.0544643	0.107693	0.00327139	0.020616	0.130001	0	0.00133325	0	0.139194	0.119006	0.0696518	0.00920367	0	0.0580655	0	0	0.00468508
TCGA_TCGA-AR-A250	0.0113691	0	0.0245026	0.0289295	0	0.211045	0.0123575	0.0479594	0.00889031	0.022197	0	0.00386088	0	0.283728	0.111093	0.1416	0.00446491	0	0.0765242	0	0	0.0114794
TCGA_TCGA-BH-A8FY	0	0.0576215	0.0147679	0	0.0152882	0.147305	0	0.102957	0	0	0.0679917	0.0047982	0.0922031	0	0.0822125	0.289107	0.0492273	0	0	0.0461707	0	0.0303498
TCGA_TCGA-AR-A2LH	0.106413	0	0.131341	0.189455	0	0.0903994	0.0244069	0.032529	0	0.0520389	0	0	0.0226986	0.00268896	0.13548	0.12844	0.0172856	0.0190226	0.0478017	0	0	0
TCGA_TCGA-B6-A0IN	0.0853695	0.0436474	0.0421387	0.0667501	0	0.102501	0.00326844	0.0635853	0.0234787	0.050678	0	0.0105225	0	0.144126	0.0921885	0.0697079	0.178097	0	0.0239413	0	0	0
TCGA_TCGA-C8-A12V	0.00597011	0.0357501	0.0183611	0.227811	0	0	0.0888771	0.0717966	0.0138651	0.0594922	0	0.022674	0	0.0583192	0.212152	0.0993671	0.0522278	0.0119317	0.0214049	0	0	0
TCGA_TCGA-E9-A54Y	0.167719	0	0.146815	0.0868331	0	0	0	0.0687469	0.0556682	0	0.00846074	0	0	0.218263	0.0533446	0.138073	0	0	0.00647441	0.0373308	0	0.0122712
TCGA_TCGA-D8-A1JI	0.0112973	0.0169724	0.0365037	0.0790985	0	0.0175532	0.00407854	0.0934769	0	0.0466699	0	0.00790931	0.105125	0	0.0918851	0.300337	0.0795992	0	0.0720027	0.0241276	0	0.0133636
TCGA_TCGA-E2-A15F	0.111054	0.0132834	0.00476962	0	0	0.0775365	0	0.0282576	0.0561161	0.0203535	0.0310638	0	0	0.367478	0.0880342	0.0765542	0	0.0231523	0.0811425	0	0	0.0212045
TCGA_TCGA-GI-A2C9	0	0.0300198	0.00732459	0.0266435	0	0.0694143	0	0.0369801	0.0112359	0	0	0.029676	0	0.249921	0.0789594	0.175629	0.180807	0.0398544	0.0609025	0	0	0.00263184
TCGA_TCGA-LL-A9Q3	0	0.0107246	0.0184314	0.199484	0	0.0671986	0.00622044	0.0442773	0.0245442	0.0532284	0	0.0344051	0	0.0194027	0.126271	0.178547	0.026275	0	0.181706	0	0	0.00928456
TCGA_TCGA-A7-A6VX	0	0	0.028503	0.0439699	0	0.0676394	0	0.0915088	0.00838239	0.0101816	0	0.0419393	0	0.405761	0.094336	0.123912	0.0467263	0	0.0349719	0	0	0.00216867
TCGA_TCGA-B6-A0IK	0.0451486	0	0.074544	0.151394	0	0.14751	0.000574395	0.0563104	0.0263861	0.0502933	0	0.00882111	0	0.101044	0.137659	0.108551	0.0277246	0	0.0619898	0	0	0.00205128
TCGA_TCGA-A7-A0CH	0	0.0270676	0.0283998	0.00575826	0	0.154264	0	0.0678208	0	0.0621051	0	0.0317856	0	0.233386	0.0782045	0.193168	0.0343467	0	0.0729401	0	0	0.0107543
TCGA_TCGA-E2-A1IL	0.0878136	0	0.069537	0.0349953	0	0.0808915	0	0.059474	0	0.0615292	0	0.00156549	0	0.228891	0.143753	0.158896	0	0	0.0726544	0	0	0
TCGA_TCGA-E2-A570	0.00682072	0	0.0498443	0.0676739	0	0.164744	0	0.0490675	0.0427708	0	0	0	0	0.221543	0.0746202	0.177733	0.000313015	0	0.0813992	0.0614853	0	0.0019853
TCGA_TCGA-C8-A12L	0.106598	0	0.0832867	0.0635675	0	0.140695	0.0422814	0.0685349	0.00734552	0	0.014137	0	0	0.22097	0.089892	0.100082	0.0289261	0.00771276	0.0124795	0	0	0.0134908
TCGA_TCGA-A7-A5ZX	0.0143374	0	0.139671	0.0581275	0	0.00379901	0	0.0130143	0.00224367	0.0169677	0	0.00468963	0	0.248231	0.03701	0.177222	0	0	0.284687	0	0	0
TCGA_TCGA-A1-A0SD	0.0533548	0	0.0515977	0.0422129	0	0.152734	0	0.0281804	0.00125663	0.0396599	0	0	0	0.137191	0.206701	0.135114	0.042345	0.00543651	0.103261	0	0	0.000955128
TCGA_TCGA-B6-A0X7	0.0146073	0	0.0858974	0.0785841	0	0.08875	0	0.0418957	0.00540573	0	0.00524998	0.00372973	0	0.0773979	0.177822	0.128722	0.034617	0	0.254801	0	0	0.00251996
TCGA_TCGA-AC-A62X	0	0.0488105	0.0493148	0.00523193	0	0	0	0.164076	0	0.011998	0	0.0584471	0.026649	0.17481	0.14145	0	0	0.261314	0.0441238	0	0	0.0137746
TCGA_TCGA-A2-A04X	0.0471944	0	0.04781	0.167234	0	0.0625203	0.0596901	0.0214251	0.0291248	0.0136758	0	0.0160868	0.00554625	0.126201	0.202992	0.0797503	0.037523	0	0.0832261	0	0	0
TCGA_TCGA-AN-A0FL	0.0274891	0.00227116	0.0520495	0.0249699	0	0.015748	0	0.0714491	0	0.0401195	0.016082	0	0	0.49074	0.0855121	0.123429	0	0.0346624	0.0154782	0	0	0
TCGA_TCGA-A2-A3XW	0	0.0162642	0.0119502	0.138035	0	0.0384116	0	0.0259303	0.0667572	0	0	0.0457529	0.0128301	0.111573	0.0338599	0.148013	0.181713	0.0172664	0.141075	0	0	0.0105669
TCGA_TCGA-A7-A4SC	0.0673682	0	0.047911	0.0932033	0	0.208625	0	0.025911	0	0	0	0.000362423	0.0331898	0.0149932	0.185838	0.0761575	0.103346	0	0.143094	0	0	0
TCGA_TCGA-EW-A1IZ	0.0388672	0.00611825	0.252671	0.214444	0	0	0.061128	0.0446594	0	0.171654	0	0.0309949	0	0.0273219	0.060356	0.046682	0.0129845	0	0.0251117	0	0	0.00700777
TCGA_TCGA-AO-A03T	0.0178169	0	0.0852863	0.123272	0	0.138375	0	0.0336356	0.0263135	0.0228951	0	0.0269767	0	0.243245	0.152199	0.0729394	0.0189607	0	0.0380846	0	0	0
TCGA_TCGA-E9-A6HE	0	0.0136926	0.0612761	0.144094	0	0.074013	0	0.0885021	0	0.00617365	0	0.0628981	0.00490373	0.178543	0.0888859	0.188076	0.00723188	0	0.0757482	0	0	0.00596187
TCGA_TCGA-A1-A0SG	0.238457	0.0168472	0	0.132411	0	0.0838674	0	0	0.0101961	0.0389701	0	0	0	0.0525122	0.111527	0.164535	0.0196907	0	0.130987	0	0	0
TCGA_TCGA-A2-A259	0.0871796	0.019328	0	0	0	0.188189	0.0413723	0.00606946	0	0	0.0360377	0	0.043349	0.0712335	0.141908	0.0308798	0.0519494	0	0.262042	0	0	0.0204623
TCGA_TCGA-AN-A04A	0.0443744	0	0.0485326	0.0559665	0	0.229712	0.0100192	0	0	0.0121432	0	0	0	0.296613	0.0960376	0.149724	0.0241829	0	0.0307151	0	0	0.00197993
TCGA_TCGA-C8-A134	0.00413272	0.0251406	0.00416677	0.0910247	0	0.00882903	0.0485735	0.0421557	0.0239313	0.0237322	0.00293103	0	0	0.36271	0.206872	0.0847716	0.025185	0	0.045844	0	0	0
TCGA_TCGA-A8-A09W	0.0213471	0	0.0303458	0.0374386	0	0.157488	0.0256063	0.0414221	0	0.0826071	0	0	0	0.0243598	0.128428	0.214876	0.0332769	0	0.187531	0	0	0.015274
TCGA_TCGA-BH-A0B0	0.0474765	0	0.00931649	0.0852337	0	0.0511213	0.0181932	0.0596038	0.0229361	0.105022	0	0.0212765	0	0.192677	0.138423	0.0918313	0.0229861	0	0.133903	0	0	0
GSE20685_GSM519117	0.138904	0.0146375	0.0547657	0.0942931	0	0.246126	0.0299117	0	0.0159417	0.0542036	0	0.00143827	0	0.124394	0.136987	0.0224427	0	0.00513611	0.0608194	0	0	0
GSE20685_GSM519118	0.033852	0.0222916	0.0788195	0.216796	0	0.297892	0	0.0174437	0	0	0.0136913	0	0.0124014	0.0450031	0.0885447	0.0984338	0.0649603	0	0.00986976	0	0	0
GSE20685_GSM519119	0.0610958	0	0.0282329	0.198904	0	0.14027	0.0233611	0.0919064	0.0282883	0.0862267	0	0.0182607	0	0.0920584	0.13052	0.0127592	0.020194	0	0.0679218	0	0	0
GSE20685_GSM519120	0.0100983	0.00453242	0.0809362	0.0835721	0	0.151139	3.99036e-05	0.066645	0.016002	0.0271789	0	0.00540146	0	0.271603	0.125201	0.0982408	0.00835208	0	0.0478247	0	0	0.00323358
GSE20685_GSM519121	0.0194913	0.0167565	0.0156752	0.078456	0	0.171517	0.00772862	0.0741356	0	0.0286055	0	0	0	0.284561	0.166289	0.0935412	0.0196125	0	0.0236307	0	0	0
GSE20685_GSM519122	0	0.0271581	0.085298	0.110051	0	0.253105	0.00331536	0.127115	0	0.0333018	0	0.0248389	0.00322122	0.0774575	0.100935	0.108082	0.00634559	0	0.0372682	0	0.00250642	0
GSE20685_GSM519123	0.0134654	0.00621854	0.0460539	0.14155	0	0.251978	0	0.0349025	0	0	0.0181642	0	0.0247686	0.0696038	0.0542507	0.0933118	0.061598	0.0341067	0.145462	0	0	0.00456558
GSE20685_GSM519124	0.0228239	0	0.0539929	0.18512	0	0.0280528	0.0605383	0.0835814	0	0.0418771	0.00579094	0.0270303	0	0.278299	0.0921004	0.101836	0.00605085	0	0.0129062	0	0	0
GSE20685_GSM519125	0.0575165	0.00185328	0.0571943	0.117213	0	0.144865	0.0628719	0.0382992	0.00809012	0.0430849	0	0	0	0.18793	0.15861	0.0665787	0.0158161	0	0.0400769	0	0	0
GSE20685_GSM519126	0.0340279	0.0246529	0.111008	0.0905606	0	0.21007	0.0343937	0.150495	0	0	0.0130609	0	0.0112461	0.0816278	0.145284	0.0718874	0.00908271	0	0	0.00634464	0.00625829	0
GSE20685_GSM519127	0.00839294	0	0.0107665	0.235592	0	0.0315814	0.0730334	0.0818257	0	0.0796653	0	0	0	0.212816	0.140254	0.0781924	0.012462	0	0.0337893	0	0	0.00162831
GSE20685_GSM519128	0.0237121	0	0.0301146	0.238272	0	0.0672158	0.0219012	0.0990587	0.010125	0	0	0.00726506	0	0.16995	0.0987003	0.222728	0	0	0	0.00419797	0	0.00675968
GSE20685_GSM519129	0	0.031139	0.0115184	0.102536	0	0	0.018247	0.0726296	0.0337975	0	0	0.0359275	0.131649	0	0.0529142	0.25824	0	0.204155	0.0213676	0	0.00550294	0.0203775
GSE20685_GSM519130	0.0129679	0.00878882	0.171634	0.0932055	0	0.184101	0.118876	0.0361222	0.00315641	0	0.0764103	0	0.00291818	0.0621693	0.12254	0.0597159	0	0.0301741	0.0169782	0	0	0.000242547
GSE20685_GSM519131	0.000213316	0.0197391	0.0138571	0.072792	0	0.159903	0.0142452	0.0105512	0.018375	0	0.044352	0	0.0112648	0.0894777	0.0791997	0.140471	0.132415	0	0.193144	0	0	0
GSE20685_GSM519132	0.0760634	0.00851621	0.05481	0.131546	0	0.000573561	0	0.0566947	0.0119358	0.0289923	0	0	0	0.33318	0.0475265	0.181325	2.68712e-05	0	0.00946991	0.0593389	0	0
GSE20685_GSM519133	0.0386873	0	0.227774	0.045613	0	0.078155	0	0.105928	6.82714e-05	0.0331258	0	0.0351116	0.00435946	0.0391193	0.144359	0.190892	0.00907066	0	0.047736	0	0	0
GSE20685_GSM519134	0.0291154	0	0.0180094	0.0482688	0	0	0	0.0973556	0.000500848	0.0136012	0	0.0122153	0	0.542359	0.0720765	0.09833	0.00507416	0	0.0630938	0	0	0
GSE20685_GSM519135	0.0291304	0	0.0260376	0.0414744	0	0.0704178	0.00447809	0.0244192	0.018659	0.00582421	0	0	0	0.534705	0.0521548	0.147578	0.00259057	0	0.0302071	0	0	0.012324
GSE20685_GSM519136	0.208329	0	0.0315665	0.106199	0	0.14997	0.0375568	0.0421263	0.0132406	0.0105295	0.03344	0	0	0.138238	0.130068	0.0398544	0.00721042	0	0.038453	0	0	0.0132188
GSE20685_GSM519137	0.00124463	0	0.0126764	0.138873	0	0.0560583	0.0566989	0.0507578	0.000470081	0	0.0223624	0.102465	0	0.186381	0.15017	0.128641	0.0406606	0	0.0461757	0	0	0.00636573
GSE20685_GSM519138	0.0022758	0	0.012847	0.0385333	0	0.185736	0	0.0155337	0.0145589	0.0225783	0	0.00612602	0	0.23711	0.057262	0.270689	0	0	0.0952904	0.022162	0	0.0192975
GSE20685_GSM519139	0	0.0611737	0.010484	0	0	0.139166	0	0.0603075	0.0150468	0.0648666	0	0.0308053	0	0.322043	0.0719204	0.0978985	0.000131162	0.00266575	0.123491	0	0	0
GSE20685_GSM519140	0.0466798	0.0375408	0.042162	0.0660143	0	0.315844	0.018922	0.00541126	0.0258159	0.0520346	0	0.0193377	0.00691528	0.114553	0.117892	0.0464076	0.0139933	0	0.0626224	0	0	0.00785378
GSE20685_GSM519141	0.0344393	0	0.0259158	0.0716709	0	0.167974	0.00708645	0.0523162	0	0	0	0	0.0592952	0.16127	0.0396617	0.219505	0	0.0338959	0.0978003	0	0	0.0291692
GSE20685_GSM519142	0.0982834	0.0359776	0.105719	0.0451642	0	0.227911	0	0.0330086	0.00412654	0	0.00456963	0.00180276	0.0141848	0.0748286	0.0535809	0.171096	0.00520417	0	0.119744	0	0	0.00479893
GSE20685_GSM519143	0.063813	0.0999651	0	0.081984	0	0.0955518	0.0203158	0.0393493	0	0.0880916	0	0	0	0.0918365	0.156865	0.174115	0.038006	0	0.0478276	0	0	0.00227949
GSE20685_GSM519144	0.102879	0	0.1087	0.107262	0	0.121998	0	0.0574537	0.0122896	0	0	0.0565642	0.00816598	0.0172846	0.09992	0.20899	0.0320647	0	0.0594759	0	0	0.0069526
GSE20685_GSM519145	0.033281	0	0.0290723	0.0290648	0	0.115822	0	0.0541226	0.00561499	0	0	0.0163158	0	0.330009	0.133947	0.206367	0.0108663	0	0.0353249	0	0	0.000191916
GSE20685_GSM519146	0.0389161	0	0.0569753	0.0623342	0	0.144603	0	0.0038487	0.0149076	0.0237576	0	0.0195261	0.029034	0.00381186	0.0562201	0.162136	0.0868888	0	0.284009	0	0	0.0130314
GSE20685_GSM519147	0	0.0197863	0.0250803	0.184292	0	0.0977193	0.0100583	0.0485405	0.00610229	0	0	0	0.133088	0.00123636	0.0859816	0.257665	0.0427787	0	0.0702546	0	0.00604822	0.0113687
GSE20685_GSM519148	0.123477	0	0.0511063	0.0172357	0	0.165937	0	0.0653213	0	0.00831995	0.000876433	0.000928706	0.0306566	0.00112837	0.0764923	0.224323	0.0887022	0	0.138844	0	0	0.00665076
GSE20685_GSM519149	0.0271556	0	0.0411345	0.0295141	0	0.109467	0.00377596	0.0192096	0.0250904	0	0.0274709	0.0007909	0.00913399	0.413781	0.0865258	0.152761	0.020079	0	0	0.0341104	0	0
GSE20685_GSM519150	0.0128676	0.0134128	0.059451	0.161085	0	0.0334752	0	0.135718	0	0.0232702	0.00703524	0	0.00385331	0.114695	0.0516028	0.140599	0.0799948	0	0.162941	0	0	0
GSE20685_GSM519151	0.00392327	0.0108605	0.0354552	0.0891406	0	0.115088	0.0187011	0.0852766	0.00495727	0.0466198	0	0	0	0.286909	0.129246	0.130811	0.00831358	0	0.0346983	0	0	0
GSE20685_GSM519152	0.0450301	0	0.0482735	0.104235	0	0.120284	0	0.101176	0	0	0	0.0260286	0.00229816	0.0709621	0.158744	0.083483	0.0988874	0.0159701	0.0888339	0	0.00767289	0.0281203
GSE20685_GSM519153	0	0.0446554	0.0165188	0.0669746	0	0.0334693	0	0.0473488	0.0173354	0.0657706	0	0.0588476	0	0.292216	0.132171	0.161036	0.0200006	0	0	0.0436568	0	0
GSE20685_GSM519154	0.0197386	0.00838865	0.0786627	0.103958	0	0.0961853	0.0920197	0.0366673	0	0.00768435	0.0331541	0	0	0.152147	0.105912	0.165996	0.0278068	0.0257011	0.0374849	0	0	0.00849292
GSE20685_GSM519155	0.0994815	0.0210151	0.0752498	0.221524	0	0.0131822	0.0414167	0.0784961	0.0131515	0.0449128	0	0.0230538	0	0.0961205	0.146854	0.0560631	0.0409276	0	0.0282151	0	0	0.000335886
GSE20685_GSM519157	0	0.0339021	0	0.0452433	0	0.143301	0	0.125119	0	0	0	0.0106456	0.000157087	0.132429	0.0396783	0.195525	0	0.0414791	0.224067	0	0	0.0084528
GSE20685_GSM519158	0.0417652	0.0240025	0.0427581	0.0205769	0	0.322635	0	0.0151275	0.013312	0.0543176	0.00644169	0	0	0.184324	0.167423	0.0904591	0	0	0.0168584	0	0	0
GSE20685_GSM519159	0.0442922	0	0.0304311	0.229885	0	0.178725	0.0306839	0.042025	0	0.0981243	0	0	0	0.0236779	0.116728	0.145353	0.0454196	0.000845548	0	0.00836484	0	0.00544329
GSE20685_GSM519160	0.0216586	0.0587956	0.0556082	0.18559	0	0.00155153	0	0.0684291	0	0.0951361	0	0.0195943	0	0.189192	0.0649074	0.192385	0.0168641	0	0.0281523	0	0	0.00213566
GSE20685_GSM519161	0.118589	0	0.107277	0.112357	0	0.140038	0.00193735	0.0274566	0	0.0645882	0	0.00196081	0	0.213895	0.0939374	0.101471	0	0	0.0164929	0	0	0
GSE20685_GSM519162	0.0201552	0	0.0903921	0.195138	0	0.108773	0.0199788	0.106762	0	0	0	0.0300172	0.0163709	0.0675353	0.145366	0.105002	0.0271769	0	0.0581242	0.00920865	0	0
GSE20685_GSM519163	0.0627447	0	0.118242	0.0510389	0	0.0590888	0	0.00425088	0.0289737	0	0.00839279	0	0	0.332541	0.0793807	0.170456	0.0286112	0	0.0562791	0	0	0
GSE20685_GSM519164	0.026028	0	0.00946178	0.0255014	0	0.032556	0.000569984	0	2.77543e-05	0.0315721	0	0	0	0.597087	0.030264	0.153395	0.0254337	0	0.0681028	0	0	0
GSE20685_GSM519165	0.0206543	0.00997641	0.113517	0.119061	0	0.0747328	0.00887115	0.0759649	0	0.0119266	0	0.000298461	0	0.366872	0.105441	0.0724345	0.0198764	0	0	0.000374257	0	0
GSE20685_GSM519166	0.0174563	0	0.0177074	0.0712965	0	0.10823	0.00656961	0.0446066	0.00859182	0.0399799	0	0	0	0.227751	0.19371	0.159976	0.00624277	0	0.0978817	0	0	0
GSE20685_GSM519167	0.0502929	0	0.0328847	0.0933156	0	0.242767	0.0010391	0.0795356	0	0.106164	0	0	0	0.0483925	0.207978	0.0391929	0.0200961	0	0.0643108	0	0	0.0140313
GSE20685_GSM519168	0	0.0294955	0.092819	0.244959	0	0.00999347	0	0.0393156	0.0566185	0	0.0487413	0	0.0454122	0.0863978	0.0897537	0.130659	0.0491992	0	0.0728209	0	0.00381472	0
GSE20685_GSM519169	0.0506128	0	0.0134037	0.0877482	0	0.104965	0	0.113969	0.0156926	0	0	0.0238971	0.0131975	0.172066	0.0738192	0.170434	0.0221606	0.000451719	0.137583	0	0	0
GSE20685_GSM519170	0.0585079	0.0145585	0.0193439	0.074902	0	0.22582	0.0456135	0.0256497	0.0270254	0.037976	0	0	0	0.0845907	0.144549	0.158552	0.0291937	0	0.0430334	0	0	0.010685
GSE20685_GSM519171	0.0251987	0.00293689	0.0516563	0.13801	0	0.0664997	0.0116865	0.0697262	0	0.0592577	0	0	0	0.264193	0.132698	0.104559	0.0190068	0	0.0545707	0	0	0
GSE20685_GSM519172	0.0280594	0	0.103739	0.0969799	0	0.0664466	0.0732375	0.0877839	0	0	0.00768732	0.0114747	0	0.219669	0.122368	0.120113	0.0159616	0	0.0464812	0	0	0
GSE20685_GSM519173	0.0124459	0.0139108	0.0149007	0.128188	0	0.0439968	0	0.0671986	0	0.0777108	0	0.00431096	0	0.17757	0.119629	0.091919	0.162708	0	0.0855114	0	0	0
GSE20685_GSM519174	0.0650091	0.0355029	0.0145351	0.190859	0	0.0902987	0.0398276	0.0472537	0	0.140785	0	0	0	0.122657	0.111952	0.0479552	0.0289142	0	0.0644505	0	0	0
GSE20685_GSM519175	0.151376	0	0.0713065	0.104489	0	0.113175	0.00543312	0.0309841	0	0.108708	0	0.0197463	0	0.00513859	0.106125	0.131758	0.0761851	0	0.0755743	0	0	0
GSE20685_GSM519176	0.0840735	0	0.0858463	0.0376224	0	0.00188081	0.00285141	0.0155567	0	0.185542	0	0	0	0.0839476	0.0978193	0.154164	0.13972	0	0.108168	0	0	0.00280863
GSE20685_GSM519177	0	0.00666853	0.00634327	0	0	0.101963	0.0108528	0.0546178	0.00597291	0.0867865	0	0	0	0.462101	0.0837396	0.133106	0.0137254	0	0.0262676	0	0	0.00785545
GSE20685_GSM519178	0.0655792	0.00597949	0	0	0	0.12876	0	0.0372421	0.0451425	0	0	0.0168307	0	0.135882	0.0643824	0.28758	0.120982	0	0.0439462	0	0	0.047693
GSE20685_GSM519179	0.0524323	0	0.0854887	0.166527	0	0	0.0299452	0.0802498	0.00711437	0.106231	0	0	0	0.183464	0.12774	0.092799	0.0278558	0	0.0401525	0	0	0
GSE20685_GSM519180	0.151659	0	0.0209076	0.12355	0	0.0485771	0.0642068	0.0597099	0	0.155524	0	0	0	0	0.118804	0.136077	0.0468245	0.0151256	0.058842	0	0	0.000191737
GSE20685_GSM519181	0.0174713	0	0	0.0406311	0	0.015223	0.00503613	0.0827087	0	0.0798181	0.015912	0	0	0.433433	0.0657011	0.174965	0.0146745	0	0	0.0368844	0	0.0175421
GSE20685_GSM519182	0	0.0284704	0	0.0647396	0	0.0813243	0	0.103382	0.00337777	0	0	0.0115902	0	0.147613	0.0328514	0.361044	0	0	0.130587	0	0	0.0350205
GSE20685_GSM519184	0.0594818	0.000876623	0.0257278	0.0555072	0	0.108225	0.0264449	0.050272	0.0179329	0.109957	0	0.005899	0	0.303983	0.103866	0.0904865	0.00621913	0	0.0351207	0	0	0
GSE20685_GSM519185	0	0.0551843	0.0336915	0	0	0.0636499	0	0.114131	0.0084931	0	0	0.038654	0	0.321546	0	0.231008	0.0694865	0	0.064156	0	0	0
GSE20685_GSM519186	0.139681	0	0.0663437	0.119882	0	0.18741	0.0406081	0.0246191	0.0356081	0.0471802	0	0	0	0.13122	0.106576	0.0521838	0.0115904	0	0.0311978	0	0	0.00590027
GSE20685_GSM519187	0.0794493	0	0.042558	0.156656	0	0.0697064	0.0121451	0.0672629	0.027138	0.065144	0	0.0581716	0	0.182822	0.115333	0.101894	0	0	0.0217189	0	0	0
GSE20685_GSM519188	0	0	0.00125858	0.0255242	0	0.013298	0	0.00414697	0.00167101	0.0212372	0	0.0100211	0	0.793613	0.00965212	0.100144	0.00620844	0	0	0.0132253	0	0
GSE20685_GSM519189	0.0492299	0	0.0198888	0.0863924	0	0.0767155	0	0.0973979	0.0227016	0.0145234	0	0.0189965	0	0.296052	0.0977553	0.173385	0	0	0.0450324	0	0	0.00192936
GSE20685_GSM519190	0.0253564	0	0.0407354	0.133495	0	0.0680591	0.0220595	0.084232	0	0.0521942	0	0.0385131	0.00752568	0.157969	0.0903557	0.175674	0.026223	0	0.0776077	0	0	0
GSE20685_GSM519191	0.0361844	0.0158198	0.0354271	0.27293	0	0.0899258	0.0680204	0.042449	0	0.054936	0	0	0	0.0947668	0.218278	0.0259495	0.0200236	0	0.0252896	0	0	0
GSE20685_GSM519192	0.0592251	0.00577262	0.0156006	0.152493	0	0.157272	0.00314127	0.140797	0	0	0	0	0.00820545	0.0930383	0.174963	0.0889501	0.059422	0	0.0395367	0	0.00158307	0
GSE20685_GSM519193	0.0641947	0	0.109681	0.0718903	0	0.239543	0.0365615	0.0164131	0.00401191	0.0266629	0.0169685	0	0	0.0845972	0.162426	0.119065	0	0	0.0450682	0	0	0.00291671
GSE20685_GSM519194	0.0557436	0	0.0792682	0.161385	0	0.0498998	0.0913683	0.0682885	0.0147382	0.00991029	0	0	0	0.177653	0.166373	0.0677665	0.00852962	0.0122318	0.0312976	0	0	0.00554607
GSE20685_GSM519195	0	0.0142238	0.000447293	0.0341719	0	0.0347633	0.0100763	0.0075309	0.000616304	0.0161556	0	0	0	0.493598	0.0356966	0.294431	0	0	0.0577257	0	0	0.000562787
GSE20685_GSM519196	0.192462	0.0571182	0.0432765	0.106169	0.0299045	0.134677	0.114508	0.0165754	0.0103338	0	0	0.00477239	0	0.0606421	0.177634	0.0372237	0	0.0103272	0.00437748	0	0	0
GSE20685_GSM519197	0.030116	0.0184313	0.0251171	0.10795	0	0.240747	0.0176671	0.0278535	0.0143252	0	0.00159499	0	0.00479461	0.12397	0.175088	0.128161	0.0322793	0	0.0519062	0	0	0
GSE20685_GSM519198	0.00434806	0.00996909	0.016124	0.0298212	0	0.0678626	0	0.0287975	0.0277054	0.0132053	0	0.00546447	0	0.416206	0.0938079	0.242755	0.00708152	0	0.0246669	0	0	0.0121844
GSE20685_GSM519199	0.0745089	0	0.0521974	0.10384	0	0.283939	0.0146972	0.080567	0	0.0324066	0.00322316	0	0.00609888	0.0330341	0.111189	0.154702	0	0.0125011	0.0299008	0	0	0.00719492
GSE20685_GSM519200	0.0104222	0	0.104377	0.101499	0	0.0765478	0	0.0532496	0.0378897	0	0	0.0336593	0.00277634	0.30803	0.0846001	0.115328	0.000912109	3.4365e-06	0.0707057	0	0	0
GSE20685_GSM519201	0.0176614	0.00804532	0.0532614	0.0697022	0	0.290189	0.019495	0.00467132	0.0187896	0.00286152	0.00715482	0.000628315	0	0.28704	0.120117	0.0659345	0	0	0.0344482	0	0	0
GSE20685_GSM519202	0.12251	0	0.0533116	0.235649	0	0.193438	0.00398644	0.0367282	0.015254	0	0.00912238	0	0.0202004	0.0449284	0.0980713	0.125112	0.00318348	0	0.0385051	0	0	0
GSE20685_GSM519203	0	0.0641889	0.00212118	0	0	0	0	0.0856488	0.0279262	0	0	0.00816053	0	0.539391	0.0821921	0.123933	0.00728961	0	0	0.0527986	0.00634953	0
GSE20685_GSM519204	0.0387405	0.0219736	0.0946421	0.147578	0	0.214684	0.00414167	0	0.0335997	0.0605362	0	0.0204648	0	0.171127	0.0659247	0.110627	0.00578494	0	0	0	0.00621163	0.0039646
GSE20685_GSM519205	0.00531608	0.0065093	0	0.0678586	0	0.108657	0	0.0306998	0.000418177	0	0.0286531	0	0.0117106	0.386452	0.0785726	0.251434	0.00711837	0	0.0166013	0	0	0
GSE20685_GSM519206	0.0161416	0.00379253	0.00983619	0.0483163	0	0	0	0.0468623	0.00705064	0	0.0415242	0	0	0.336169	0.0404561	0.310053	0.0345235	0	0.105276	0	0	0
GSE20685_GSM519207	0.0493205	0	0.0769654	0.132105	0	0.196707	0.0381382	0.0288577	0	0.121909	0	0.00821559	0	0.0970834	0.0790937	0.0869442	0.0201172	0	0.0618535	0	0	0.00268927
GSE20685_GSM519209	0.0435882	0	0.0203198	0.0797416	0	0.0946072	0.0166221	0.0730716	0.0362453	0	0.00232289	0.000474885	0	0.26959	0.088138	0.132597	0.0138268	0	0.128855	0	0	0
GSE20685_GSM519210	0.0256782	0	0.019587	0.022754	0	0.410344	0.0258125	0.0289053	0	0	0	0	0.0231319	0.0576151	0.155433	0.141685	0.0292683	0	0.0593069	0	0	0.00047922
GSE20685_GSM519211	0.0449443	0	0.122296	0.0775822	0	0.261911	0.0163442	0.0752072	0.000384863	0.0100696	0.00476375	0	0.00826336	0.00680791	0.137598	0.154538	0.043706	0	0.0355833	0	0	0
GSE20685_GSM519212	0.113995	0	0.0242351	0.0837954	0	0.117245	0.017188	0.0760317	0.0176213	0.0298473	0	0	0	0.26932	0.102873	0.0642621	0.0157019	0	0.0678852	0	0	0
GSE20685_GSM519213	0.0414869	0	0.0106676	0.0842203	0	0.15673	0	0.0507531	0.00760321	0	0.0148744	0	0	0.228032	0.0543982	0.29128	0	0	0	0.0553494	0	0.00460462
GSE20685_GSM519214	0.0273422	0	0.0317591	0.077455	0	0	0	0.105626	0.0335746	0.00412055	0	0.00110343	0	0.345922	0.0433138	0.271451	0.0179959	0	0.00976488	0.0305714	0	0
GSE20685_GSM519215	0.0410894	0	0.0990917	0.125566	0	0.201819	0.0852867	0.0544733	0	0.0332277	0	0	0	0.0592491	0.14564	0.0912764	0.0106766	0	0.0471221	0	0	0.00548138
GSE20685_GSM519216	0.126028	0.0248058	0	0.169577	0	0.285748	0.0537827	0.0408694	0	0	0.0280412	0	0	0.0909995	0.14877	0.0130743	0.00860412	0	0	0	0	0.00970004
GSE20685_GSM519217	0.00225785	0.0455255	0.0439302	0.0897573	0	0.0436831	0.00306132	0.113441	0	0.0338592	0	0	0	0.242359	0.156467	0.14213	0.0469313	0	0	0.0242235	0	0.0123726
GSE20685_GSM519218	0	0.0265295	0.107095	0.153716	0	0.0221569	0.0570727	0.117284	0	0	0.0255504	0	0	0.253322	0.155871	0.0733044	0.00233844	0	0.00576053	0	0	0
GSE20685_GSM519219	0.0218776	0.0782199	0.0117225	0.0763307	0	0.263583	0	0.0599669	0	0	0	0	0.0206565	0.177655	0.203461	0.0500948	0.0256733	0	0	0.0107598	0	0
GSE20685_GSM519220	0.0014385	0	0.00524058	0.11465	0	0.127712	0	0.0399629	0.022573	0	0	0.0329298	0.00473557	0.149231	0.159419	0.132294	0.0547677	0	0.145813	0	0	0.00923255
GSE20685_GSM519221	0.0141951	0.0361262	0.0389668	0.123313	0	0.0470702	0	0.0778699	0.012203	0.05504	0	0	0	0.387617	0.116946	0.0666331	0.00251765	0	0.0215014	0	0	0
GSE20685_GSM519222	0.144506	0	0.0283964	0.0752174	0	0.0813037	0	0.024554	0.0513479	0	0.00219876	0	0	0.363062	0.048579	0.110274	0	0.000250805	0.0703096	0	0	0
GSE20685_GSM519223	0.00468784	0	0.0736083	0	0	0.0919064	0	0.0610341	0.00120138	0.0186655	0	0	0	0.352891	0.0721026	0.213386	0.00185331	0	0.0345554	0	0	0.0741076
GSE20685_GSM519224	0.00378261	0.0140059	0.00644377	0.0499869	0	0.00548991	0.0094493	0.042893	0	0.019286	0	0.0106242	0	0.64713	0.0217916	0.10742	0.0047214	0.00552283	0.0514532	0	0	0
GSE20685_GSM519225	0.0171644	0	0.102196	0.205837	0	0.0113618	0.091841	0.0420481	0	0.051174	0	0	0	0.186172	0.128807	0.100706	0.00269847	0	0.0574404	0	0	0.0025533
GSE20685_GSM519226	0.0211241	0	0.0214872	0.0877673	0	0.0210527	0	0.0855252	0.0111243	0.033136	0	0.0182387	0	0.317709	0.0730191	0.152818	0.0227904	0	0.0791256	0.0471361	0	0.00794595
GSE20685_GSM519227	0.00831076	0	0.00958375	0.102639	0	0.21305	0.00783314	0.0373364	0	0	0	0	0.0747085	0	0.0938852	0.256565	0.0753535	0.00291084	0.0992119	0	0	0.0186112
GSE20685_GSM519228	0.0231943	0	0.00412557	0.0951297	0	0.0417534	0	0.0392084	0.0191096	0	0	0.0146921	0	0.387741	0.058639	0.192132	0	0	0.103445	0.00629511	0	0.0145349
GSE20685_GSM519229	0.0488104	0	0.0220305	0.0885418	0	0.295443	0.0256611	0.04273	0.0200918	0	0.0209023	0	0	0.106812	0.175504	0.0826568	0.0220785	0.00631828	0.0424185	0	0	0
GSE20685_GSM519230	0.0682671	0	0.0263159	0.234225	0	0.201442	0.0394696	0.0597077	0.0314099	0.0466005	0	0.00804981	0	0.119444	0.0904999	0.0314312	0.0145459	0	0.0285919	0	0	0
GSE20685_GSM519231	0.127461	0	0.0376678	0.174426	0	0.126949	0	0.102155	0	0.0595418	0	0	0	0.053643	0.147432	0.137793	0.01265	0.00748048	0.0128009	0	0	0
GSE20685_GSM519232	0.0440203	0	0.12384	0.0884944	0	0.154459	0.009666	0.0624162	0.0236796	0.0752413	0	0.0315136	0	0.0957233	0.125946	0.050884	0.0157392	0	0.0952508	0	0	0.00312642
GSE20685_GSM519233	0.0735583	0	0.0427037	0.0777907	0	0.216301	0	0.0600445	0.0135619	0	0	0	0	0.139308	0.082488	0.208733	0.0253189	0	0.0542247	0.00596712	0	0
GSE20685_GSM519234	0.0307053	0.02563	0.0681595	0.0413875	0	0.103026	0.0494348	0.108778	0	0.0633747	0	0	0	0.21541	0.13763	0.109472	0.000964362	0	0.0347069	0	0	0.0113217
GSE20685_GSM519235	0.0292217	0	0.151205	0.143662	0	0.135229	0.0491589	0.0508844	0	0	0.0402716	0	0.00750471	0.0532587	0.150617	0.148682	0.00609264	0	0.0206397	0	0	0.0135727
GSE20685_GSM519236	0.0231457	0	0.0324994	0.136207	0	0.175389	0.00423156	0.0884516	0	0.00252921	0	0	0	0.0999097	0.119902	0.14315	0.0577684	0	0.116818	0	0	0
GSE20685_GSM519238	0.025693	0	0.0132437	0.0612834	0	0.164705	0	0.0909997	0.0136555	0.034152	0	0.0210895	0.0269144	0.0958195	0.128578	0.168874	0.00908646	0.0622661	0.0357903	0.0196338	0.00760236	0.0206129
GSE20685_GSM519239	0.0125299	0	0.0829469	0.206979	0	0.108277	0.0577381	0.039376	0.00364882	0.00461399	0.0109014	0	0	0.12535	0.0924581	0.148468	0.0433668	0.0200743	0.0319428	0	0	0.0113283
GSE20685_GSM519240	0.00987105	0.0614855	0.0284975	0.19012	0	0.0961126	0.00613471	0.0628137	0	0.0279839	0	0	0	0.0787446	0.107489	0.149018	0.0570661	0	0.124664	0	0	0
GSE20685_GSM519241	0.00335179	0.010461	0.0162638	0.134492	0	0.292705	0	0.0557298	0.0158823	0	0.013662	0.00750984	0	0.126886	0.181893	0.0750794	0	0.0209205	0.0451633	0	0	0
GSE20685_GSM519242	0.00294996	0.06814	0.0373748	0.0622448	0	0.21204	0	0.058969	0.0137254	0	0	0.0394423	0.0145139	0.0872564	0.151033	0.100048	0.0226913	0	0.0970693	0.0325016	0	0
GSE20685_GSM519243	0.0450995	0.0264134	0.108806	0.11833	0	0.101448	0.0833546	0.0561495	0	0.0019037	0.0102066	0	0	0.0668829	0.177066	0.130275	0.011648	0.0367218	0.0253875	0	0	0.000307532
GSE20685_GSM519244	0.0201826	0.0136797	0.0433677	0.0388775	0	0.0657716	0	0.0626657	0.02311	0	0.00612168	0	0	0.502068	0.0950674	0.101038	0	0	0.0280495	0	0	0
GSE20685_GSM519245	0.0450865	0	0.0373626	0.117957	0	0.0767044	0.00516184	0.0538156	0.0403016	0	0.0617351	0	0.034984	0.0665955	0.1884	0.176744	0	0.0259022	0.0645903	0	0.00466028	0
GSE20685_GSM519246	0.048184	0	0.0589161	0.128941	0	0.0322248	0.0110506	0.0963522	0	0.0384021	0	0	0	0.198471	0.175359	0.112922	0.0232606	0	0.0756079	0	0	0.000307958
GSE20685_GSM519247	0.014103	0	0.054934	0.281081	0	0	0.0893372	0.0720028	0.0028409	0	0	0.00628768	0	0.120067	0.191853	0.150714	0.00525498	0	0.0115239	0	0	0
GSE20685_GSM519248	0.0182085	0.00324444	0.0600493	0.0854882	0	0.218741	0	0.0716909	0.0109642	0.0310142	0	0.00191201	0	0.169288	0.205039	0.0440281	0.0301586	0	0.0501735	0	0	0
GSE20685_GSM519249	0.107355	0.00981576	0.0882609	0.151449	0	0.132126	0.0619892	0.0531805	0.00158208	0.0239384	0	0	0	0.179972	0.119224	0.0583481	0	0	0.0127569	0	0	0
GSE20685_GSM519250	0.0748805	0	0.0372519	0.0503717	0	0.0933813	0	0.0425061	0.0387553	0.0211158	0	0.0137045	0	0.437964	0.0862	0.0593274	0.00109858	0	0.0434433	0	0	0
GSE20685_GSM519251	0.036694	0.0133986	0.0525356	0.10252	0	0.172703	0.0263021	0.0693047	0.0166207	0.0219538	0	0	0	0.208712	0.137369	0.12722	0.00375735	0.00458322	0.00553778	0	0	0.000789073
GSE20685_GSM519252	0.0966218	0	0.0526886	0.0983028	0	0.150202	0.00579265	0.0740582	0	0.0837258	0	0	0	0.086274	0.116723	0.139119	0.0600615	0.00172422	0.0347066	0	0	0
GSE20685_GSM519253	0.023845	0	0.0250933	0.122476	0	0.00802276	0.0107666	0.0408017	0	0.0434829	0	0.0172624	0	0.0976843	0.0609086	0.443672	0.0322017	0	0.0628702	0	0	0.0109135
GSE20685_GSM519254	0.0296307	0	0.0438838	0.117869	0	0.0409661	0	0.100143	0.0091621	0.0334418	0	0.0116399	0	0.249203	0.0913447	0.161188	0.0241441	0	0.0873838	0	0	0
GSE20685_GSM519255	0.00223994	0.021282	0.0107225	0.0568559	0	0	0	0.0798821	0.0119884	0.0135899	0	0	0	0.480978	0.0622345	0.13521	0.00333777	0	0.104747	0.0153067	0	0.00162395
GSE20685_GSM519256	0.00977327	0	0.0665414	0.0233942	0	0	0	0.119281	0	0.0203564	0	0.0294187	0	0.554723	0.0336496	0.129289	0	0	0	0.0121935	0.00137984	0
GSE20685_GSM519257	0.0263555	0	0.0194364	0.124141	0	0.0921788	0.0592912	0.0599696	0.0248073	0.0193244	0.01034	0	0	0.228325	0.120918	0.134597	0.0192246	0	0.061092	0	0	0
GSE20685_GSM519258	0.0266909	0	0.0103792	0.0317451	0	0.167803	0	0.0689794	0.0117117	0	0.0222543	0	0.0215677	0.199511	0.0600253	0.235776	0.0101445	0	0.0890179	0.024473	0	0.0199204
GSE20685_GSM519259	0.00747263	0.00718706	0.0441063	0.0220262	0	0.0411704	0	0.044092	0.0166028	0.0281158	0	0.03182	0	0.296017	0.041561	0.295518	0.0578428	0	0.0464145	0	0	0.0200528
GSE20685_GSM519260	0.0496452	0	0.07342	0.185822	0	0.16151	0.0179988	0.0696441	0.00858475	0.0137773	0	0.000602005	0.00961503	0.0937318	0.0918331	0.170317	0.019582	0	0	0.0313752	0.0025412	0
GSE20685_GSM519261	0.0371974	0	0.103607	0.0552325	0	0.252294	0.00504267	0.0862	0.00443423	0	0.00533	0	0.00137649	0.0177253	0.118357	0.123206	0.11782	0	0.0597561	0	0	0.0124205
GSE20685_GSM519262	0.116994	0.0322239	0.0597649	0.058766	0	0.0723348	0.00207022	0.103089	0.021828	0.0317319	0	0.00861544	0	0.143184	0.11576	0.120372	0.069115	0.00259295	0.0415568	0	0	0
GSE20685_GSM519263	0.0398044	0	0.014232	0.0458619	0	0.217217	0.016002	0.0505833	0	0	0.0298691	0	0.0169524	0.0807406	0.241749	0.145098	0.0149347	0	0.0803353	0	0	0.0066201
GSE20685_GSM519264	0.0120077	0.0565263	0.0149277	0.0721897	0	0.20927	0.0283871	0.0653128	0.0235729	0.0513491	0	0	0	0.167911	0.174035	0.0842101	0.0075367	0	0.0327649	0	0	0
GSE20685_GSM519265	0.0327391	0.0140072	0.199173	0.0818589	0	0.0721946	0	0.0383161	0.0482606	0	0.0310741	0.00125686	0	0.366736	0.0264443	0.0379785	0	0	0	0.0351644	0.0039619	0.0108344
GSE20685_GSM519266	0.0180118	0.0153794	0.146704	0.0630164	0	0.149023	0.0515871	0.0544142	0.0114607	0.00259454	0.0305166	0	0	0.146816	0.153605	0.076609	0.0141679	0	0.0534424	0	0	0.0126512
GSE20685_GSM519267	0	0.0308349	0.0182384	0.0161654	0	0.110066	0	0.0135582	0.0704278	0.001149	0	0.0237037	0	0.479426	0.103321	0.118565	0.000649191	0	0.0138949	0	0	0
GSE20685_GSM519268	0.0678937	0.000363987	0.0265138	0.0809858	0	0.0303269	0.00295395	0.0446866	0.0303493	0	0.000526773	0.00883101	0	0.325979	0.148835	0.181169	0.0100947	0	0.0398969	0	0	0.000592477
GSE20685_GSM519269	0.0954778	0	0.107878	0.201915	0	0.17429	0.0225024	0	0	0.0768697	0	0	0	0.0703693	0.0444516	0.108574	0	0.0253895	0.0696535	0	0	0.00262808
GSE20685_GSM519270	0.0563378	0	0.0222406	0.104498	0	0.2019	0.00753367	0.0349244	0	0.0301733	0.00736847	0	0.00380021	0.0249853	0.186406	0.156011	0.0753373	0	0.0884841	0	0	0
GSE20685_GSM519271	0.0777778	0.0661597	0.0675623	0.212144	0	0.126165	0.0226205	0.0351065	0	0.109668	0	0	0	0.108568	0.0729793	0.0724441	0.00267953	0	0.0261254	0	0	0
GSE20685_GSM519272	0.0421243	0	0.0284203	0.0422895	0	0.144892	0.0304869	0.0888946	0	0	0.0379447	0	0	0.268989	0.136548	0.143497	0.0186922	0	0	0.0126871	0	0.00453436
GSE20685_GSM519273	0	0.012478	0.00611195	0.0399136	0	0	0	0.0103695	0.00433723	0.0280641	0	0	0	0.705501	0.0102423	0.122574	0.00381006	0	0.0565986	0	0	0
GSE20685_GSM519274	0.00711131	0.00544884	0.103373	0.0406495	0	0.123283	0.00780397	0.0298687	0.0222491	0.00118238	0.0337848	0	0	0.357129	0.126894	0.0563521	0.0506235	0	0	0.0302761	0.00397059	0
GSE20685_GSM519276	0.0801641	0	0.0362899	0.101713	0	0.127012	0	0.103601	0	0.0284046	0	0.0166864	0	0.0847603	0.207806	0.103929	0.00958611	0	0.0959315	0	0	0.00411559
GSE20685_GSM519277	0.0977597	0	0.0972712	0.108463	0	0.153221	0.0479806	0.0735247	0	0.0180872	0	0.00295167	0	0.0912003	0.151485	0.0745633	0.0297322	0	0.0533685	0	0	0.000391325
GSE20685_GSM519278	0.00284643	0.0469782	0.0169298	0.149831	0	0.0791201	0	0.0931511	0	0	0	0	0.0201365	0.11993	0.0429288	0.17623	0.0700404	0	0.127723	0.0537304	0	0.000423922
GSE20685_GSM519279	0.028658	0.00953029	0.00156441	0.149085	0	0.224854	0.0115258	0.0425537	0	0	0.0470973	0	0	0.138578	0.0793946	0.0888044	0.060926	0	0.11685	0	0	0.000579044
GSE20685_GSM519280	0.0116349	0.0391842	0.0195372	0.0726757	0	0.274361	0	0.0268234	0	0	0.0531005	0	0.018014	0.0854727	0.140707	0.181845	0.0241122	0.0037144	0.0488187	0	0	0
GSE20685_GSM519281	0.0370586	0.0300603	0.0343595	0.185006	0	0.111361	0	0.100809	0	0	0	0	0.0536391	0.134578	0.130864	0.0884372	0.0190473	0	0.00394491	0	0.070836	0
GSE20685_GSM519282	0.0251973	0.00717211	0.1126	0.104499	0	0.0715703	0.0974043	0.0131109	0.0289732	0.0163173	0.0183775	0	0	0.295743	0.0753369	0.0914402	0.00315548	0	0.0391025	0	0	0
GSE20685_GSM519283	0.036069	0	0.0232111	0.0815391	0	0.13303	0	0.0709873	0	0	0	0.0159774	0.0850594	0	0.10284	0.264696	0.107499	0	0.066288	0	0	0.0128027
GSE20685_GSM519284	0.0577787	0	0.0208215	0.0774069	0	0.187543	0.013325	0.0386403	0	0.000951306	0	0.0167542	0.0233243	0.0955184	0.12399	0.220475	0.0301057	0	0.0924833	0	0	0.000881988
GSE20685_GSM519285	0.020874	0	0.0788846	0.189856	0	0.0471643	0.0527016	0.0671318	0.0116956	0.0837265	0	0	0	0.193506	0.101727	0.0895917	0.0405845	0	0.0184864	0	0	0.00407005
GSE20685_GSM519286	0	0.0128405	0.147131	0.104509	0	0.146656	0.00326206	0.0772518	0.0113212	0.0134075	0	0	0	0.00891315	0.122093	0.0923751	0.0798894	0	0.180349	0	0	0
GSE20685_GSM519287	0.0231069	0.0039325	0.0336035	0.0318533	0	0.140748	0	0.0855387	0	0.0237642	0.00204682	0	0.0193898	0.0580321	0.242789	0.0731967	0.0404585	0	0.221539	0	0	0
GSE20685_GSM519288	0.0234644	0	0.0239094	0.112224	0	0.186457	0.00908777	0.0365526	0	0	0	0.00566875	0.00258444	0.2591	0.133258	0.109044	0.0297555	0	0.0688938	0	0	0
GSE20685_GSM519290	0.0186374	0	0.0387832	0.117251	0	0.106708	0.00229293	0.093785	0	0.0222345	0	0	0	0.135008	0.238125	0.119956	0.0159626	0	0.0877894	0	0	0.00346735
GSE20685_GSM519291	0.044607	0	0.00719255	0.181813	0	0.129695	0.013382	0.0871907	0.00317227	0.0768511	0	0	0	0.0863306	0.130035	0.134902	0.0521824	0.0051034	0.0394384	0.0045069	0	0.00359838
GSE20685_GSM519292	0.0246584	0	0.0293348	0.0981425	0	0.108144	0.000188915	0.101661	0.0122434	0	0	0.0360007	0	0.187623	0.143245	0.154583	0.0348122	0	0.0590248	0	0	0.0103383
GSE20685_GSM519293	0.0777616	0	0.1671	0.0477627	0	0.177531	0.0303926	0.0829465	0	0.0211578	0	0.00602921	0.00559539	0.0650134	0.203219	0.0177234	0.0138242	0	0.083943	0	0	0
GSE20685_GSM519294	0.0073443	0.00546609	0.0555935	0.23136	0	0.0431575	0.0631812	0.0661712	0	0.0651148	0	9.44603e-05	0	0.193239	0.124644	0.13558	0.00250986	0	0.00435872	0	0	0.00218647
GSE20685_GSM519295	0.0149594	0	0.0255855	0.131546	0	0.207782	0.0255206	0.0535288	0.000250597	0.0394184	0	0	0	0.120354	0.181445	0.0904742	0.0238645	0	0.0852709	0	0	0
GSE20685_GSM519296	0	0	0.0105486	0.055689	0	0.150338	0.0391325	0.032184	0	0	0.0167204	0	0	0.320265	0.137591	0.157687	0.00785988	0	0.0673916	0	0	0.00459356
GSE20685_GSM519297	0.0626255	0.0100109	0.0508397	0.302079	0	0.0098896	0.00239293	0.0960838	0.00862816	0.130548	0	0.00193334	0	0.0486948	0.108511	0.0918494	0.01186	0.00547477	0.0585795	0	0	0
GSE20685_GSM519298	0.0189921	0.00420119	0.0159009	0.153691	0	0.130455	0.0210018	0.0626056	0	0.067246	0	0.00523567	0	0.0881708	0.163679	0.197187	0.0364444	0	0.032764	0	0	0.00242434
GSE20685_GSM519299	0.00973246	0	0.0077276	0.118339	0	0.0258829	0.0231549	0.0390455	0.0181303	0	0	0.025196	0.00586552	0.347708	0.259005	0.0886333	0	0	0.0193662	0	0	0.012213
GSE20685_GSM519300	0.0494596	0	0.0245116	0.185999	0	0.0717172	0.0568145	0.0499057	0	0.145712	0	0.0110105	0	0.189205	0.100954	0.0529351	0.0335021	0	0.0282727	0	0	0
GSE20685_GSM519301	0.0154492	0	0.0141875	0.125514	0	0.08041	0.0248684	0.0581429	0.0127398	0	0.00626667	0.00321921	0	0.356829	0.0671338	0.142784	0.048965	0.0277379	0.0157529	0	0	0
GSE20685_GSM519302	0.000413815	0.00872394	0.0447677	0.0503279	0	0.133878	0	0.0898616	0.0364172	0	0.0223762	0	0	0.21852	0.19173	0.147679	0.0179579	0	0	0.0243972	0	0.0129493
GSE20685_GSM519303	0.0240742	0.00980056	0.028851	0.0785173	0	0.240933	0.00606214	0.0321915	0	0	0	0.0018084	0	0.254475	0.155235	0.147462	0.00706594	0	0.0135232	0	0	0
GSE20685_GSM519304	0.0230624	0	0.0746268	0.0844163	0	0.0899671	0	0.0574788	0.00313376	0	0	0.00728597	0	0.357455	0.0948366	0.186732	0	0	0.00158593	0	0	0.0194192
GSE20685_GSM519305	0.0362073	0	0.0222552	0.0450186	0	0.104241	0	0.1069	0	0	0.0132324	0	0	0.353028	0.0795218	0.148852	0	0.0192444	0.0562487	0	0.0152499	0
GSE20685_GSM519306	0	0.0256719	0.00765657	0.0397005	0	0.0767367	0	0.0491531	0.0335566	0.0484832	0	0	0	0.365885	0.0735528	0.230103	0.0121896	0	0.00586681	0.028494	0	0.00295006
GSE20685_GSM519307	0.0277882	0.0808259	0.0464054	0.0976859	0	0.104679	0.0377369	0.0701984	0.0211977	0.078029	0	0	0	0.1004	0.136838	0.0776136	0.0547861	0	0.0658163	0	0	0
GSE20685_GSM519308	0.0205158	0.0513683	0.00914036	0.0645704	0	0.152855	0	0.0361016	0.00446711	0.0636555	0	0.0168769	0	0.155912	0.126749	0.158746	0.0563419	0	0.0827008	0	0	0
GSE20685_GSM519309	0.0484282	0	0.0864242	0.106851	0	0.116441	0.0241796	0.0821118	0.007057	0	0.037104	0	0.0212497	0.0847726	0.101108	0.12331	0.0715561	0	0.0799681	0	0.00943958	0
GSE20685_GSM519310	0.0383509	0	0.0479781	0.0936342	0	0.0916679	0.0215109	0.091969	0.0140355	0.00182326	0.0112828	0	0	0.152725	0.178116	0.192188	0.0128665	0	0.0518524	0	0	0
GSE20685_GSM519311	0.0260164	0.0178086	0.0163394	0.108077	0	0.146458	0.0273877	0.117311	0.0291866	0	0.00617774	0	0.00626458	0.213248	0.0955241	0.14723	0.00345896	0.00570834	0.0338033	0	0	0
GSE20685_GSM519312	0.0140868	0.0350171	0.0488975	0.0685772	0	0.0726022	0.00463346	0.100595	0	0.00892232	0	0.0478716	0	0.34171	0.140168	0.0695889	0	0.0326779	0	0	0.000377055	0.0142746
GSE20685_GSM519313	0.0423996	0	0.0251399	0.238125	0	0.21555	0.00752739	0.079509	0	0	0	0.00446493	0.0282601	0.0591691	0.133587	0.0608085	0.0237155	0	0.0746225	0	0.0071217	0
GSE20685_GSM519314	0.0688893	0	0.0173276	0.154376	0	0.0641426	0	0.0724376	0	0.0528056	0	0.0142423	0	0.0738435	0.169228	0.159119	0.0681232	0.0151594	0.0662756	0	0	0.00403079
GSE20685_GSM519315	0.0890539	0	0.0198864	0.0565263	0	0.162036	0.0206275	0.0694003	0.024398	0	0.0199755	0	0	0.246566	0.188589	0.0445283	0.0296081	0	0.0288052	0	0	0
GSE20685_GSM519316	0.0275237	0.0274399	0.037564	0.0683514	0	0.213832	0	0.0669571	0.000788794	0	0.0138686	0	0	0.161571	0.0825454	0.216954	0.0229183	0	0	0.0558839	0	0.00380254
GSE20685_GSM519317	0.0134381	0	0.0346333	0.125694	0	0.244169	0.0211395	0.0764324	0	0	0.0149676	0	0.0228801	0.0991144	0.0684113	0.15493	0.0626414	0	0.0451835	0.0118626	0	0.00450375
GSE20685_GSM519318	0.0259979	0	0.0426842	0.0707343	0	0.123131	0	0.0581132	0.0189894	0	0	0.00553458	0	0.228075	0.147642	0.168278	0.0102297	0	0.0917749	0	0	0.00881533
GSE20685_GSM519319	0.0325311	0	0.0379647	0.0731408	0	0.0132213	0	0.0927648	0.0148207	0	0	0.000262766	0	0.392977	0.0360426	0.199896	0.0605374	0	0	0.0458408	0	0
GSE20685_GSM519320	0.0506388	0	0.0203295	0.0729291	0	0.183921	0	0.0868562	0	0.0213128	0	0.0182176	0	0	0.184276	0.163713	0.0916272	0	0.0605892	0.0307151	0	0.0148743
GSE20685_GSM519321	0.0689004	0.0102777	0.0676318	0.100282	0	0.218292	0.00597992	0.0567649	0.021187	0	0.00895098	0	0.00816537	0.187983	0.14262	0.0553813	0.0246563	0	0	0.0229279	0	0
GSE20685_GSM519322	0.0498577	0.0641767	0.0390949	0.107037	0	0.150987	0.0746123	0.0319617	0.00481626	0.0296079	0.0229152	0	0	0.173492	0.154918	0.0528524	0	0	0.0436706	0	0	0
GSE20685_GSM519323	0.0608829	0	0.152962	0.094659	0	0.0911816	0	0.0371323	0.00102016	0	0.0395776	0.0014504	0.0722684	0	0.0278227	0.278137	0.000377795	0	0.109295	0.0249415	0	0.0082925
GSE20685_GSM519324	0	0.00391237	0.0247872	0.0264052	0	0.122271	0	0.0151204	0	0	0.00235931	0.00131513	0	0.506131	0.0391959	0.178954	0.0188444	0.00454013	0.056164	0	0	0
GSE20685_GSM519325	0.014482	0	0.109012	0.249136	0	0.00821071	0.0780255	0.0523306	0.0043214	0.0755988	2.39717e-05	0	0	0.117024	0.123728	0.111192	0	0.00382769	0.0524468	0	0	0.000639469
GSE20685_GSM519327	0.0166317	0.0065475	0.014792	0.0235867	0	0.105653	0.0053028	0.0598493	0.0213641	0.0338348	0.00868959	0	0	0.386236	0.120357	0.183046	0.00762468	0	0	0.00648459	0	0
GSE20685_GSM519328	0.0305606	0	0.0526923	0.158916	0	0.221768	0.000610552	0.0852708	0	0.0231791	0	0.0353423	0	0.00980505	0.112384	0.124868	0.00164571	0	0.142957	0	0	0
GSE20685_GSM519329	0.062986	0	0.0563857	0.163244	0	0.0626997	0.0261936	0.0565797	0	0.0214143	0.0116631	0	0	0.0953541	0.203942	0.0840508	0.0749247	0	0.0796976	0	0	0.000865252
GSE20685_GSM519330	0.0114635	0.0203537	0.0296163	0.0253714	0	0.228215	0	0.0535961	0.0174645	0.033208	0.00455399	0	0	0.298911	0.116047	0.11839	0.00118168	0	0.0394974	0	0	0.0021302
GSE20685_GSM519331	0.0460467	0	0.0242124	0.0578966	0	0	0.0218495	0.0913689	0.0108092	0.0557216	0	0	0	0.272698	0.195608	0.119134	0.0265679	0	0.0730474	0	0	0.00503903
GSE20685_GSM519332	0.0232534	0	0.0443404	0.253932	0	0.013284	0.0684129	0.0954352	0	0.0492561	0	0	0.000898798	0.0672618	0.126519	0.0754861	0.0120378	0	0.163183	0	0	0.00669982
GSE20685_GSM519333	0.0147882	0.0228825	0.0286197	0.221187	0	0.133485	0.00103355	0.0951826	0	0	0	0	0	0.191432	0.147343	0.0947921	0.027174	0	0.0220798	0	0	0
GSE20685_GSM519334	0.0134299	0	0	0.0435377	0	0	0	0.00787762	0.0508629	0.0753711	0.000594891	0	0	0.598471	0.0259945	0.115424	0.0317745	0	0.0352583	0	0.00140334	0
GSE20685_GSM519335	0.00846136	0	0.0412144	0.0879776	0	0.0674135	0	0.033705	0.0215842	0	0.0126415	0	0	0.469496	0.0488738	0.107858	0	0	0.100775	0	0	0
GSE20685_GSM519336	0.0428251	0	0.110976	0.082316	0	0.101633	0	0.0559452	0.0352285	0	0	0.0374308	0.00590901	0.219663	0.0795532	0.0917492	0	0	0.13677	0	0	0
GSE20685_GSM519337	0.0166414	0	0.0528817	0.240112	0	0	0.0271815	0.0880451	0.00786913	0.0342843	0	0	0	0.062986	0.129966	0.160691	0.053668	0.00382913	0.109955	0	0	0.01189
GSE20685_GSM519338	0.136529	0.0135095	0	0.107923	0	0.0687846	0	0.040024	0.00830396	0	0.0427191	0	0.0196698	0.237351	0.12973	0.121402	0.0188816	0	0.0551722	0	0	0
GSE20685_GSM519340	0	0	0.027318	0.161356	0	0.0990976	0	0.0942761	0	0.023444	0	0.0508448	0.0636624	0	0.0669793	0.207718	0.0130703	0	0	0.178211	0	0.0140233
GSE20685_GSM519341	0.0527798	0.0205348	0.101257	0.120049	0	0.195094	0.0660872	0.0653326	0	0	0.0153106	0.024927	0	0.154113	0.0933043	0.0673409	0	0.00983725	0.0131455	0	0	0.000886066
GSE20685_GSM519342	0.157411	0.0390332	0.00664518	0.0465962	0	0.0964973	0.0176642	0.0520553	0.00148355	0.0220222	0	0	0	0.279328	0.0752369	0.120016	0.0551128	0	0.0305629	0	0	0.000335576
GSE20685_GSM519343	0.00867879	0.00842101	0.0239715	0.0853106	0	0.113702	0.00983232	0.0487757	0.000328584	0	0.00970491	0	0.000547944	0.152332	0.21761	0.145774	0.0433456	0	0.131664	0	0	0
GSE20685_GSM519344	0.0261977	0.0152845	0.070607	0.256322	0	0.137566	0.0549693	0.0645816	0.0137303	0.0333168	0.00608217	0	0	0.100392	0.12233	0.0689055	0	0.0170099	0.0127059	0	0	0
GSE20685_GSM519345	0.0317533	0	0.0204245	0.0466536	0	0.150717	0	0.0287364	0.0277797	0	0	0.0326996	0.000138632	0.26536	0.0945368	0.150255	0.0139424	0	0.131281	0	0.0057229	0
GSE20685_GSM519346	0.0331892	0.0075824	0.0536545	0.0254708	0	0.202956	0.0215787	0.0633734	0	0.0659887	0	0	0	0.265142	0.153214	0.0772125	0.0176231	0	0.0118127	0	0	0.00120199
GSE20685_GSM519347	0.0674998	0	0.00891715	0.125977	0	0.161289	0.016963	0.0445433	0.00296648	0.0208979	0	0.013834	0	0.296072	0.103378	0.0832697	0.0121574	0	0.0422347	0	0	0
GSE20685_GSM519348	0.0490556	0.0113944	0.0212805	0.255801	0	0.136067	0.0309374	0.0655999	0.00149579	0.0758979	0	0.0417989	0	0.10272	0.129592	0.0520521	0.00702703	0	0.0192811	0	0	0
GSE20685_GSM519349	0.0295172	0	0.027627	0.0916303	0	0.250726	0.0255727	0.040147	0	0.0232047	0	0.00999545	0.000538102	0.0764757	0.127457	0.11285	0.0182951	0.00169995	0.162236	0	0	0.00202873
GSE20685_GSM519350	0.0120446	0.0148257	0.0366686	0.0853279	0	0.148581	0.0294139	0.0728863	0	0.0873908	0	0.00204026	0.0132383	0.0560214	0.1222	0.158869	0.105888	0.00379031	0.0444032	0	0	0.00641028
GSE20685_GSM519352	0.00126862	0.000244414	0.146634	0.295191	0	0.132929	0.0093651	0.0618951	0.00344931	0.0308383	0	0.028378	0	0.0287365	0.101476	0.111257	0.0095039	0.00713987	0.0316934	0	0	0
GSE20685_GSM519354	0.0236506	0.0115713	0.00911891	0.0314144	0	0.137228	0	0.044454	0	0.0247367	0	0.0128047	0	0.317038	0.112957	0.21067	0.0279473	0	0.0364081	0	0	0
GSE20685_GSM519355	0.0467179	0	0.0669978	0.123133	0	0.100385	0.021064	0.0535173	0.00872743	0.0223746	0.000607416	0	0	0.215729	0.136042	0.155585	0.00210543	0	0.0365203	0	0	0.0104948
GSE20685_GSM519356	0.00355587	0.0133426	0.0159339	0.0231907	0	0.0231316	0	0.104545	0.000887054	0.0138347	0	0.0187034	0	0.492481	0.0589882	0.13955	0.0196645	0	0.0721911	0	0	0
GSE20685_GSM519357	0	0.0106131	0.00523887	0.056516	0	0.145859	0.00284434	0.074729	0	0.017269	0	0.00552975	0	0.274328	0.0891932	0.245597	0.0344248	0	0.0234428	0	0.0104598	0.00395562
GSE20685_GSM519358	0.0146032	0.00743648	0.00377308	0.0307738	0	0.0673587	0.00260181	0.0309586	0.00989185	0.0239647	0	0.010955	0	0.609733	0.0712697	0.0523136	0.00881752	0	0.0555494	0	0	0
GSE20685_GSM519359	0.0755465	0	0.0576757	0.0628738	0	0.182962	0.0440895	0.102781	0	0.0390261	0	0	0.00296	0.0521963	0.134177	0.0909769	0.00244767	0.0387468	0.11354	0	0	0
GSE20685_GSM519360	0.0972754	0	0.090815	0.137697	0	0.0999113	0.0182864	0.0614512	0.0118825	0.0437971	0	0	0	0.179775	0.125104	0.0811967	0	0	0.0257509	0	0	0.0270566
GSE20685_GSM519361	0.0278862	0	0.0195823	0.0164924	0	0.156068	0	0.0232028	0.0215905	0.00975449	0	0.029106	0	0.315972	0.0806581	0.165352	0	0	0.119411	0	0	0.0149241
GSE20685_GSM519362	0.0396091	0	0.235425	0.139872	0	0.0605285	0.029261	0.0574385	0	0	0	0.00359038	0	0.318818	0.0411249	0.0320506	0	0.0231955	0	0.0190872	0	0
GSE20685_GSM519363	0.0655107	0.0148589	0.0170426	0.237402	0	0.176783	0.0392801	0.0509181	0	0.124081	0	0	0	0.0620274	0.109817	0.0641529	0.0204957	0	0	0.00819465	0	0.00943619
GSE20685_GSM519364	0.0362534	0	0.119165	0.102367	0	0.0451449	0.00464832	0.0282385	0.00918098	0	0.00231213	0	0	0.311817	0.034775	0.18195	0.00340718	0	0.120741	0	0	0
GSE20685_GSM519365	0.0667113	0	0.0416709	0.0878422	0	0.159477	0	0.0430404	0	0.0297092	0.0135604	0	0	0.218795	0.120827	0.14366	0.0105746	0	0.0635001	0.000631434	0	0
GSE20685_GSM519366	0.00323654	0.00133648	0.00418421	0.220612	0	0.0853628	0.0155102	0.0535939	0	0.0306317	0.00396235	0	0	0.0403322	0.143946	0.155982	0.0538053	0	0.180258	0	0	0.00724611
GSE20685_GSM519367	0.0404374	0	0.014535	0.0579739	0	0.174259	0	0.0989946	0	0	0	0.0247437	0	0.29168	0.0885425	0.133373	0	0	0.0417827	0	0	0.0336783
GSE20685_GSM519368	0.00344954	0.0163576	4.24961e-07	0	0	0.107079	0	0.0452638	0	0.0227083	0	0.00247043	0	0.506394	0.0412007	0.163459	0	0	0	0.0865699	0.00173922	0.00330771
GSE20685_GSM519369	0	0.0155515	0.11728	0.241482	0	0.160271	0.0289	0.0456589	0	0.0211629	0	0.0105656	0	0.0955996	0.0788528	0.115526	0.00376367	0.00691683	0.05847	0	0	0
GSE20685_GSM519371	0	0.0302139	0.0325753	0.0707462	0	0.0793678	0	0.0403414	0.018033	0	0.00148559	0	0	0.353973	0.105476	0.157853	0	0	0.0693049	0.0102481	0	0.030382
GSE20685_GSM519372	0.107437	0	0.057623	0.163272	0	0.151495	0.0521031	0.0472879	0	0.105697	0	0	0	0.0992892	0.114777	0.0446949	0	0.0140677	0.0419143	0	0	0.000342205
GSE20685_GSM519373	0.0666109	0.00545284	0.0248382	0.132091	0	0.214297	0	0.0223973	0.00141882	0.0438551	0	0	0	0.227275	0.14131	0.107958	0	0	0	0.0124953	0	0
GSE20685_GSM519374	0	0	0.00920571	0	0	0.134892	0	0.081114	0.0146531	0	0.0112896	0	0	0.551497	0.0192843	0.0710344	0.0155282	0	0.0341001	0.0574018	0	0
GSE20685_GSM519375	0.0244588	0.00323231	0.0300928	0.0765326	0	0.232399	0.0185374	0.0509155	0	0	0	0	0	0.216278	0.144106	0.0831918	0.0366606	0	0.083596	0	0	0
GSE20685_GSM519377	0.0624648	0	0.076225	0.0811595	0	0.214687	0.0303994	0.0386986	0.00909394	0.0522613	0.0108244	0	0	0.179316	0.133698	0.0734985	0.0129855	0	0.00452693	0.0201607	0	0
GSE20685_GSM519378	0	0.0321812	0.0114112	0.0645736	0	0.198641	0	0.00547668	0.0582911	0	0.0716786	0	0	0.298198	0.173891	0.0652167	0.0100767	0	0.0103645	0	0	0
GSE20685_GSM519379	0.107698	0	0.0700368	0.0667427	0	0.109449	0.00960162	0.0860711	0.00341194	0.0201312	0	0.00601766	0	0.280206	0.0641404	0.115811	0.0148148	0	0.0458691	0	0	0
GSE20685_GSM519380	0.0330534	0.0225104	0.0419987	0.0810561	0	0.076496	0.0287655	0.0433295	0.0238016	0	0	0	0	0.359612	0.186571	0.0819025	0.0209035	0	0	0	0	0
GSE20685_GSM519381	0.0305367	0.019206	0.0064057	0.084678	0	0.339314	0.0741863	0.0626385	0	0.0121977	0.0432718	0	0.00671343	0.0413236	0.187543	0.0541043	0.0043005	0	0.0335805	0	0	0
GSE20685_GSM519382	0.016124	0	0.0191941	0.0545038	0	0.212694	0	0.0800773	0	0	0	0	0.000774162	0.110535	0.132351	0.168721	0.0813186	0	0.118308	0	0	0.00539902
GSE20685_GSM519384	0.0176524	0	0.00606785	0.227588	0	0.033225	0.0990641	0.0634679	0	0	0.0684081	0	0.0406575	0.0837085	0.139375	0.168968	0.0197658	0	0.0304502	0	0	0.00160249
GSE20685_GSM519385	0.0445842	0.0012975	0.0336773	0.106711	0	0.28178	0.0377749	0.0621747	0.0272969	0.0551351	0	0	0	0.0973096	0.112922	0.0916751	0.0225505	0	0.0183574	0	0	0.00675366
GSE20685_GSM519387	0.0419224	0	0.0453147	0.140584	0	0.180853	0.0140481	0.0774983	0.0307215	0.0359378	0	0.0459496	0	0.063588	0.159214	0.042797	0.0271738	0	0.0822945	0	0	0.012103
GSE20685_GSM519388	0.0962658	0	0.00579104	0.116029	0	0.268844	0.0292521	0.0665905	0.0278007	0.0406853	0	0.0115922	0.00367036	0.0700471	0.152238	0.054935	0.00279501	0	0.0481515	0	0	0.00531289
GSE20685_GSM519389	0.017563	0.0121681	0.0129153	0.0670504	0	0.132667	0.0069848	0.0348223	0.0313127	0	0	0.0273889	0.0392887	0.241501	0.0122135	0.187261	0.0981986	0.0250351	0.0360556	0	0.00459881	0.0129753
GSE20685_GSM519390	0.0821235	0	0.0359336	0.196696	0	0.149747	0	0.106637	0	0.0655331	0	0	0	0.0652454	0.0426531	0.136206	0.0269126	0	0.0412833	0	0	0.0510293
GSE20685_GSM519391	0.0749426	0	0.0279991	0.14842	0	0.173343	0.0152653	0.0695015	0	0.072357	0	0	0	0.0757199	0.0928415	0.108483	0.0717951	0	0	0.0325734	0.0323632	0.00439504
GSE20685_GSM519392	0.0341627	0	0.0621312	0.193526	0	0.0582401	0.014794	0.0752282	0.0242471	0.0154621	0	0.0156666	0.0294375	0.0435562	0.139513	0.131024	0.054101	0.0144719	0.0944384	0	0	0
GSE20685_GSM519393	0.156815	0	0.0403678	0.2435	0	0.0758365	0.0443145	0.0332057	0	0.0979268	0	0	0	0.090601	0.11706	0.0581507	0.0099786	0.00153405	0.0307091	0	0	0
GSE20685_GSM519394	0.111836	0.167709	0.00806865	0.184183	0	0	0.0308081	0.0759114	0.0321348	0.0949397	0	0	0	0.101433	0.105763	0.044654	0.00582562	0	0.0346281	0	0	0.00210416
GSE20685_GSM519395	0.110347	0.0352244	0.0492012	0.176108	0	0.107711	0.0196372	0.0813746	0	0	0.00708285	0	0.053318	0.0906658	0.0503867	0.0700543	0.0386149	0	0.110274	0	0	0
GSE20685_GSM519396	0.10833	0	0.0221087	0.0920406	0	0.175278	0	0.108798	0.00799864	0	0	0.021928	0.0143295	0.0327367	0.160914	0.0647418	0.0310169	0	0.158354	0	0.00142585	0
GSE20685_GSM519397	0.0546088	0	0.010603	0.035084	0	0.0921497	0	0.0794544	0	0	0	0.000849911	0	0.327885	0.055318	0.179955	0	0	0.156442	0	0.00205321	0.0055971
GSE20685_GSM519398	0.0181608	0	0.0535068	0.00314948	0	0.114833	0	0.0668467	0.023865	0.00212397	0.000648279	0	0	0.322949	0.101873	0.139776	0.0456228	0	0.106365	0	0	0.000279838
GSE20685_GSM519399	0.0235372	0.021707	0.0551682	0.218431	0	0.183952	0.0294929	0.0259822	0.00549768	0.0920187	0	0	0	0.0998973	0.101821	0.101269	0.00929455	0	0.031932	0	0	0
GSE20685_GSM519400	0.0143551	0	0.0152018	0.107927	0	0.104422	0	0.0472479	0.00733924	0	0	0	0	0.445024	0.0583698	0.137952	0	0	0.0621611	0	0	0
GSE20685_GSM519401	0.0681267	0	0.0286939	0.129206	0	0.113542	0.0247901	0.0852651	0	0.106184	0	0	0	0.134908	0.156468	0.0684939	0.0270188	0	0.0507922	0	0	0.00651125
GSE20685_GSM519402	0.0672253	0	0.0442627	0.0230115	0	0.243202	0	0.0490076	0	0.0723885	0	0.0137359	0.012219	0.0879247	0.250743	0.00259675	0.0696394	0	0.061087	0	0	0.00295757
GSE20685_GSM519403	0.0366326	0	0.0325382	0.0872589	0	0.0751958	0	0.047324	0.006388	0	0	0.0386722	0.0135091	0.202438	0.0950648	0.230482	0	0	0.093908	0.0163128	0	0.024276
GSE20685_GSM519404	0.129679	0	0.114073	0.143185	0	0.219119	0.0503103	0.0301174	0	0.0967578	0	0	0	0.0592487	0.0632839	0.0636726	0.00521454	0.0144117	0.00106599	0.00774957	0	0.00211063
GSE20685_GSM519405	0.004775	0.0110684	0.011948	0.149857	0	0.0110934	0	0.0487097	0.0313519	0	0.0289734	0	0.00846831	0.345483	0.11476	0.157433	0.0252314	0	0.0254521	0.0150191	0	0.0103772
GSE20685_GSM519406	0.0346638	0	0.0369159	0.0386045	0	0.0687785	0	0.0499566	0.000350087	0.0142509	0	0.00770808	0	0.352289	0.0618551	0.131199	0.105187	0	0.0973768	0	0	0.000864699
GSE20685_GSM519407	0.0352653	0	0.0447751	0.0972294	0	0.259797	0	0.0392938	0	0.00144725	0.000468341	0	0.000949351	0	0.101903	0.16789	0.0926173	0	0.0916861	0.0563647	0	0.0103131
GSE20685_GSM519408	0.00902218	0	0.0218983	0.0707704	0	0.0930573	0	0.089387	0	0	0.0137263	0	0	0.200945	0.0573576	0.296713	0.0251008	0	0.0824369	0.0123721	0	0.0272132
GSE20685_GSM519409	0.0513109	0	0.0315237	0.172548	0	0.057228	0	0.0644918	0	0	0	0.0478258	0	0.104216	0.0804235	0.243005	0.0176479	0	0.0236921	0.0920286	0	0.0140585
GSE20685_GSM519410	0.0406943	0	0.0272601	0.149465	0	0.221534	0.0901162	0.0565747	0.00380263	0.00533448	0.0041861	0	0	0.147832	0.121854	0.0738496	0.00387853	0	0.0536177	0	0	0
GSE20685_GSM519411	0.0607439	0	0.0222103	0.182065	0	0.127371	0.052717	0.0842854	0	0.0924972	0	0.000781931	0	0.138371	0.0891178	0.123961	0.0110337	0	0.0148448	0	0	0
GSE20685_GSM519412	0.0244933	0.0450637	0.00101726	0.0086726	0	0.118526	0.0146708	0.0747372	0	0	0.00820724	0.00148946	0	0.105521	0.105778	0.243029	0.110981	0	0.131101	0	0	0.00671212
GSE20685_GSM519413	0.074157	0.014856	0.0365779	0.0599807	0	0.223758	0	0.02982	0	0.00342396	0.0150827	0	0.0244702	0.0118914	0.179609	0.125733	0.037265	0	0.163375	0	0	0
GSE20685_GSM519414	0.0169237	0.010193	0.0181765	0.0514183	0	0.0626098	0.0125732	0.0642028	0	0	0.027982	0	0.0132126	0.0107126	0.0809496	0.22802	0.164787	0.0668411	0.13577	0	0.0188209	0.0168072
GSE20685_GSM519415	0.00615934	0	0.00521211	0.0183147	0	0.156921	0	0.0483298	0	0.0431459	0	0.0450235	0.0321623	0	0.100438	0.27947	0.0426338	0	0.170507	0.0516822	0	0
GSE20685_GSM519416	0.00071401	0.00540226	0.229124	0.0682723	0	0.0864212	0.0361324	0.0397726	0.0189273	0.0134056	0.00921944	0	0	0.265045	0.0701029	0.121016	0.0047833	0	0.0242303	0	0	0.0074314
GSE20685_GSM519417	0.00669607	0.0298539	0.0210556	0.0654535	0	0.156016	0.00805725	0.0571921	0	0	0	0	0.00284617	0.212499	0.0758959	0.227532	0.0189539	0	0.0456805	0.0320097	0	0.0402581
GSE20685_GSM519418	0.0355309	0	0.0160417	0.0681894	0	0.127371	0.0290881	0.0359121	0.0011568	0.0195762	0	0	0	0.306988	0.104591	0.171156	0	0	0.0680146	0.00175015	0	0.0146343
GSE20685_GSM519419	0.09383	0	0.0349634	0.0645459	0	0.0495905	0	0.0497448	0	0	0	0.0369282	0.00109399	0.0728735	0.114692	0.21719	0.00589956	0	0.190592	0.0157301	0	0.0523269
GSE20685_GSM519420	0.0661101	0	0.0337322	0.0579948	0	0.165424	0	0.067544	0	0	0	0.0010388	0	0.28473	0.16734	0.104032	0	0	0.0520546	0	0	0
GSE20685_GSM519421	0.12798	0	0.0207231	0.0881639	0	0.218926	0.0317079	0.0421464	0	0.0123082	0	0.00833893	0.00704288	0.145954	0.144885	0.0868376	0.00823001	0	0.0516119	0	0	0.00514281
GSE20685_GSM519422	0	0.0297116	0.194732	0.108641	0	0.0509217	0.0988961	0.0281602	0.0226335	0.0264161	0.0240167	0	0	0.184364	0.0729486	0.1091	0.0112829	0.00616578	0.0319634	0	0	4.67558e-05
GSE20685_GSM519423	0	0	0.00569947	0.0749962	0	0.0774019	0.0142429	0.060997	0	0	0	0.0265501	0	0.420199	0.06472	0.16884	0	0	0.05155	0.0300176	0	0.0047851
GSE20685_GSM519424	0.0612365	0	0.0104945	0.152179	0	0.189931	0.0564192	0.0808331	0	0.0386452	0	0	0.00534405	0.15227	0.140447	0.0235186	0.0129112	0	0.0757702	0	0	0
GSE20685_GSM519425	0.0603741	0	0.0475763	0.0559108	0	0.0949015	0	0.132975	0	0	0	0	0.0163128	0.0953674	0.137909	0.0499646	0.0254925	0	0.275427	0	0	0.00778894
GSE20685_GSM519426	0.114089	0.035057	0	0.12638	0	0.0407773	0.0167302	0.0412022	0.00261278	0	0	0	0.0193673	0.184051	0.0538785	0.157744	0.100112	0	0.107999	0	0	0
GSE20685_GSM519427	0.0870399	0	0.0587153	0.066479	0	0.201478	0	0.0414701	0	0.0413829	0	0	0	0	0.0833801	0.142601	0.0611092	0	0.205462	0	0	0.0108824
GSE20685_GSM519428	0	0.0192805	0.034694	0.141482	0	0.133194	0	0.01615	0.0218544	0	0	0.0150156	0.0117102	0.0443664	0.0829889	0.155864	0.0236375	0	0.269693	0	0.0142858	0.0157829
GSE20685_GSM519429	0.0351827	0.0432862	0.0667515	0.0826237	0	0.123392	0	0.0758555	0	0.102753	0	0.0872454	0	0.0197005	0.0606566	0.081554	0.0870748	0	0.133924	0	0	0
GSE20685_GSM519430	0.0204677	0	0.029515	0.0847075	0	0.0312688	0.00197493	0.0631626	0.0264151	0.0690587	0	0.0111873	0	0.15926	0.123421	0.151016	0.0434996	0	0.155458	0.0161516	0	0.0134367
GSE20685_GSM519431	0.149469	0.0931148	0.0317814	0.0543362	0	0.140474	0.0163515	0.0662059	0	0.0984902	0	0	0	0.0890566	0.0704343	0.137489	0.0235062	0	0.0249863	0	0	0.00430519
GSE20685_GSM519432	0.00603096	0	0	0.162217	0	0.0172493	0	0.0735652	0.000314651	0.00711281	0	0.0373331	0	0.166107	0.0889864	0.225259	0.0785758	0	0.033022	0.0787783	0	0.0254482
GSE20685_GSM519433	0.0485071	0.0195516	0.0410024	0.084786	0	0.315873	0.016991	0.0428082	0	0.111634	0	0	0.00203839	0.0195478	0.167789	0.0683709	0.0157152	0	0.0428996	0	0.00248645	0
GSE20685_GSM519434	0.027356	0.00266966	0.0183197	0.175948	0	0.11651	0.0160813	0.056821	0	0.0937066	0	0	0	0.085146	0.193122	0.0985667	0.038617	0	0.0771368	0	0	0
GSE20685_GSM519435	0.040254	0	0.0418216	0.176675	0	0.134546	0	0.0167081	0	0	0	0.0550614	0.00753811	0.000177778	0.0694818	0.113301	0.0604229	0	0.284013	0	0	0
GSE20685_GSM519436	0.0841806	0	0.101981	0.110631	0	0.156115	0.00659326	0.0554916	0.00249611	0.0429409	0.0111427	0	0	0.0966374	0.100891	0.118698	0.042369	0	0.0655321	0	0	0.00430049
GSE20685_GSM519437	0.0996563	0	0.0260425	0.16781	0	0.132826	0.0110877	0.015905	0.0022687	0	0.00421722	0	0.0180288	0	0.117586	0.216119	0.0260132	0	0.156325	0	0	0.00611437
GSE20685_GSM519438	0.0322708	0	0.0282	0.0529434	0	0.0701898	0	0.0358182	0	0.0133906	0	0.0345426	0.00127446	0.0432133	0.0453824	0.156409	0.0114368	0	0	0.456977	0.0138696	0.00408241
GSE20685_GSM519439	0.0363645	0	0.0594694	0.10783	0	0.0934149	0.00468446	0.0395335	0	0.098678	0	0.00464446	0	0.149562	0.0983751	0.1666	0.0709181	0	0.0673825	0	0	0.00254365
GSE20685_GSM519440	0.022315	0.0404062	0.0795915	0.10849	0	0.159575	0	0.0403975	0	0	0	0.0361674	0.0193304	0	0.0876404	0.150684	0.0827408	0	0.172661	0	0	0
GSE20685_GSM519441	0	0.0126724	0.0357217	0.0991505	0	0.172467	0.00447068	0.0469138	0.00348478	0.0522639	0	0.0115597	0.0273473	0.0245686	0.189397	0.192513	0.037019	0	0.0848367	0	0	0.00561423
GSE20685_GSM519442	0.00257769	0.00271137	0.048348	0.203576	0	0.112895	0	0.0373348	0.00777353	0.0396273	0	0.0322392	0	0.0492401	0.064168	0.170309	0.0277627	0	0.199339	0	0	0.00209781
GSE20685_GSM519443	0.147666	0	0.109809	0.139546	0	0.110958	0	0.0594761	0	0.0484605	0	0	0.00112097	0.0167723	0.176627	0.0563732	0.0189405	0	0.104494	0	0	0.0097566
GSE58812_GSM1419942	0.0102898	0	0.00904053	0.0392783	0	0.178665	0	0.0517333	0	0.0224171	0	0.00600841	0.0193029	0	0.106809	0.129091	0.180679	0	0.246686	0	0	0
GSE58812_GSM1419943	0	0.0286548	0.0495764	0.0691721	0	0.029697	0.0127565	0.0787931	0	0.0473511	0.0103985	0	0	0.338673	0.177666	0.133415	0.00337727	0	0	0.0204685	0	0
GSE58812_GSM1419944	0	0.0468895	0.0626803	0	0	0.0583681	0	0.0728452	0.00684712	0.0167804	0.00851948	0	0	0.458405	0.0925379	0.107763	0.0240852	0	0.0442791	0	0	0
GSE58812_GSM1419945	0.0187236	0	0.0106795	0.0667696	0	0.223401	0.014798	0.0292609	0	0.0137261	0	0	0	0.136166	0.186528	0.162393	0.035111	0	0.102255	0	0	0.000188031
GSE58812_GSM1419946	0	0.0147451	0.019434	0.0673562	0	0.19538	0.00221822	0.0284033	0.016192	0	0	0	0	0.250715	0.0937433	0.229104	0.032026	0	0.0494689	0	0	0.00121366
GSE58812_GSM1419947	0.0511077	0	0.0252718	0.0373287	0	0.239511	0.0344072	0.0609243	0.00106512	0.0657926	0.00673788	0	0	0.176094	0.203	0.0716483	0.00736124	0	0.0107815	0	0	0.00896828
GSE58812_GSM1419948	0.0900428	0	0.0176387	0.172502	0	0.0809793	0.0816625	0.0128906	0	0.0588344	0	0	0	0.0769793	0.177761	0.131555	0.02416	0	0.0749941	0	0	0
GSE58812_GSM1419949	0.0513078	0.0606737	0.00313272	0.358304	0	0.00593126	0.0341328	0.0676538	0.032902	0.0419936	0	0	0.0118442	0.134706	0.0827325	0.0809945	0.0187392	0	0.0149515	0	0	0
GSE58812_GSM1419950	0.00768953	0	0.00644621	0.12063	0	0.085906	0	0.0636711	0	0.0450449	0	0.00688077	0	0	0.15884	0.255185	0	0.010554	0.215929	0	0	0.0232233
GSE58812_GSM1419951	0.0128945	0.0317941	0.00300466	0.157073	0	0.0250884	0.00527159	0.0343315	0.0640988	0.00424244	0	0.0136064	0	0.323991	0.0544552	0.128436	0.0878864	0	0.0538266	0	0	0
GSE58812_GSM1419952	0.0224935	0	0.0141178	0.0269919	0	0.121094	0	0.103348	0.0215017	0	0.0301209	0	0	0.251511	0.157333	0.223002	0	0	0.0151147	0	0	0.0133714
GSE58812_GSM1419953	0	0.00287306	0.184161	0.0622328	0	0.0625821	0	0.0682032	0	0.0103132	0	0.0259071	0	0.11178	0.134971	0.164123	0.0531533	0.0890518	0.024327	0	0	0.0063209
GSE58812_GSM1419954	0.0294342	0	0.111171	0.219655	0	0.119969	0	0	0.0124311	0	0.0143436	0	0.0173343	0.0097666	0.106882	0.0950593	0.0308626	0	0.23309	0	0	0
GSE58812_GSM1419955	0.0254608	0.0148321	0.0802654	0.132121	0	0.203721	0.0536543	0.0361473	0	0.0337266	0	0	0	0.18995	0.0988307	0.0946068	0.0141452	0	0.022539	0	0	0
GSE58812_GSM1419956	0.0191853	0	0.084281	0.129527	0	0.0365752	0.0114155	0.0762217	0.0191479	0.0790822	0	0.0270509	0	0.209028	0.0731616	0.152117	0.0106382	0	0.072569	0	0	0
GSE58812_GSM1419957	0.0401452	0	0.0327828	0.0306205	0	0.122284	0.0117082	0.0541467	0.00542642	0.0481691	0.0126426	0	0	0.261007	0.17937	0.12161	0.0300553	0	0.0386744	0	0	0.0113581
GSE58812_GSM1419958	0.0255224	0.0293587	0.0211983	0.082819	0	0.0980227	0.00449101	0.0620679	0.00333244	0.014895	0	0.0213523	0	0.269609	0.116194	0.118814	0.028991	0	0.0967863	0	0	0.00654538
GSE58812_GSM1419968	0.056055	0.00686421	0.0151706	0.0688421	0	0.373947	0.0282568	0.0893058	0	0.0113077	0.0113263	0	0	0.0872033	0.202067	0.0314784	0.00395881	0	0.0119684	0	0	0.00224786
GSE58812_GSM1419969	0.00586959	0	0.00920373	0.0492775	0	0.0242948	0.00831642	0.0298169	0.032987	0.0158198	0.0247251	0	0	0.526205	0.110195	0.151377	0	0	0.0119126	0	0	0
GSE58812_GSM1419971	0.074568	0	0.0167807	0.109619	0	0.334766	0.0284406	0.0579359	0	0.00555468	0	0.000987899	0.00844739	0.1383	0.122246	0.052768	0.00657294	0	0.0386425	0	0.00437086	0
GSE58812_GSM1419972	0.0166731	0.0056943	0.0878145	0.109179	0	0.148519	0	0.0917441	0.0142027	0	0.0156757	0.000126628	0	0.104835	0.217814	0.109623	0	0.0110742	0.0486346	0	0	0.0183894
GSE58812_GSM1419973	0.0956158	0	0.0542235	0.270131	0	0.0898353	1.30659e-05	0.051186	0.0391215	0.0532813	0	0	0	0.0111935	0.0642535	0.189343	0.0147661	0	0.0640239	0.00239344	0	0.000619302
GSE58812_GSM1419974	0.0401926	0	0.153209	0.0437571	0	0.0589585	0.00680442	0	0.0160757	0	0.00153282	0	0	0.388032	0.0503973	0.137879	0.0241374	0	0.0568943	0.0107219	0	0.0114087
GSE58812_GSM1419975	0.0315775	0.0213464	0.0153626	0.0959645	0	0.145378	0.00851788	0.136267	0	0.0243916	0	0.00534371	0	0.0774511	0.182822	0.124572	0.0231097	0	0.0993214	0	0	0.0085741
GSE58812_GSM1419976	0.00219837	0	0.0113273	0.0891083	0	0.028897	0.0168067	0.0813244	0.0108843	0.0497722	0	0	0	0.375629	0.102881	0.21524	0.0150478	0	0	0	0	0.000884276
GSE58812_GSM1419977	0.0295596	0	0.0938373	0.0849306	0	0.0766358	0	0.0823741	0	0.0206279	0	0.0144119	0	0.240007	0.145885	0.0763965	0.0365978	0	0.0987363	0	0	0
GSE58812_GSM1419978	0.0665051	0	0.0093464	0.126296	0	0.0919417	0	0.0730115	0.0361765	0	0	0.0581414	0	0.242097	0.101357	0.0788821	0.0464953	0	0.0697503	0	0	0
GSE58812_GSM1419979	0.00695691	0.0704239	0.0828402	0.180028	0	0.0630354	0	0.0664841	0	0	0.026044	0	0.0255816	0.0298844	0.18631	0.105399	0.133198	0	0.00323941	0.0194321	0.00114318	0
GSE58812_GSM1419980	0.03635	0	0.076476	0.150794	0	0.108575	0	0	0	0	0	0.0162255	0.000815747	0.023337	0.0597559	0.144275	0.0466309	0	0.336765	0	0	0
GSE58812_GSM1419981	0.00413926	0.000686363	0.059798	0.12598	0	0.0236297	0	0.0199681	0.0390787	0.0566456	0	0	0	0.289225	0.0934705	0.217872	0.0113924	0	0	0.0581134	0	0
GSE58812_GSM1419982	0.0134741	0	0.0280024	0.0657233	0	0.32684	0	0.0466457	0	0	0	0.0276948	0.0284575	0.0663482	0.215787	0.0748935	0.0310392	0	0.0750946	0	0	0
GSE58812_GSM1419985	0.0380445	0	0.0897702	0.378602	0	0.0410953	0.0246174	0.0489681	0.0385498	0.0146147	0	0.0333449	0.00145699	0.0668167	0.0502384	0.15359	0	0	0.0202908	0	0	0
GSE58812_GSM1419986	0.0106334	0.00292487	0.0916704	0.106694	0	0.120454	0.0275975	0.0880971	0	0.0228766	0	0.0196797	0.00268713	0.0738527	0.0867343	0.222407	0.0380956	0.0222598	0.0462517	0	0	0.0170848
GSE58812_GSM1419987	0.014308	0	0.0105543	0.0120739	0	0.131723	0	0.0344821	0.015456	0	0.017513	0	0	0.397775	0.155589	0.0870287	0.0330226	0.00196978	0	0.0490791	0.00539809	0.0340277
GSE58812_GSM1419988	0.0790948	0	0.0708821	0.0354495	0	0.314102	0	0.0815998	0	0	0	0	0.0114112	0.0948337	0.204203	0.0791262	0.00626129	0	0	0.0214668	0.0015699	0
GSE58812_GSM1419989	0.0804824	0	0.0864993	0.0575769	0	0.101136	0	0.0187089	0	0.000845377	0	0.0416425	0.00047902	0.0164653	0.0457197	0.205417	0.110781	0	0.212825	0.0104661	0.0109559	0
GSE58812_GSM1419990	0.0489395	0	0.0325023	0	0	0.204624	0	0.0884974	0	0.0506714	0.034414	0	0	0.216286	0.21776	0.023797	0.0543737	0	0.0217791	0	0	0.00635519
GSE58812_GSM1419991	0.0268425	0.00283366	0.0304602	0.138026	0	0.00510981	0.0102706	0.110084	0	0	0	0.00888525	0	0.254592	0.136004	0.156324	0.0372448	0	0.0818986	0	0	0.00142487
GSE58812_GSM1419992	0.0247299	0	0.0225242	0.0571964	0	0.0583616	0.0158446	0.0693107	0.012251	0.0819999	0	0	0	0.296957	0.11894	0.189967	0.0193999	0	0.0283257	0	0	0.00419266
GSE58812_GSM1419993	0.048999	0.0115368	0.0221786	0.100277	0	0.0897946	0.0537865	0.0731	0	0.0629957	0	0.00501595	0	0.127233	0.198354	0.125413	0.0196794	0	0.0616365	0	0	0
GSE58812_GSM1419994	0.0262526	0.0122349	0.0368905	0.166604	0	0.121749	0.0121306	0.0495009	0.00447108	0.0741904	0	0	0	0.0959694	0.0938278	0.216899	0.0155901	0.00106701	0.0726226	0	0	0
GSE58812_GSM1419995	0.0665813	0	0.0666802	0.0803907	0	0.26402	0	0.035363	0	0.0541542	0	0	0.00179238	0.11515	0.192159	0.0979171	0	0	0.0257918	0	0	0
GSE58812_GSM1419997	0.0532836	0.0556307	0.0678602	0.186778	0	0.0244593	0	0.131223	0.0546598	0	0	0.018082	0.00116058	0.12083	0.114454	0.080978	0.0694284	0	0.0211715	0	0	0
GSE58812_GSM1419998	0.00145771	0	0.0333262	0.0239065	0	0.039419	0	0.0519796	0.0088565	0	0	0.0269412	0	0.444655	0.152028	0.146071	0.000236452	0	0.0708166	0	0	0.000307151
GSE58812_GSM1419999	0.0331761	0.0277257	0.0611097	0.0823928	0	0.100731	0	0.0842714	0.00137139	0.0251339	0	0	0.00247433	0.0928058	0.18244	0.157875	0.0651249	0	0.0833686	0	0	0
GSE58812_GSM1420000	0.0104891	0.0968501	0.0515704	0.170099	0	0.0375585	0.0655917	0.0461014	0.00568692	0.083853	0	0	0	0.183187	0.136623	0.0508966	0.0255615	0	0.027439	0	0	0.00849258
GSE58812_GSM1420001	0.0550227	0	0.0580149	0.110593	0	0.101988	0.0450596	0.0456297	0.0113328	0.0323241	0	0	0	0.177875	0.161352	0.159804	0.0044629	0	0.036541	0	0	0
GSE58812_GSM1420002	0.0889242	0.186903	0.0233423	0.127208	0	0.0323707	0	0.0447252	0.0212049	0.0457405	0	0.026786	0	0.0629481	0.194834	0.0785103	0	0.00392659	0.062576	0	0	0
GSE58812_GSM1420003	0.00300793	0	0.0178467	0.135631	0	0	0.0124885	0.0335611	0	0.0794495	0	0	0	0.295566	0.0690735	0.175805	0	0.0355937	0.11187	0	0	0.0301066
GSE58812_GSM1420004	0.084679	0	0.0611829	0.12441	0	0.136317	0.0367297	0.0390961	0.0224814	0.0562307	0	0.000341892	0	0.170932	0.100599	0.0597197	0.0687265	0	0.0385544	0	0	0
GSE58812_GSM1420005	0.000369405	0.0379273	0.0358718	0.05294	0	0.154839	0	0.091629	0.00517194	0.0537187	0	0	0	0.242124	0.151221	0.123464	0.0201349	0	0.030278	0	0	0.00031143
GSE58812_GSM1420006	0.0241422	0	0.0228623	0.142872	0	0.148306	0.0197761	0.139111	0	0.0352225	0	0.0162938	0.0277026	0.0460835	0.1507	0.182392	0.00357647	0.0097617	0.0143828	0	0	0.0168155
GSE58812_GSM1420007	0.0511455	0.00198814	0.0354925	0.229026	0	0	0.0568108	0.0610811	0.0675625	0	0.0185825	0	0.00477632	0.223966	0.130351	0.085324	0.0117943	0	0.0220994	0	0	0
GSE58812_GSM1420008	0.0258114	0.0285156	0.0140587	0.107028	0	0.124765	0.0197677	0.0743419	0.00564876	0.0793971	0	0	0	0.213613	0.13452	0.112717	0.0278509	0	0.0311514	0	0.000812767	0
GSE58812_GSM1420009	0.0334381	0	0.0210646	0.158306	0	0.00710466	0.0834509	0.0568221	0.00722774	0.0531928	0	0.0235236	0	0.148652	0.164454	0.155783	0.039671	0	0.0274367	0	0	0.0198729
GSE58812_GSM1420010	0.033354	0.0212329	0.00921351	0.0991496	0	0.0456187	0.0416201	0.0566658	0.0567275	0	0.0220268	0	0	0.381133	0.118895	0.102708	0.0062083	0	0.00289301	0	0	0.0025543
GSE58812_GSM1420011	0.0794972	0	0.0382732	0.193813	0	0.0784522	0.0604252	0.0775206	0	0.0384566	0	0	0	0.0749187	0.122661	0.125521	0.0383301	0	0.049928	0	0	0.0222042
GSE58812_GSM1420012	0.043454	0.00973759	0.0612998	0.210011	0	0.029951	0.0286317	0.0727874	0.0110495	0.0664813	0	0	0.00454552	0.0395979	0.135286	0.115529	0.0341439	0	0.137494	0	0	0
GSE58812_GSM1420013	0.0500704	0.0013599	0.0405124	0.0812594	0	0.164824	0.0542448	0.0403251	0.00677632	0.00489984	0.0273638	0	0	0.156183	0.176956	0.149832	0.000758484	0.00565434	0.0349196	0	0	0.00406059
GSE58812_GSM1420015	0.0483239	0.0140381	0.034583	0.18664	0	0.159807	0.0601873	0.0114933	0	0.0870053	0	0	0.000147511	0.0649504	0.122285	0.0920061	0.0609579	0	0.0575751	0	0	0
GSE58812_GSM1420016	0.0213774	0.0688983	0.00835321	0.0568152	0	0.193577	0	0.0487647	0.00739285	0.0214978	0	0.0116363	0	0.203882	0.15677	0.0739798	0.0134005	0	0.102307	0	0	0.0113481
GSE58812_GSM1420017	0.0153481	0.0201544	0.0304872	0.197192	0	0.161175	0.0175277	0.0452025	0.00306045	0.0888271	0	0	0	0	0.111631	0.156547	0.00619288	0.0186016	0.122092	0	0	0.00596194
GSE58812_GSM1420018	0.0630375	0	0.0283036	0.0546881	0	0.0628066	0	0.0796648	0.0163583	0.000373369	0	0	0	0.421066	0.0364313	0.196467	0	0	0	0.027389	0	0.0134149
GSE58812_GSM1420019	0.0139606	0	0.0231884	0.0071168	0	0.162695	0	0.0231907	0.0143818	0	0	0.024449	0	0.280895	0.0524803	0.236374	0	0.0279807	0.114695	0	0	0.0185926
GSE58812_GSM1420020	0.0287617	0	0.00978411	0.199341	0	0.0457425	0.0770205	0.091686	0	0.0112345	0	0.0141104	0	0.151884	0.217429	0.0071916	0.0912088	0.00155028	0.0511536	0	0	0.00190174
GSE58812_GSM1420021	0.00504297	0	0.0577207	0.0668769	0	0.115767	0	0.0221371	0.0143343	0.00717474	0	0.00552568	0	0.277295	0.127306	0.179085	0.0285165	0	0.0932173	0	0	0
GSE58812_GSM1420022	0.0672796	0	0.0228981	0.123229	0	0.104754	0.0486117	0.0735179	0	0	0	0.00674505	0.00253191	0.0258773	0.259517	0.106915	0.0435059	0	0.114617	0	0	0
GSE58812_GSM1420023	0	0.048108	0.0429375	0.172266	0	0.104817	0	0.0112437	0.0302732	0	0	0	0.0215153	0.147002	0.0334733	0.171875	0	0	0.193391	0.0175884	0	0.00550937
GSE58812_GSM1420024	0	0.00315386	0	0.0904567	0	0.199193	0	0.128071	0	0.0203355	0	0.0734396	0	0.0920583	0.0914794	0.0103333	0.103291	0.0261634	0.159927	0	0	0.00209857
GSE58812_GSM1420025	0.038353	0.00372105	0.0238847	0.0645606	0	0.376945	0.0208625	0	0	0.00136353	0	0	0.00876201	0.0942871	0.162546	0.112749	0.0403462	0	0.0516193	0	0	0
GSE58812_GSM1420026	0.0322636	0	0.0197759	0.107481	0	0.113012	0	0.00262688	0.0239581	0	0.0270285	0	0.00974151	0.517451	0.0846651	0.0234542	0	0	0	0.0316453	0.00689774	0
GSE58812_GSM1420027	0.0117967	0.0482408	0.0160258	0.0750575	0	0.14316	0	0.0830921	0	0.0412891	0	0	0	0.0296511	0.0706086	0.214891	0.0585196	0.0139884	0.147177	0.0383444	0	0.00815891
GSE58812_GSM1420028	0	0.0152926	0.0177199	0.123449	0	0.147784	0	0.0163706	0.00426134	0.0328911	0	0	0	0.306292	0.0579276	0.159334	0.00825621	0	0.110323	0	0	9.80638e-05
GSE58812_GSM1420029	0.0151467	0.00926515	0.0389242	0.0399475	0	0.166132	0.0194139	0.0638873	0	0.0289599	0	0	0	0.319116	0.130186	0.13948	0.00213686	0	0.0274043	0	0	0
GSE58812_GSM1420030	0.00553635	0.0262479	0.0674528	0.0560515	0	0.261058	0	0.00398197	0	0	0	0	0	0.0705164	0.0606966	0.178726	0.0119653	0	0.245119	0	0	0.0126486
GSE58812_GSM1420031	0.0950005	0	0.258773	0.0493418	0	0.115488	0	0.0137029	0	0.080106	0	0.0119829	0	0	0.073883	0.107267	0.0650698	0.0248968	0.102921	0	0	0.00156745
GSE58812_GSM1420032	0.0271599	0	0.0144467	0.0614246	0	0	0.0002997	0.0465324	0.0217137	0.00585088	0	0	0	0.422886	0.0507035	0.266641	0.0359484	0	0.00798376	0.016285	0	0.0221251
GSE58812_GSM1420033	0	0.0243392	0.068091	0.0943424	0	0.0481328	0.001443	0.0945226	0.0121433	0	0	0.0090448	0	0.240114	0.104344	0.214731	0	0.0481473	0	0.018601	0.0140325	0.00797182
GSE58812_GSM1420034	0.0272503	0	0.0717985	0.129459	0	0.0207543	0.029378	0.0943636	0.0149854	0.0621657	0	0.0167433	0.0283466	0.123563	0.125529	0.156898	0.00815255	0.0186272	0.0407404	0.0103847	0	0.0208602
GSE58812_GSM1420035	0	0.0533765	0.041118	0.0747181	0	0.0846692	0	0.0213851	0.0195749	0	0	0.0228901	0	0.294956	0.0291567	0.145935	0.0187485	0	0.143452	0.0395654	0	0.0104536
GSE58812_GSM1420036	0.119917	0	0.041309	0.131955	0	0.341656	0.00625954	0.0150131	0	0	0	0	0.0127201	0.0636902	0.0766066	0.119098	0	0	0.0717749	0	0	0
GSE58812_GSM1420037	0.0420345	0	0.0332105	0.274202	0	0	0.0687482	0.070233	0.00139232	0.143275	0	0.0292678	0	0.117715	0.0941669	0.102539	0	0	0.0206199	0	0.00259564	0
GSE58812_GSM1420038	0.0142404	0.0316179	0.0352136	0.0794109	0	0.0645822	0	0.0702904	0.0460412	0.0017006	0.0028886	0	0	0.343954	0.0608612	0.147027	0.0142838	0	0.0825315	0	0	0.0053561
GSE58812_GSM1420039	0	0.0134158	0	0.0525353	0	0.0795508	0	0.0203162	0	0.0322607	0	0	0	0.50899	0.0449732	0.116066	0.0975012	0	0.0343909	0	0	0
GSE58812_GSM1420040	0	0.0159218	0.192258	0.105205	0	0.0268995	0.0336581	0.0460236	0.0103949	0.00854168	0.0304977	0	0	0.326692	0.0596476	0.112146	0	0	0.0321135	0	0	0
GSE58812_GSM1420041	0.0462049	0	0.082788	0.0485927	0	0.0873007	0.0282918	0.0433717	0.0084315	0.0135269	0.00237766	0	0	0.405546	0.119072	0.0915011	0.0083459	0	0.0146492	0	0	0
GSE58812_GSM1420042	0.0634564	0	0.0691026	0.0788066	0	0.0472008	0.0147368	0.0722895	0	0.0186763	0	0.00853725	0	0.210826	0.174042	0.14197	0.00838015	0	0.0785307	0	0	0.013445
GSE58812_GSM1420043	0	0.00394948	0.00202735	0	0	0.14081	0	0.0985962	0.0368563	0	0	0	0	0.61573	0.0163253	0.0570191	0	0	0	0.0215057	0.0071808	0
GSE58812_GSM1420044	0.0056915	0.0162737	0.0270045	0.171963	0	0.0599122	0.0524989	0.0774402	0	0.0082748	0	0.00953498	0	0.23386	0.132827	0.0849175	0.0715512	0	0.0352508	0	0	0.0129998
GSE58812_GSM1420045	0.0364493	0.039574	0.0178683	0.202446	0	0.0823769	0.0474029	0.0964822	0.0125704	0.0410589	0	0	0	0.170219	0.115786	0.0727105	0.0436817	0	0.0177926	0	0.00358106	0
GSE58812_GSM1420046	0.0733088	0.0368337	0.12118	0.184139	0	0	0.0484975	0.117107	0.0331448	0.0440698	0	0	0.000244956	0.0892552	0.0686382	0.100706	0.00994929	0	0.0729254	0	0	0
GSE58812_GSM1420047	0.0187958	0	0.0182952	0.0471265	0	0.150298	0.0314977	0.0424449	0.00857709	0	0.0174715	0	0	0.297008	0.0940825	0.165048	0.014131	0.0596217	0.033794	0	0	0.00180747
GSE58812_GSM1420048	0.0155088	0	0.000879414	0	0	0.188076	0	0	0.112448	0	0	0.0437396	0	0.559198	0.0128775	0	0	0	0	0.0672725	0	0
GSE58812_GSM1420049	0.0219235	0	0.025291	0.0599047	0	0.14393	0	0.019519	0.0271633	0.0174264	0	0.019062	0	0.103219	0.186689	0.150617	0.0583246	0	0.15482	0	0	0.0121107
GSE58812_GSM1420050	0.0194102	0	0	0.169857	0	0.118891	0.00246195	0.0467687	0	0.0426113	0	0.0202261	0.024147	0.130483	0.175482	0.179086	0.0271904	0	0	0.0298912	0.0134944	0
GSE58812_GSM1420051	0.0239744	0	0.0387268	0.146686	0	0.0363857	0	0.0201225	0.0526729	0	0	0.019473	0	0.518661	0.0011773	0.105764	0	0	0.0363565	0	0	0
GSE58812_GSM1420052	0.0482935	0	0.0376642	0.0173082	0	0.288903	0.00420423	0.0400727	0	0.109371	0	0.00511317	0	0.0796876	0.181659	0.127565	0.00759699	0	0.0514871	0	0.000291678	0.000782563
GSE58812_GSM1420053	0.00692161	0.000214237	0.00742026	0.0688029	0	0.149825	0.0222385	0.0374633	0.0178071	0.00252303	0.0235776	0	0.010559	0.339178	0.199903	0.0696982	0.0110577	0.00348869	0.0293217	0	0	0
GSE58812_GSM1420054	0.084876	0	0.0432655	0.0986642	0	0.136972	0.0782954	0.041443	0	0.132324	0	0	0	0.0634619	0.10829	0.154608	0	0	0.0574767	0	0	0.000322537
GSE58812_GSM1420055	0.00750647	0.0276082	0.0963147	0.132551	0	0.0334613	0.0384458	0.0455213	0.00575738	0.0385053	0	0	0	0.192292	0.0983814	0.17609	0.0542979	0	0.0532671	0	0	0
GSE58812_GSM1420056	0.07753	0	0.0394002	0.093479	0	0.252997	0.00869364	0.0782543	0	0.0445892	0	0	0.00452182	0.0600473	0.185483	0.0846115	0.0263795	0.0125049	0.0315092	0	0	0
GSE58812_GSM1420057	0.00329121	0.0139572	0.178943	0.0855157	0	0.0749843	0	0.0917888	0.0189974	0	0.0364848	0	0	0.307242	0.0841315	0.0741564	0.0289363	0	0.00123318	0.000338191	0	0
GSE20711_GSM519722	0	0.0305933	0.237382	0.0736911	0	0.0245173	0.0503589	0.0223007	0.00405113	0.0068554	0.0177823	0	0	0.197537	0.0768568	0.12883	0.00688081	0.00135426	0.107168	0	0	0.0138413
GSE20711_GSM519723	0.0533379	0	0.0508346	0.0727762	0	0.0337245	0	0.0464006	0.0233214	0	0	0.0161208	0	0.47579	0.0257494	0.146222	0.00896743	0	0.0351865	0	0	0.0115695
GSE20711_GSM519724	0.0298761	0.0161262	0.0194646	0.240269	0	0.0280498	0.0479723	0.04886	0	0.20439	0	0	0	0.114959	0.112018	0.0948889	0.00431991	0	0.0327438	0	0	0.00606248
GSE20711_GSM519725	0.0333915	0	0.0279976	0.144816	0	0.0534199	1.34213e-05	0.0441116	0.0152775	0.0454434	0	0	0	0.222455	0.11931	0.248891	0	0	0.0448734	0	0	0
GSE20711_GSM519726	0.0256088	0.000976612	0.0586957	0.099001	0	0.0388744	0	0.161537	0	0	0.0153921	0.00318256	0	0.2542	0.153944	0.111402	0.0137217	0	0	0.0634656	0	0
GSE20711_GSM519727	0.0170193	0	0.136941	0.131997	0	0.0147631	0.0459912	0.0428154	0.00327411	0.0566857	0	0	0	0.236127	0.151479	0.116454	0	0	0.0365249	0	0	0.00992773
GSE20711_GSM519728	0.123542	0	0.265933	0.0782778	0	0.160977	0	0.011813	0.00598171	0.0185928	0	0.00575733	0	0.0144561	0.0954358	0.112846	0.0442219	0.0138619	0.0483035	0	0	0
GSE20711_GSM519730	0.0462664	0	0.0538599	0.0396973	0	0.214293	0.00410039	0.0592913	0	0.0687964	0	0	0	0.224394	0.112759	0.100043	0.00457221	0	0.0719259	0	0	0
GSE20711_GSM519731	0.0183032	0.027142	0.00672142	0.137443	0	0.20164	0.00846758	0.0334522	0.0161175	0.141278	0	0.00693148	0	0.0489202	0.175055	0.129004	0.0160209	0	0.0291458	0	0	0.0043559
GSE20711_GSM519732	0.0196076	0	0.061758	0.0497772	0	0.124887	0.0129698	0.0532335	0.012236	0.030147	0.0274574	0	0	0.14754	0.133604	0.231892	0.010655	0	0.0638661	0	0	0.0203691
GSE20711_GSM519733	0.0687151	0.26283	0.091454	0.163135	0	0	0.028937	0.0927843	0	0.0966482	0	0	0	0.0828651	0.0724217	0.0368693	0	0	0.00334063	0	0	0
GSE20711_GSM519734	0.00734563	0.0160379	0.0400948	0.154059	0	0.0318658	0.0870522	0.0784443	0	0.0642029	0.0138627	0.00512008	0	0.202921	0.186555	0.082547	0.0106507	0	0.0192398	0	0	0
GSE20711_GSM519735	0.00172738	0.0314735	0.058558	0.118306	0	0.0807468	0	0.0300595	0.0331613	0.0290419	0.0011577	0	0	0.222669	0.140824	0.158546	0.0206006	0	0.0655331	0	0	0.00759408
GSE20711_GSM519736	0.0321631	0	0.0759038	0.0459359	0	0.170146	0	0.0892381	0	0.00212421	0	0.0405374	0.0169079	0	0.0658032	0.129325	0.00765183	0.00429098	0.3109	0	0	0.00907242
GSE20711_GSM519737	0.0582524	0	0.0335515	0	0	0.0913059	0	0.0407928	0.0255251	0.0428885	0	0.00312513	0	0.41803	0.0995235	0.127971	0	0	0.0477584	0	0	0.011276
GSE20711_GSM519738	0.0131508	0.0125514	0.0418437	0.217567	0	0.0293976	0.12545	0.0726862	0.0102587	0	0.0147958	0	0	0.0771401	0.180512	0.172351	0.00861797	0	0.0117668	0	0	0.0119117
GSE20711_GSM519739	0.0828948	0	0.120873	0.124812	0	0.00434035	0.0694631	0.0517287	0.00938522	0.0421924	0	0	0	0.249615	0.0959998	0.114751	0	0	0.0301042	0	0	0.00384003
GSE20711_GSM519740	0.0584375	0	0.0336691	0.128193	0	0.184161	0.0693333	0.0325006	0	0.0801	0	0.00556825	0	0.127999	0.1405	0.0767509	0.00511802	0	0.0576683	0	0	0
GSE20711_GSM519741	0.0244186	0	0.033868	0.0194097	0	0.0896235	0.0140686	0.0375835	0.0191739	0.0127771	0.0228063	0	0	0.482675	0.124731	0.103583	0	0	0.00604241	0	0	0.00923969
GSE20711_GSM519742	0.0347522	0.00528378	0.0203343	0.0845156	0	0.11135	0.00385932	0.059817	0.0241714	0.0649809	0	0	0	0.237314	0.177159	0.136352	0.01526	0	0.0248504	0	0	0
GSE20711_GSM519743	0.0340323	0	0	0.0585276	0	0.146423	0.00407416	0.0555259	0.0292601	0.0852667	0	0	0	0.226659	0.158489	0.0894585	0.0213492	0	0.0909344	0	0	0
GSE20711_GSM519744	0.0168902	0.0197481	0.0158202	0.079016	0	0.0739241	0	0.0296334	0	0.0184443	0	0.0414068	0	0.0234094	0.0257971	0.0513382	0.0167539	0	0.587818	0	0	0
GSE20711_GSM519745	0.0335455	0	0.0427122	0.0419309	0	0.0995468	0.0323539	0.116885	0	0.0359029	0	0	0	0.200201	0.160303	0.212214	0.00873621	0	0	0.00804556	0	0.00762301
GSE20711_GSM519746	0.0140067	0	0.0057266	0.023938	0	0.120668	0.000701283	0.0215404	0.000239242	0.00147842	0	0.0109064	0.0586392	0.358601	0.0194858	0.041375	0.128807	0.0821338	0	0.0874859	0	0.0242673
GSE20711_GSM519747	0.00688228	0.0455149	0.0339833	0.0706469	0	0.135659	0.0600089	0.090342	0.0096342	0.0389538	0	0.10614	0.00478187	0.0724992	0.230144	0.0156796	0.0114086	0.0239592	0.015627	0	0.00491872	0.0232164
GSE20711_GSM519748	0.00861703	0	0.0172887	0.153993	0	0.0928777	0.00552152	0.0336223	0	0.0469174	0	0	0	0.171567	0.138886	0.215727	0.0102972	0	0.0891526	0	0.00579483	0.0097378
GSE20711_GSM519749	0.0415477	0.000286916	0.0236607	0.0555375	0	0.206704	0.0138402	0	0.0227778	0.0298999	0	0.0137165	0.00424192	0.0641818	0.170488	0.124773	0.0183933	0	0.207791	0	0	0.00215982
GSE20711_GSM519750	0.0264623	0	0.141333	0.362199	0	0.018791	0.0622307	0.0385549	0	0.0416159	0	0	0.00756414	0.061583	0.0958811	0.11528	0.0231723	0	0.00462956	0.000703578	0	0
GSE20711_GSM519751	0.111136	0	0.124555	0.0576305	0	0.0367883	0	0.0538746	0.0226588	0.0216989	0	0.0206484	0	0.312516	0.0502393	0.096159	0	0.0110539	0.0722832	0	0	0.00875728
GSE20711_GSM519752	0.00983716	0	0.0598327	0.0606277	0	0.112185	0	0.0690652	0.0131305	0.0159238	0	0.00771743	0.00598455	0.253714	0.21727	0.14296	0.0055726	0	0	0.0261797	0	0
GSE20711_GSM519753	0.114686	0.0787398	0	0.0719893	0	0.152258	0.0766569	0.0630011	0	0.110196	0	0	0	0.138147	0.130623	0.0184123	0	0.0341889	0.0111009	0	0	0
GSE20711_GSM519755	0.00412665	0	0.0126247	0.0341286	0	0.119633	0.01694	0.03359	0.00139768	0	0.0161085	0	0	0.48962	0.0777119	0.127102	0.0123596	0	0.0546577	0	0	0
GSE20711_GSM519756	0.00751924	0.0180058	0.0454117	0.168784	0	0.174581	0.0170264	0.0384516	0.00783392	0.0431654	0	0.00442214	0.00683456	0.11877	0.1314	0.19228	0.00505591	0	0.0104396	0	0	0.0100182
GSE20711_GSM519757	0.0240111	0.0137747	0.0276641	0.114212	0	0.202901	0.00631034	0.0695624	0.0162247	0.0865391	0	0	0	0.0780924	0.170251	0.0995322	0.0364119	0	0.044108	0	0	0.0104055
GSE20711_GSM519758	0.0452098	0	0.00572604	0.0309098	0	0.256589	0	0.0758957	0	0	0	0	0.00103776	0.213719	0.131826	0.118486	0.0407268	0	0.0577424	0	0.0189738	0.00315814
GSE20711_GSM519759	0.15641	0	0	0.127753	0	0.173242	0.0942568	0.0204269	0	0.027742	0.0252504	0	0	0.196334	0.0928602	0.0725446	0	0.0118384	0.00134055	0	0	0
GSE20711_GSM519762	0.00172952	0.0151513	0.0474748	0.0606837	0	0.141457	0	0.0504446	0	0	0.00850279	0.00186021	0	0.346244	0.0455006	0.097614	0.0354067	0	0.130367	0.0175638	0	0
GSE20711_GSM519763	0.0230232	0	0.0135535	0.0918285	0	0.0514987	0.00997435	0.0079385	0.0452579	0.0400166	0	0	0	0.334552	0.102573	0.198066	0	0	0.0814267	0	0	0.000290637
GSE20711_GSM519764	0	0.000209592	0.00280545	0.195146	0	0.127792	0	0.0466534	0	0.0138118	0.0399373	0.00761542	0.0926716	0	0.0503678	0.299876	0.0808118	0	0.0423008	0	0	0
GSE20711_GSM519768	0.0666685	0	0.0272125	0.270911	0	0.0139997	0.0516809	0.0475955	0.0165269	0.0853684	0	0	0	0.135696	0.156435	0.0508682	0.0532966	0	0.0237402	0	0	0
GSE20711_GSM519769	0.0236131	0	0.04331	0.203364	0	0.108701	0.0975866	0.0447868	0.0019064	0.00973553	0.0179065	0	0	0.0539081	0.138494	0.165483	0.0389596	0	0.0406719	0	0	0.0115735
GSE20711_GSM519770	0.0263094	0	0.0691835	0.0892176	0	0.31445	0.034955	0.0134356	0	0.057465	0	0	0	0.172946	0.0760777	0.139854	0	0	0.00204812	0.00405822	0	0
GSE20711_GSM519771	0	0.0331623	0.016806	0.0320334	0	0.160567	0	0.0105627	0.0623784	0	0	0	0.00135958	0.381789	0.0348771	0.0845127	0	0	0.181951	0	0	0
GSE20711_GSM519772	0.0111997	0.00794383	0.0563539	0.137841	0	0.197227	0	0	0.00022507	0.0408993	0	0.0184104	0.013035	0	0.0254449	0.161669	0.238668	0	0.0897604	0	0	0.00132216
GSE20711_GSM519773	0.0798787	0	0.0431734	0.0784356	0	0.124303	0.00420865	0.0475746	0.0187803	0.0476901	0	0	0	0.149401	0.212336	0.0452702	0.0634172	0	0.0855313	0	0	0
GSE20711_GSM519774	0.0394798	0	0.115148	0.0321833	0	0.138013	0.0323011	0.0780727	0	0.00973012	0	0.0165462	0	0.175325	0.140548	0.190855	0.00378604	0	0.0221108	0	0	0.00590089
GSE20711_GSM519775	0.131725	0	0.052704	0.226265	0	0.0257486	0.0207619	0.0850167	0	0.0701756	0	0.00718095	0	0.101081	0.141778	0.108524	0	0	0.029039	0	0	0
GSE20711_GSM519776	0.0549326	0	0.0320567	0.0477699	0	0.206737	0	0.0700758	0.0341615	0	0	0.00582295	0	0.29307	0.0896501	0.112717	0.00899912	0	0.0440072	0	0	0
GSE20711_GSM519777	0.264141	0.041786	0	0.168389	0	0.000746174	0.0835894	0.0735585	0	0.111044	0.00296728	0	0	0.0766127	0.123868	0.0288045	0.0209807	0	0.00351256	0	0	0
GSE20711_GSM519778	0.0586027	0	0.0498194	0.179506	0	0.0783257	0.0243218	0.065654	0.0373408	0.128595	0	0	0	0.155396	0.13682	0.0362133	0.00383747	0	0.0455674	0	0	0
GSE20711_GSM519779	0.0321397	0	0.0230024	0.107319	0	0.189536	0.0289046	0.00276992	0.0082054	0.00689203	0.0236761	0	0.00580945	0.285037	0.111123	0.105954	0.0411881	0	0.0284439	0	0	0
GSE20711_GSM519780	0.0033804	0.0396306	0.00151472	0.0240068	0	0.0498508	0	0.0237182	0.0729526	0	0	0.046758	0.00403902	0.433386	0.0316846	0.0706403	0.0214253	0	0.177012	0	0	0
GSE20711_GSM519781	0.0772526	0	0.0933012	0.309268	0	0.01916	0.0565271	0.0323572	0	0.0992994	0	0	0	0.0938166	0.103456	0.0872181	0	0.00937375	0.0189695	0	0	0
GSE20711_GSM519782	0.0140282	0	0.0210546	0.247681	0	0.11645	0.0417403	0.0509371	0.0444191	0.018491	0.0177536	0	0	0.0988161	0.108307	0.136724	0.0234872	0.0107405	0.0474959	0	0	0.0018736
GSE20711_GSM519783	0.0122153	0	0.0828	0.11635	0	0.11269	0.0267358	0.0484153	0	0.00161864	0	0	0	0.28161	0.111983	0.128154	0.00574161	0	0.0677159	0	0	0.00397133
GSE20711_GSM519784	0.000742715	0.0219696	0.0235705	0.0404841	0	0.181746	0	0.0459633	0.00920586	0	0	0.112249	0.0088407	0.189126	0.124315	0.00977456	0.0930608	0	0.138953	0	0	0
GSE20711_GSM519785	0.0546191	0	0.102694	0.0390294	0	0.00105839	0.00487112	0.0517184	0.023298	0.0125979	0	0.0189053	0	0.400866	0.0720356	0.118695	0.0308461	0	0.0539645	0	0	0.0148013
GSE20711_GSM519786	0.0250157	0	0.0295235	0.100247	0	0.0910334	0.00762076	0.0496595	0.0138784	0	0.00980138	0	0	0.326761	0.116955	0.159709	0.0195713	0	0.0419341	0	0	0.00828985
GSE20711_GSM519787	0.0321272	0	0.081877	0.171125	0	0.0885722	0.136716	0.0818122	0.00149539	0	0.0315389	0	0.00175524	0.0871	0.196254	0.0465176	0	0	0.0378456	0	0	0.00526356
GSE20711_GSM519788	0.0247989	0.00974577	0.0230354	0.153551	0	0.198711	0	0.0666998	0	0	0	0	0.113065	0.0224057	0.213238	0.0770937	0.0472001	0	0.0107033	0.0239041	0	0.0158481
GSE20711_GSM519789	0.112978	0	0.0795253	0.137501	0	0.130343	0	0.0244266	0.0101869	0	0	0.0357432	0.010324	0.0419159	0.139033	0.141912	0.00971345	0	0.109607	0.0123191	0	0.00447258
GSE20711_GSM519790	0.0615732	0	0.0754223	0.0451825	0	0.299892	0	0.0627982	0	0	0	0	0	0.0585423	0.119297	0.0766526	0.0160716	0.00481209	0.179756	0	0	0
GSE20711_GSM519791	0.019579	0	0.000146763	0.0929738	0	0.178925	0.000337234	0.00818033	0.0147387	0	0.011282	0.00979256	0.0467783	0.185361	0.0606182	0.161572	0.0460862	0	0.16363	0	0	0
GSE20711_GSM519792	0.0314217	0.0329602	0.0388901	0.0567654	0	0.323188	0.0379784	0.0270041	0	0.00264234	0.0236805	0	0	0.174944	0.16936	0.0534987	0.00524188	0	0.0192624	0	0	0.00316247
GSE20711_GSM519794	0.0285514	0.0121826	0.0200412	0.207675	0	0.0271003	0.0574744	0.113354	0	0.0372854	0	0.0564419	0.00478489	0.0348046	0.211328	0.0745449	0.0272568	0	0.0718475	0	0.0153268	0
GSE20711_GSM519795	0.0309675	0	0.0148381	0.0802727	0	0.134055	0.00220355	0.0571068	0	0.0638086	0	0.0163133	0	0.226378	0.103875	0.095897	0.00189695	0	0.170287	0	0	0.00210058
GSE20711_GSM519796	0.0423493	0	0.0235242	0.102781	0	0.0176192	0	0.0219594	0.0129184	0	0	0.00962483	0	0.413349	0.0120483	0.148944	0	0	0.174789	0.0185307	0	0.00156284
GSE20711_GSM519797	0.138671	0	0.158423	0.062002	0	0.0304809	0.0224724	0.0815274	0.00696276	0	0	0.00910633	0.00201071	0.160687	0.159584	0.0637938	0.0146644	0.0150483	0.068888	0	0	0.0056786
GSE20711_GSM519798	0.0395433	0	0.124665	0.254167	0	0.00901256	0	0.0932381	0.00730385	0	0	0.0500419	0.0265916	0.052814	0.152026	0.0517479	0.0240143	0	0.110509	0	0.00432572	0
GSE20711_GSM519799	0.00833392	0.000134285	0.0134222	0.0195273	0	0	0.00582199	0.0409408	0.00973998	0.0252529	0	0	0	0.531485	0.0359859	0.23357	0.00948275	0	0	0.0582865	0	0.0080162
GSE20711_GSM519800	0.0188691	0	0.0862275	0.132718	0	0.0261578	0.0333399	0.0927018	0.0130797	0.0850469	0	0	0	0.227635	0.10007	0.15307	0.00374245	0.00166277	0.0237434	0	0	0.00193482
GSE20711_GSM519801	0.0298021	0	0.0244173	0.10947	0	0.0623735	0.0478593	0.0434714	0.0217935	0.0295541	0	0	0	0.213353	0.139099	0.135001	0.0246621	0	0.10254	0	0	0.0166028
GSE20711_GSM519802	0.0108138	0.0280966	0	0.0711179	0	0.00907942	0.00513204	0.0544031	0	0.00625466	0	0.0129938	0.0109875	0.232305	0.102538	0.375485	0.0225128	0	0.04687	0	0.00226676	0.0091429
GSE20711_GSM519803	5.59045e-06	0.0148953	0	0	0	0.0786011	0	0.0318561	0.0221279	0.0113524	0	0.011001	0	0.530282	0.0342566	0.187871	0.000777351	0	0.0769739	0	0	0
GSE20711_GSM519804	0.0144966	0.00128798	0.033284	0.213062	0	0.136136	0	0.0655825	0	0.114288	0	0.0147118	0.00729257	0.00218476	0.135666	0.154013	0.00892532	0	0.0904095	0	0	0.00865946
GSE20711_GSM519805	0.0137378	0	0.0296991	0.0970408	0	0.258934	0	0.0501558	0	0	0	0	0.0308334	0.0866418	0.177515	0.129444	0.0196401	0	0.0901688	0	0	0.0161905
GSE20711_GSM519807	0.0602291	0	0.0285451	0.0711669	0	0.0576651	0	0.0642938	0	0.0119215	0	0.0184259	0	0.247823	0.0705751	0.205277	0.0271318	0	0.131236	0	0	0.00570987
GSE20711_GSM519808	0.0169607	0	0.137942	0.0457585	0	0.180543	0.00709109	0.000995986	0	0	0.0193047	0	0	0.269103	0.114484	0.110974	0.013016	0	0	0.0778024	0	0.00602494
GSE20711_GSM519809	0.0139034	0.00576175	0.0241907	0.223569	0	0.116486	0	0.0172378	0	0	0	0.0369169	0.0434321	0.0134387	0.125389	0.148338	0.0619529	0	0.169383	0	0	0
GSE20711_GSM519810	0.0565613	0	0.0227192	0.0432704	0	0.112102	0	0.0672257	0	0.0177612	0	0.0275065	0	0.22192	0.0776704	0.1418	0.135962	0	0.0540466	0.0203399	0	0.00111514
GSE42568_GSM1045208	0.0776639	0	0.0336717	0.0555883	0	0.227079	0	0.0280383	0.00934944	0.0158476	0.00978036	0	0	0.252616	0.149916	0.111287	0	0	0.0272756	0	0	0.00188706
GSE42568_GSM1045209	0.036966	0	0.0386622	0.0828569	0	0.0463318	0	0.0223876	0.0696613	0.0171024	0	0.0410416	0	0.341254	0.0524817	0.183215	0.000915881	0	0.0671232	0	0	0
GSE42568_GSM1045210	0.0329808	0	0.039121	0.122526	0	0.182355	0.00124906	0.027068	0.0142749	0	0	0.00882243	0	0.257378	0.152624	0.0779917	0	0	0.0707049	0	0	0.0129044
GSE42568_GSM1045211	0.0398001	0	0.0432823	0.132828	0	0.0480771	0.00884579	0.0763775	0.0521763	0	0.00805261	0	0	0.300733	0.0411368	0.166151	0.0014265	0.0103847	0.0588291	0	0	0.011899
GSE42568_GSM1045212	0.0204244	0	0.15417	0.179763	0	0	0.121173	0.0976456	0	0.0328368	0.0205907	0.0269621	0.0117708	0.0738383	0.0860194	0.119935	0.0126442	0.00652079	0	0.0231068	0.0010057	0.0115939
GSE42568_GSM1045213	0.00486441	0.030581	0.0809822	0.125164	0	0.266979	0.035802	0.00643763	0	0	0	0.0574195	0.00880465	0.143725	0.0777156	0.0931533	0.0131412	0	0.0426134	0	0	0.0126175
GSE42568_GSM1045214	0.304702	0	0	0.0865745	0	0.026456	0.0615084	0.161366	0.0263529	0.0769497	0	0	0	0.0877432	0.0878819	0.059765	0	0	0.0137015	0	0	0.00699887
GSE42568_GSM1045215	0.0308335	0	0.0154802	0.203268	0	0.0228125	0.0103653	0.00925825	0	0.114368	0	0.0120775	0	0.167218	0.137955	0.196858	0.0255809	0	0.0539244	0	0	0
GSE42568_GSM1045216	0.0424847	0	0.0380133	0.206416	0	0.0247025	0.0339577	0.102615	0	0.0634577	0.00192763	0	0	0.0946265	0.318186	0.0347793	0.0108984	0	0.0279346	0	0	0
GSE42568_GSM1045218	0.058985	0	0.0190871	0.0797416	0	0.0480507	0	0.0842689	0.00568174	0.0756741	0	0.0350752	0.0145282	0.256353	0.11212	0.138775	0.0098197	0.00713503	0.0443109	0.0103936	0	0
GSE42568_GSM1045219	0.0363037	0.054803	0.0171752	0.0522348	0	0.178265	0	0.0614058	0.0108758	0.0658618	0	0	0	0.161624	0.255487	0.0740713	0.00710039	0	0.0150649	0	0	0.009728
GSE42568_GSM1045220	0.0402335	0.010238	0.01538	0	0	0.130091	0.0443819	0.0631109	0.00299945	0.0411422	0.00315378	0	0	0.241653	0.233237	0.0753912	0.0146401	0	0.0843481	0	0	0
GSE42568_GSM1045221	0.007026	0.005811	0.0460812	0.0280028	0	0.160147	0.00462317	0.00384292	0.0097277	0	0.0151079	0	0	0.478874	0.0967266	0.127804	0.00506734	0	0	0.011158	0	0
GSE42568_GSM1045222	0.0152478	0.0532281	0.007927	0.0266358	0	0.0382003	0.0311497	0.0391885	0.0101463	0.0136696	0.0211952	0	0	0.340762	0.159555	0.126646	0.0553181	0	0.0611296	0	0	0
GSE42568_GSM1045224	0.0635513	0.0301382	0.027365	0.324244	0	0	0.0252211	0.0996684	0.0655595	0	0.0268323	0	0.0226932	0.139312	0.0754935	0.032812	0.0508554	0	0.0162541	0	0	0
GSE42568_GSM1045225	0.0108459	0.00775778	0.0901007	0.104092	0	0.142256	0	0.0644024	0	0	0	0.0468014	0.00219033	0.156557	0.10353	0.175822	0.0369393	0.0143067	0.044399	0	0	0
GSE42568_GSM1045226	0.0363193	0	0.0249325	0.11006	0	0.133967	0	0.0773705	0	0	0	0.0122701	0.101296	0	0.150246	0.217702	0.0458477	0	0.0842736	0	0	0.00571447
GSE42568_GSM1045227	0.028778	0	0.112474	0.11383	0	0.0280241	0.0193688	0.0740299	0.0134051	0	0	0.00542926	0	0.258194	0.0822955	0.199418	0.0138327	0	0	0.0366973	0	0.0142232
GSE42568_GSM1045228	0.0191437	0.0112652	0.0105053	0.0552873	0	0.151615	0.00219232	0.053438	0	0.0293202	0	0.0216155	0	0.252491	0.117774	0.184577	0.0293667	0	0.0566839	0	0	0.00472475
GSE42568_GSM1045229	0.0169425	0	0.145827	0.0745263	0	0.0148463	0.0942737	0.0544585	0	0.0346334	0.0044237	0	0	0.161598	0.210546	0.109025	0.0368011	0	0.0420995	0	0	0
GSE42568_GSM1045230	0.0159222	0	0.107172	0.00388369	0	0.211777	0.0158721	0.0307028	0	0.134892	0	0	0	0.153623	0.221663	0.073927	0.0118831	0	0.0153397	0	0	0.0033418
GSE42568_GSM1045231	0.0421712	0	0.0267015	0.204278	0	0	0.0552265	0.0371314	0	0.22939	0	0	0	0.114928	0.137654	0.0960248	0	0.0423264	0.0141684	0	0	0
GSE42568_GSM1045232	0.0120526	0	0.0678467	0.0629002	0	0.224062	0.0120358	0.0108392	0.000562923	0.00756691	0	0.024115	0.0400159	0.0753252	0.0936976	0.241393	0.0062345	0.0689383	0.0474494	0	0	0.00496511
GSE42568_GSM1045233	0.0229275	0.00428188	0.0955316	0.0724679	0	0.0861863	0.0171686	0.0508472	0.0285851	0	0.0227945	0	0	0.261308	0.199112	0.0797342	0.0125485	0	0.0465071	0	0	0
GSE42568_GSM1045235	0.0481535	0	0.0787906	0.102036	0	0.161006	0.0149551	0	0	0.031854	0	0	0	0.170214	0.149001	0.151262	0.0303052	0	0.0624227	0	0	0
GSE42568_GSM1045236	0.0620553	0	0.0374646	0.0683448	0	0.0484419	0.00892436	0.0369625	0.00982843	0	0.00693138	0	0	0.379896	0.0497295	0.131963	0.0111978	0	0.148261	0	0	0
GSE42568_GSM1045237	0.0799433	0.0531441	0.0755871	0.182761	0.098647	0.0583217	0.0792719	0	0	0.0419729	0.00914122	0	0	0.0837976	0.138453	0.0607889	0.0106678	0	0.0189615	0	0.00854118	0
GSE42568_GSM1045239	0.0889269	0	0.117353	0.207889	0	0.0748702	0.0219885	0.0346092	0	0.0780673	0	0	0.0127841	0.0681701	0.116958	0.0814226	0.0198254	0	0.077136	0	0	0
GSE42568_GSM1045240	0.0210209	0.00779	0.0975182	0.195318	0.0434142	0.0328844	0.0305502	0.0401858	0	0.0483456	0	0.0041387	0	0.0332877	0.128143	0.0834769	0.0793918	0	0.141892	0	0	0.0126426
GSE42568_GSM1045243	0.00516156	0.018702	0.0290465	0.133867	0	0.314749	0	0.0627142	0	0	0	0.0264461	0.00253636	0.049004	0.128604	0.121732	0.00914633	0.0601369	0.0379295	0	0	0.000224617
GSE42568_GSM1045244	0.0355417	0	0.0310147	0.0740001	0	0.117626	0.0235087	0.107273	0.010992	0.00105151	0.00267983	0.00199614	0	0.198138	0.134555	0.203181	0.00608826	0.00669914	0.031769	0	0	0.0138866
GSE42568_GSM1045245	0.0155377	0.00387029	0.0760699	0.0204231	0	0.0992279	0.00906361	0.0306544	0.00424368	0.0510369	0	0.0042216	0	0.289394	0.0624199	0.230546	0.0230503	0	0.0736752	0	0	0.00656576
GSE42568_GSM1045246	0.0294664	0.00581203	0.0302108	0.0776513	0	0.0448735	0.00646317	0.0601318	0.0114346	0.0271146	0	0.0285259	0.00760786	0.285547	0.0651835	0.220966	0.0198418	0	0.0462734	0.0302186	0.00267837	0
GSE42568_GSM1045247	0.0332708	0.00425445	0.00610262	0.0728773	0	0.0973845	0	0.0723728	0.0332502	0	0	0.0740811	0.0192609	0	0.0990753	0.190594	0.0699368	0	0.204971	0	0.0143421	0.00822593
GSE42568_GSM1045248	0.00823111	0.00638363	0.00642806	0.0284081	0	0.146942	0	0	0.00439453	0	0.0888057	0	0.0128732	0.326831	0.016528	0.0460866	0	0.0521439	0	0.250405	0	0.00554018
GSE42568_GSM1045249	0.0446255	0.00197931	0.0113714	0.0601941	0	0.0651268	0	0.0579642	0.0503835	0.0678816	0.00512382	0	0.00292423	0.102808	0.108549	0.170996	0.0617137	0	0.177023	0	0	0.0113363
GSE42568_GSM1045251	0.0474699	0	0.0302764	0.0587983	0	0.214806	0.00772917	0.0608184	0	0.0934165	0	0.00151861	0	0.00365157	0.203233	0.184937	0.0221233	0.000905994	0.0703152	0	0	0
GSE42568_GSM1045252	0.00186052	0	0.00420987	0.00238581	0	0.0659431	0.0209219	0.000390781	0	0.0139317	0	0.00255578	0.0312419	0.483813	0.0261036	0.0947969	0.158655	0	0.090654	0	0.00253627	0
GSE42568_GSM1045253	0.0222852	0	0.0486476	0.0968887	0	0.10752	0.0442111	0.0388653	0.0274836	0	0.00492165	0	0	0.228242	0.137406	0.129583	0.0434469	0	0.0668674	0	0	0.0036323
GSE42568_GSM1045254	0.0513903	0	0.0664933	0.0820394	0	0.147556	0.00583631	0.0434017	0.015281	0.0356259	0	0	0	0.115122	0.111283	0.230046	0.0101363	0	0.0728578	0	0	0.0129308
GSE42568_GSM1045255	0	0.061033	0.0239565	0.197411	0	0	0	0.0557474	0.0736736	0.0240008	0	0.0157782	0.0139096	0.13938	0.098392	0.129664	0.0518262	0	0.107434	0	0.00779399	0
GSE42568_GSM1045256	0.00107643	0.0312926	0.0240914	0.107094	0	0.073889	0	0.0564559	0.00834003	0.0184899	0	0.0495767	0.00790116	0.0356199	0.119557	0.255024	0.0253406	0	0.16816	0	0.0164233	0.00166857
GSE42568_GSM1045257	0.0218297	0.00616877	0.0203299	0.0684775	0	0.0840931	0	0.030688	0.0538346	0.0257571	0	0	0	0.314338	0.0593654	0.197285	0.00934544	0	0.10451	0	0	0.00397708
GSE42568_GSM1045258	0.0596391	0	0.156481	0.188686	0	0.088961	0.023039	0.0605478	0	0.117617	0	0	0	0.113281	0.130573	0.0611758	0	0	0	0	0	0
GSE42568_GSM1045259	0.00991486	0.0146073	0.0430126	0.0530296	0	0.0647778	0.00657246	0.133671	0.00495015	0.0308673	0	0	0	0.298362	0.154909	0.119695	0	0.0324686	0.0331624	0	0	0
GSE42568_GSM1045260	0.0153416	0.00299368	0.0170649	0.109196	0	0	0.00115359	0.0620833	0.0376887	0.0175271	0	0.0198076	0	0.384846	0.0591052	0.175947	0.0120758	0	0.0497687	0.0331133	0	0.00228745
GSE42568_GSM1045261	0.107035	0	0.0593458	0.136596	0	0.0791228	0.00561491	0.0866721	0.0085505	0	0.00783344	0	0.00440383	0.0330054	0.0586288	0.212487	0.0973848	0.0134711	0.0325724	0.0091097	0.0338132	0.0143539
GSE42568_GSM1045262	0.0477396	0.0177404	0	0.0613042	0	0	0	0.0979822	0.00638677	0	0.0167046	0	0.0150716	0.479711	0.0367127	0.139225	0.0113603	0	0.0541552	0	0.015906	0
GSE42568_GSM1045264	0	0.0249479	0.0155977	0.0379464	0	0.00662082	0.00463263	0.034608	0.00973587	0.0194235	0	0.0167506	0	0.520088	0.166156	0.124122	0	0	0	0.0128438	0.00652707	0
GSE42568_GSM1045265	0.035124	0	0.0725743	0.162472	0	0	0.0320258	0.05678	0.0131716	0.0313506	0.00903989	0	0.00994027	0.0297532	0.137454	0.274261	0.0477281	0	0.0828809	0	0.00544393	0
GSE42568_GSM1045266	0.263723	0	0	0.0197468	0.0128889	0.0174142	0.0939195	0.159142	0.036544	0.0845369	0	0	0	0.0906849	0.118707	0.0619274	0	0	0.0362616	0	0	0.00450315
GSE42568_GSM1045267	0.0274197	0.00506637	0.0936011	0.141311	0	0.0549024	0	0	0.0101832	0	0	0	0.0159371	0.0900951	0.156935	0.144476	0.0551719	0	0.204901	0	0	0
GSE42568_GSM1045268	0.0647893	0	0.0360625	0.0810978	0	0.172013	0.0106006	0.0477575	0	0.14044	0	0.0100453	0	0.162457	0.0723301	0.148708	0	0	0.0355348	0.015668	0	0.00249669
GSE42568_GSM1045269	0.00370996	0.0154228	0.165917	0.169832	0	0.0269721	0.0580382	0.0184309	0	0.106591	0	0	0	0.0671416	0.145565	0.148332	0.0406843	0	0.0297361	0	0	0.00362707
GSE42568_GSM1045270	0.0635752	0	0.01825	0.052329	0	0.0778478	0.0206793	0.0699841	0	0.0192265	0.000609415	0	0	0.384997	0.129713	0.141316	0.0109241	0	0.00226914	0.00827891	0	0
GSE42568_GSM1045271	0.0496293	0	0	0.139174	0	0.149173	0.0237862	0.0707401	0	0.187729	0	0.028647	0	0.0946315	0.114512	0.0817813	0.00464128	0	0.055556	0	0	0
GSE42568_GSM1045272	0.0425413	0	0.0250776	0.0727231	0	0.186917	0	0.0433211	0.00197244	0.0376027	0	0	0	0.247935	0.102785	0.149351	0.0589976	0	0.0274554	0.0033208	0	0
GSE42568_GSM1045273	0.0187241	0.00165833	0.0372948	0.0386303	0	0.126	0	0.103621	0	0.0335547	0	0	0.00682858	0.00371168	0.0933641	0.286443	0	0.13057	0.101584	0	0	0.018015
GSE42568_GSM1045274	0.0289787	0.00183489	0.0468468	0.161778	0	0.100646	0.0802246	0.0772603	0.00611212	0.00214682	0	0	0	0.241422	0.0907336	0.139766	0	0	0.017675	0	0.00457611	0
GSE42568_GSM1045275	0.0846328	0	0.0774825	0.120193	0	0	0.0444449	0.0673877	0.011309	0.0517385	0.0097178	0	0	0.248086	0.134352	0.119966	0.000584109	0	0.028243	0	0	0.00186295
GSE42568_GSM1045276	0.0113693	0.00612641	0.0789909	0.0709306	0	0.0895597	0	0.0258701	0.0370826	0	0	0.0286085	0	0.363498	0.0393023	0.187732	0.00871979	0.00190853	0.0495055	0	0	0.000796353
GSE42568_GSM1045278	0.0165999	0.0126706	0.0342509	0.126914	0	0.165188	0.0157805	0.0245486	0	0	0	0.0021381	0	0.125875	0.187297	0.110012	0.119551	0	0.0483056	0	0	0.0108681
GSE42568_GSM1045279	0.132621	0	0.0388006	0.10185	0	0.111271	0	0.028492	0	0	0.00466518	0.0298198	0.020948	0.101263	0.067561	0.1859	0.0186418	0	0.158167	0	0	0
GSE42568_GSM1045280	0.0902543	0	0.175093	0.193521	0	0.111213	0.00139161	0.0302379	0.00902567	0	0	0.0316918	0.0178544	0.0249176	0.108458	0.036077	0.0577999	0	0.112465	0	0	0
GSE42568_GSM1045281	0.015262	0	0.00907296	0.425421	0	0	0.0395695	0.0851012	0	0.091525	0	0.0413264	0	0.0409784	0.067577	0.145885	0.00737165	0.00818749	0.00856891	0	0.0141528	0
GSE42568_GSM1045282	0.0229654	0	0.0477067	0.0722476	0	0.156421	0	0.0301363	0.0953611	0	0.0120079	0	0	0.282298	0.0750011	0.135225	0.000824446	0.00865819	0.0558595	0	0	0.00528787
GSE42568_GSM1045283	0.0355961	0.102737	0	0.00119828	0	0.0972841	0.0110705	0.0887313	0	0.0837727	0	0.00909479	0	0.214585	0.178033	0.106705	0.013273	0	0.0579188	0	0	0
GSE42568_GSM1045284	0.0590562	0.0186257	0.0321781	0.103593	0.0505525	0.0114777	0.0705571	0	0	0.0671591	0	0	0.0172404	0.0350111	0.0652452	0.203286	0.0475396	0.000481154	0.169794	0	0.027075	0.0211286
GSE42568_GSM1045285	0.00360462	0.0306906	0.0668374	0.123441	0	0.0785737	0.0734218	0.0119379	0	0.134751	0	0.000253743	0	0.202467	0.133131	0.0866806	0	0	0.0542097	0	0	0
GSE42568_GSM1045286	0.00341398	0.0204256	0.0324914	0.0611184	0	0.153636	0.00103845	0.0662662	0	0.137995	0	0.0119393	0	0.204599	0.124646	0.119129	0.00704878	0	0.0547615	0	0	0.00149162
GSE42568_GSM1045289	0.115552	0	0.0826132	0.0504171	0	0.173264	0	0.0438557	0	0.0486086	0	0	0	0.248533	0.120994	0.086906	0.00767513	0	0.0215814	0	0	0
GSE42568_GSM1045290	0.00242584	0	0.00412209	0.00783832	0	0.0150266	0.000196751	0.029357	0.00314607	0.0220623	0	0.0117582	0	0.68681	0.0359442	0.126015	0.000925137	0	0.0522791	0	0	0.00209348
GSE42568_GSM1045292	0.0199956	0.040977	0.059166	0.115937	0.0227683	0.150511	0	0	0.0064417	0	0	0.0162832	0.0176098	0.242228	0.0518597	0.149759	0.0119079	0	0.094555	0	0	0
GSE42568_GSM1045293	0.00244902	0.0105816	0.0342132	0.0470441	0	0.153387	0.003096	0.0533159	0.0195888	0	0	0.0208854	0	0.28584	0.0648057	0.119982	0.0150013	0.121675	0.0415916	0	0	0.00654388
GSE42568_GSM1045295	0.0357812	0	0.0713517	0.0859667	0	0.189075	0	0	0	0.00473161	0	0.0588447	0.0100979	0.0720067	0.117631	0.132152	0.0528178	0	0.169544	0	0	0
GSE42568_GSM1045296	0.0534451	0	0.029072	0.0657333	0	0.0502163	0	0.086472	0.00768127	0.00581263	0	0.0152223	0	0.273701	0.187657	0.109167	0.0569466	0	0.0573265	0	0	0.00154667
GSE42568_GSM1045297	0.0476852	0	0.0269269	0.0691072	0	0.0686946	0.0199892	0.0570604	0.0419198	0.0192811	0.00426981	0	0	0.272569	0.0840636	0.209308	0.00414925	0	0.063704	0	0	0.0112717
GSE42568_GSM1045298	0	0	0.00456814	0.088323	0	0.0345258	0.211625	0.0284822	0	0.0623662	0.000563026	0.0111333	0	0.212535	0.165814	0.102889	0.0324647	0	0.0317192	0	0	0.0129915
GSE42568_GSM1045299	0.016999	0.00665001	0.0308343	0.0403826	0	0.132322	0	0.0655943	0	0.0421571	0	0	0	0.276713	0.0958689	0.14341	0.0985507	0	0.0312661	0.0152609	0	0.0039911
GSE42568_GSM1045303	0.0652789	0	0.0593031	0	0	0.273761	0	0.0500616	0	0.105153	0	0.0150568	0	0.130008	0.189386	0.0533553	0.0116266	0	0.0391311	0	0	0.00787864
GSE42568_GSM1045304	0.0362909	0	0.033644	0.0286897	0	0.281592	0.00293713	0.103046	0	0.0707769	0	0.0119203	0	0.046218	0.13933	0.104069	0.0792694	0	0.0609246	0	0	0.00129139
GSE42568_GSM1045305	0.0181129	0.0180787	0.0633746	0.0865275	0	0.0481379	0	0.0463436	0.0600941	0.0193172	0	0	0	0.279618	0.111492	0.181175	0.00707476	0	0.0606536	0	0	0
GSE42568_GSM1045306	0.0153909	0	0.205601	0.222775	0	0	0.0495162	0.0109042	0	0.135205	0	0	0	0.0800307	0.0738833	0.135658	0.0284494	0	0.0306252	0	0.00338194	0.00857871
GSE42568_GSM1045307	0.064455	0	0.083574	0.0700261	0	0.282725	0.00991482	0.0341246	0	0	0.0199562	0	0	0.0841024	0.163742	0.124137	0.0191428	0	0.0440995	0	0	0
GSE42568_GSM1045309	0.044915	0	0.0395589	0.0635658	0	0.140306	0	0.0384057	0.00791229	0	0.00842599	0.00165699	0	0.379953	0.066749	0.165963	0.00392545	0	0.0386635	0	0	0
GSE42568_GSM1045310	0.0199175	0.0202012	0.0272005	0.0562508	0	0.0774757	0.0278832	0.0667628	0.0166717	0.0208241	0	0	0	0.277367	0.0440055	0.133478	0.0451702	0.00712867	0.159664	0	0	0
GSE42568_GSM1045311	0.0220832	0.00315982	0.0375125	0.0559287	0	0.0341168	0	0.0479966	0.0137772	0.0431124	0	0.0323679	0.00345541	0.307798	0.0913444	0.125765	0.0343058	0	0.142111	0	0.00516498	0
GSE88770_GSM2345257	0.209465	0	0.183772	0.0840096	0	0.0683932	0.0184982	0.0316763	0.0161923	0	0.0230177	0	0	0.268249	0.0157598	0.0464501	0	0	0	0.0345162	0	0
GSE88770_GSM2345258	0.0302513	0	0.057285	0.150358	0	0.231353	0	0.0596406	0.0137592	0.0086095	0	0	0.00394465	0.128731	0.167324	0.102127	0.0376049	0	0.00901232	0	0	0
GSE88770_GSM2345259	0.0349093	0	0.0236444	0.0780503	0	0.0954841	0	0.150565	0	0	0	0.0198324	0	0.17983	0.133816	0.124752	0.000527574	0	0.158589	0	0	0
GSE88770_GSM2345260	0.00691796	0.14685	0.0355811	0.160841	0	0.102695	0.0881961	0.0903495	0.00302299	0.105286	0	0	0	0.040719	0.123548	0.0559346	0.00331214	0	0.0367455	0	0	0
GSE88770_GSM2345261	0.183044	0	0.0816727	0.100058	0	0.281392	0	0.0624576	0	0.00579401	0	0.0567041	0.00685281	0.0242533	0.0865567	0.0754317	0.0156485	0	0.0163158	0.00120772	0.00261128	0
GSE88770_GSM2345262	0.00197897	0	0.00130317	0.0187533	0	0.0563669	0	0.0357312	0	0	0	0.0434603	0.24095	0.0236698	0.0325304	0.39759	0.00836209	0	0.0632441	0	0.0719964	0.00406375
GSE88770_GSM2345263	0.0302633	0	0.0421657	0.0862721	0	0.114356	0	0.0928044	0	0	0	0.0140772	0	0.227823	0.111338	0.125474	0	0.00597755	0.13881	0	0.000683426	0.00995507
GSE88770_GSM2345264	0.0489079	0.000139145	0.193835	0	0.0047026	0.114917	0.00942332	0	0.0725189	0	0.0778769	0	0.0503589	0.103018	0.0603105	0.17712	0	0	0.0868727	0	0	0
GSE88770_GSM2345265	0.0509452	0	0.0813071	0.106694	0	0.25055	0.00186135	0.0497605	0	0	0	0.0303738	0.0674323	0.0252761	0.0615644	0.244421	0.0157798	0	0.00462731	0	0	0.00940748
GSE88770_GSM2345267	0.0226325	0	0.102914	0.201341	0	0.218128	0	0.0480579	0	0	0	0	0.00879087	0.138705	0.13691	0.0168868	0.022951	0	0.0826829	0	0	0
GSE88770_GSM2345268	0.0754729	0.0436435	0.0150835	0.126071	0	0.00103942	0.0123966	0.107463	0.0159947	0	0.00266272	0.00241781	0.00747934	0.286567	0.0549356	0.186586	0.023675	0	0	0.029958	0	0.00855357
GSE88770_GSM2345269	0.0072154	0.0125725	0.161401	0.0818718	0	0.186082	0	0.0129022	0	0	0	0.0315743	0.0055631	0	0.0301195	0.120966	0.0126846	0	0.333003	0.004045	0	0
GSE88770_GSM2345270	0.00120411	0.0163575	0.0270335	0.149988	0	0.0457417	0.0730424	0	0	0.0184602	0.0176368	0	0.00909553	0.0133766	0.0478696	0.295026	0.125354	0	0.159814	0	0	0
GSE88770_GSM2345271	0	0.0198115	0.0268495	0.0320426	0	0.0641234	0	0.0232646	0.0154731	0.0130271	0	0	0	0.527972	0.126893	0.0880396	0	0	0	0.0118916	0	0.0506126
GSE88770_GSM2345272	0.0171272	0	0.0165104	0.0854402	0	0.0832743	0.0123954	0.0341236	0.0342993	0	0.039694	0	0	0.296998	0.104738	0.231631	0	0	0.0307327	0.00235912	0	0.0106767
GSE88770_GSM2345273	0.0149505	0.0405662	0.0313527	0.169628	0	0.369798	0.0280693	0.0079336	0	0.0166727	0.0193714	0	0.000476435	0.0785777	0.123095	0.0395195	0.0106841	0	0.0493045	0	0	0
GSE88770_GSM2345274	0.0482404	0	0.0504699	0.090071	0	0.0760197	0.014725	0.0691939	0	0.0605926	0	0.0207273	0	0.242145	0.109919	0.150094	0.00753194	0	0.060271	0	0	0
GSE88770_GSM2345275	0.0902233	0.0682075	0.0192499	0.1069	0	0.0978772	0	0.0832983	0.00380098	0.0166474	0	0.029373	0	0.216091	0.0426537	0.140291	0.00113501	0	0.084251	0	0	0
GSE88770_GSM2345276	0.00842473	0.00307876	0.0053985	0	0	0.139179	0.0233348	0.0344658	0.0468965	0.0307609	0.00973288	0	0	0.425123	0.0894072	0.107498	0.0676961	0	0.00279354	8.46268e-05	0	0.00612592
GSE88770_GSM2345277	0.028453	0.0151341	0.0451196	0.149311	0	0.0481566	0	0.0764245	0.0054969	0.0369307	0	0.0055267	6.25216e-05	0.123079	0.0815142	0.222052	0.0211257	0	0.141614	0	0	0
GSE88770_GSM2345279	0.0551468	0	0.239002	0.0689749	0	0.0985217	0	0.0321349	0	0	0	0.0204092	0.0574422	0.0113981	0.0702029	0.0791358	0.100305	0	0.166914	0	0	0.000413047
GSE88770_GSM2345280	0	0.016279	0.105997	0.153498	0	0.0958581	0.0170077	0.054141	0	0.00960092	0.00686698	0	0.0091361	0.0877592	0.115207	0.205155	0.065378	0	0.0449953	0	0	0.0131206
GSE88770_GSM2345281	0.0153874	0	0.0200589	0.179076	0	0.157202	0	0.0924491	0.00801728	0.0234883	0	0.0289901	0	0.127328	0.143502	0.118494	0.0233152	0	0.0626924	0	0	0
GSE88770_GSM2345282	0.0174916	0.0451313	0.00799695	0.227083	0	0.114335	0.105039	0.0612216	0.00652482	0.0265303	0.0245018	0	0	0.140962	0.151027	0.0490062	0.0111736	0	0.0119754	0	0	0
GSE88770_GSM2345283	0	0.00469288	0.0841548	0.0972628	0	0.144481	0.0237161	0.0564084	0	0.00474341	0	0.0063398	0	0.181606	0.130065	0.159953	0.0517445	0	0.0460734	0	0.0086333	0.000125262
GSE88770_GSM2345284	0.0606361	0	0.0295655	0.142767	0	0.149907	0	0.0369824	0.0049388	0	0	0.0250097	0	0.0137541	0.0404337	0.241702	0.035724	0	0.202869	0	0	0.0157108
GSE88770_GSM2345285	0.00445578	0	0.0513382	0.0257614	0	0.145979	0	0.0391276	0	0.0103016	0	0.070522	0.0433742	0.0143331	0.0971182	0.142236	0.013944	0	0.298413	0.0420086	0	0.00108774
GSE88770_GSM2345287	0.0131114	0.0184448	0.0485671	0.128313	0	0.118527	0	0.0326631	0.0075733	0	0.0102793	0	0	0.124054	0.0872163	0.156511	0.00683562	0	0.235702	0	0	0.0122023
GSE88770_GSM2345288	0.0315169	0	0.00566481	0.165234	0	0.0815959	0.0262355	0.0382187	0.0255618	0.0494877	0	0	0	0.17918	0.127316	0.0997174	0.102662	0.00311149	0.0643552	0	0.000143011	0
GSE88770_GSM2345289	0.0699751	0.0385955	0	0.271713	0	0.0725223	0.0315703	0.107445	0.0167742	0.0695068	0	0	0	0.0997303	0.107876	0.0774177	0	0	0.0365988	0	0	0.000274298
GSE88770_GSM2345290	0.00358108	0.00724446	0.0325701	0.164299	0	0.330901	0.0291036	0.0247627	0.0250982	0	0.0392209	0	0	0.080863	0.163841	0.0575973	0	0.00354744	0.0266891	0	0	0.0106801
GSE88770_GSM2345291	0.0668261	0	0.0954535	0.0791068	0	0.255068	0	0.0258613	0.0172051	0	0	0	0.0111336	0.183174	0.115731	0.0488527	0.00650433	0.000146207	0.094937	0	0	0
GSE88770_GSM2345292	0.0563194	0	0.0312573	0.280875	0	0.0232855	0.0299473	0.0902039	0	0.0594552	0	0.00856118	0	0.134825	0.108311	0.11543	0.0242926	0	0.0142862	0.0089509	0	0.0139997
GSE88770_GSM2345293	0	0	0.0690432	0.0719044	0	0.164869	0	0.088333	0	0.0661233	0	0	0	0.263609	0.129287	0.119952	0.000477647	0	0.0237817	0	0	0.00261892
GSE88770_GSM2345294	0.00538667	0	0.00164931	0.0574531	0	0.0872929	0	0.0484066	0	0.0116631	0	0.0336422	0.0138524	0.134298	0.121203	0.331803	0.0396648	0	0	0.0841928	0.0127352	0.0167571
GSE88770_GSM2345295	0.0733306	0.0395007	0	0.100877	0	0.15513	0.0314012	0.0317353	0.00745932	0.0314696	0	0.036874	0	0.237913	0.139832	0.0382238	0.00698742	0	0.055526	0	0	0.0137402
GSE88770_GSM2345297	0.0577609	0.0793086	0.0482597	0.152793	0	0.184016	0	0.128475	0	0.0195632	0	0.0157337	0	0.0443366	0.123186	0.111994	0	0.00266632	0.00389064	0	0.0191031	0.00891482
GSE88770_GSM2345298	0	0.0221622	0.119764	0.111115	0	0.110524	0.00616413	0.0256261	0.00973446	0.069798	0	0	0	0.189354	0.103913	0.168426	0.00921119	0	0.0542078	0	0	0
GSE88770_GSM2345299	0.097631	0	0.325743	0.0724598	0	0.00699469	0	0.0259874	0.00630781	0.0430077	0	0.00453746	0	0.174894	0.0865259	0.0593398	0	0	0.096083	0	0	0.000488566
GSE88770_GSM2345300	0.0129446	0	0.00497968	0.17737	0	0.0426859	0.0145804	0.04498	0.0385985	0	0.0203749	0.0339311	0.0202379	0.19785	0.136139	0.172917	0.0200109	0	0.0560403	0	0.00332743	0.00303295
GSE88770_GSM2345301	0.074659	0	0.0642656	0.00998243	0	0.222777	0	0.0560943	0.00956085	0	0	0.0058592	0	0.153808	0.0140782	0.146813	0.0256908	0	0.173111	0.0433007	0	0
GSE88770_GSM2345302	0.00645795	0	0.0191443	0.0823676	0	0.3016	0	0.0594873	0	0	0	0.0444485	0	0.0613375	0.18978	0.125375	0.02604	0.0271438	0.0433575	0	0	0.0134613
GSE88770_GSM2345303	0	0.00356754	0.0110802	0.0820112	0	0	0.00651495	0.0908696	0.0199142	0	0.037693	0.00882684	0	0.414992	0.0229345	0.170948	0.051157	0	0.0714891	0	0	0.00800195
GSE88770_GSM2345304	0.0846482	0	0.293628	0.122388	0	0.00697928	0.00390184	0.0236789	0.00592201	0.0449917	0	0.00170305	0.00646482	0.0578598	0.108184	0.158624	0.0530074	0	0.0146661	0	0	0.0133533
GSE88770_GSM2345305	0.0242986	0.074575	0.062486	0.194497	0	0.0496703	0.0645973	0.0336732	0.0399483	0.0434978	0.00350317	0	0	0.0903397	0.145429	0.0791681	0.00226182	0	0.0920544	0	0	0
GSE88770_GSM2345306	0.0258571	0.00098153	0.0271529	0.148968	0	0.127394	0.129161	0.00173571	0	0.0887946	0	0	0	0.122205	0.0956189	0.183321	0.0219654	0	0.0268448	0	0	0
GSE88770_GSM2345307	0.0410867	0	0.261935	0.076951	0	0.0958545	0.0085327	0.0453863	0	0.0840197	0	0.0153188	0	0	0.0983302	0.0852377	0.0333998	0	0.153948	0	0	0
GSE88770_GSM2345308	0.00569593	0.0543343	0.0713905	0.138145	0	0	0.00692302	0.103286	0	0.0891169	0	0.056449	0	0.139944	0.10756	0.145048	0.0119016	0	0.0554825	0	0	0.0147221
GSE88770_GSM2345309	0.0145625	0	0	0.138564	0	0.110663	0.0563045	0.0549786	0.0147433	0.0105919	0	0.00583611	0.00789035	0.0309516	0.180385	0.204845	0.0614804	0	0.106759	0	0	0.0014447
GSE88770_GSM2345310	0.0195799	0	0	0.187791	0	0.0459478	0	0.0903332	0.00646448	0	0.00117636	0	0.0270401	0.239524	0.123766	0.185149	0.0358306	0	0	0.0373983	0	0
GSE88770_GSM2345311	0.00971332	0	0.0562179	0	0	0.171686	0	0.0314494	0	0	0.00490853	0.00242719	0.119554	0.18314	0.12434	0.194992	0.0221509	0	0.0766235	0	0.00279813	0
GSE88770_GSM2345312	0.0625376	0	0.109052	0.185866	0	0.163379	0.0121933	0.0700697	0.0205743	0.00995513	0	0	0.00444154	0.0875911	0.139528	0.0497926	0.0241309	0	0.0600416	0	0.000846966	0
GSE88770_GSM2345313	0.00582923	0	0.00228029	0.135379	0	0.110639	0	0.099451	0	0.0720808	0	0.00690027	0	0.250341	0.11392	0.116012	0	0	0	0.0681276	0	0.0190397
GSE88770_GSM2345314	0.0464053	0	0.0186684	0.0992279	0	0.0466146	0	0.0952748	0	0.0617838	0	0.0126286	0	0.287162	0.156439	0.122819	0	0	0.0529766	0	0	0
GSE88770_GSM2345315	0	0.00176562	0.0152196	0.15725	0	0.0786675	0	0.123651	0.022692	0.0339804	0	0	0	0.230971	0.174486	0.0520392	0.0243799	0	0.0609432	0	0.0233232	0.00063202
GSE88770_GSM2345316	0.0227468	0	0.00730761	0.0514701	0	0.0220107	0	0.0760039	0.0319588	0	0	0.0310058	0	0.231259	0.115314	0.348979	0	0.0263339	0	0	0	0.03561
GSE88770_GSM2345317	0.00302183	0.0687128	0.0457411	0.074905	0	0.101532	0	0.0622923	0	0.0883553	0	0.0819297	0	0.0269795	0.174432	0.171743	0.044601	0	0	0.0426405	0.0113241	0.00178979
GSE88770_GSM2345318	0.0495002	0	0.0107149	0.186744	0	0.149626	0.0965147	0.108537	0	0.0989346	0.00397535	0	0	0.0584324	0.142104	0.0592593	0.018677	0.00061617	0.0139868	0	0	0.00237722
GSE88770_GSM2345319	0.0291045	0.0077965	0	0.381996	0	0.0105149	0.110798	0.0487534	0.00784311	0.0719587	0.00812878	0	0	0.0927544	0.16465	0.0316607	0.0100521	0	0.0239895	0	0	0
GSE88770_GSM2345320	0	0	0.152291	0.22969	0	0.193763	0.00352658	0.0541794	0.00286953	0	0	0.00277515	0.0349831	0.0136344	0.137779	0.137124	0.0301018	0	0	0.00176022	0.00552363	0
GSE88770_GSM2345321	0.0353492	0	0.0787836	0.113585	0	0.1192	0.0106419	0.0666932	0	0.0125022	0	0	0	0.184533	0.185543	0.1596	0.00734023	0	0.0244492	0	0	0.00177972
GSE88770_GSM2345322	0.000616288	0.065914	0.332406	0.1775	0	0.0372254	0.00836799	0.0543094	0.00844645	0.0154955	0	0	0.00525508	0.0812439	0.0218812	0.0674099	0.0102294	0.00171709	0.11092	0	0	0.00106258
GSE88770_GSM2345323	0.016959	0	0.0150627	0.0951372	0	0	0.0156409	0.0601113	0	0.102723	0	0.0640037	0	0.285336	0.106023	0.104332	0.107482	0	0.0141631	0.0116113	0.00141577	0
GSE88770_GSM2345324	0.0913331	0.00236138	0.00630978	0.172243	0	0.184721	0.0375042	0.0343305	0	0.0910388	0	0	0.00390522	0.103264	0.150472	0.0808454	0	0	0.0416721	0	0	0
GSE88770_GSM2345325	0.00361816	0.00337537	0.027845	0.14062	0	0.0304145	0.0512441	0.0381705	0	0.141276	0	0	0	0.193877	0.188584	0.0835633	0.0196842	0	0.077728	0	0	0
GSE88770_GSM2345326	0	0.0295153	0.0194246	0.0899983	0	0.0913334	0	0.0292918	0.015796	0	0	0.0194711	0	0.427469	0.106533	0.0958396	0.00987965	0	0.0654491	0	0	0
GSE88770_GSM2345327	0.0971505	0	0	0.242112	0	0.117927	0.0429694	0.105727	0	0.0615842	0	0.0247367	0.00168829	0.0430954	0.160121	0.075892	0	0.0216093	0	0	0.002247	0.00313999
GSE88770_GSM2345328	0	0	0.0119918	0.126525	0	0.101132	0.0296981	0.0269584	0	0.00161552	0	0	0	0.223206	0.0666206	0.229092	0	0.126996	0.0394998	0	0	0.0166644
GSE88770_GSM2345329	0.0351557	0	0.0617675	0.0796675	0	0.222528	0	0.0773918	0	0	0	0.0580461	0.00135792	0	0.0766495	0.104152	0.00352063	0	0.277153	0	0.00261109	0
GSE88770_GSM2345330	0.0365713	0	0.0391865	0.108625	0	0.0753399	0.00533124	0.0846661	0	0.0526435	0	0.0187048	0	0.0696768	0.159084	0.227871	0.0509099	0	0.0440067	0	0.0103742	0.0170098
GSE88770_GSM2345331	0.0283503	0	0.029341	0.0505019	0	0.0257832	0	0.0934281	0.00952091	0	0	0.0235519	0	0.414398	0.0444658	0.0971688	0.0023757	0	0.133406	0.0399677	0.00774011	0
GSE88770_GSM2345332	0.0734232	0	0.0210267	0.0768057	0	0.106587	0.020058	0.0652368	0.0103641	0.0898999	0	0	0	0.243137	0.111728	0.133375	0.00322711	0	0.0451314	0	0	0
GSE88770_GSM2345333	0.0384207	0	0.0417332	0.0689205	0	0.141839	0.0108776	0.0637988	0.00198202	0.00876271	0.0173248	0	0	0.187543	0.134864	0.207156	0.0237746	0	0.0393902	0.00270999	0	0.0109022
GSE88770_GSM2345334	0.0320559	0	0.0610258	0.176834	0	0.106914	0.00928123	0.0675569	0.0212657	0.0724357	0	0.00377693	0	0.178038	0.116368	0.0709062	0.0255225	0	0.0556338	0	0.00238525	0
GSE88770_GSM2345335	0.043138	0	0.0829892	0.165522	0	0.156753	0.0239036	0.0531301	0	0.0534528	0	0	0.00484371	0.0214519	0.0934153	0.128732	0.0385713	0.00184252	0.132256	0	0	0
GSE88770_GSM2345336	0.0967517	0	0.0891466	0.0317775	0	0.151416	0	0.0599328	0.00413631	0	0	0.0189862	0	0.276724	0.1224	0.0532458	0	0	0.0946838	0	0	0.000799839
GSE88770_GSM2345337	0.0410967	0.113174	0.00651585	0.105774	0	0.0856888	0.0283703	0.100903	0	0.0495604	0	0	0	0.100236	0.165753	0.134173	0.0013712	0.00284324	0.0437159	0	0	0.020825
GSE88770_GSM2345338	0.0266033	0	0.035984	0.0933902	0	0	0.0127005	0.0429066	0.00965749	0	0.00133936	0	0	0.518138	0.0661967	0.140824	0	0	0.05226	0	0	0
GSE88770_GSM2345339	0.0364953	0	0.065353	0.249295	0	0.110311	0	0.00945976	0	0.0415212	0	0	0	0.0707448	0.147433	0.207562	0.0179849	0	0.0434498	0	0	0.00039073
GSE88770_GSM2345340	0.0178234	0	0.258595	0.0650128	0	0.0689677	0	0.0717063	0	0.00410402	0	0.00369063	0	0.0914009	0.109229	0.120523	0.0153185	0.0101961	0.163432	0	0	0
GSE88770_GSM2345341	0.0115119	0	0.0403024	0.139064	0	0.128232	0.0674792	0.0354806	0	0.056259	0.00200916	0	0.00143712	0.0854049	0.185571	0.0818236	0.0487915	0	0.116633	0	0	0
GSE88770_GSM2345344	0	0.0253736	0.0393493	0.0645258	0	0.108639	0	0.049772	0.00828307	0.0172472	0	0.0646703	0	0.247735	0.130284	0.0984321	0.0175504	0	0.128139	0	0	0
GSE88770_GSM2345345	0.0464501	0.0199107	0.00724037	0.10636	0	0.184992	0.11577	0.00753021	0	0.00886438	0.00966548	0	0.00614067	0.121003	0.10193	0.170874	0.0155994	0	0.0776699	0	0	0
GSE88770_GSM2345346	0.0246278	0.000981588	0.0172182	0.183273	0	0.172435	0.0503654	0.0530468	0.00847707	0.025485	0	0	0.00196191	0.126665	0.120516	0.117412	0.0408377	0.0153506	0.0413469	0	0	0
GSE88770_GSM2345347	0.013452	0	0.0433405	0.153804	0	0.143181	0.0114729	0.0415925	0.0163168	0	0	0.0207015	0.00830684	0.122955	0.0788125	0.20549	0.0161809	0	0.0771911	0.0305082	0	0.0166942
GSE88770_GSM2345348	0.0500769	0	0.0220648	0.125712	0	0.241079	0.116019	0.0239433	0	0.0298007	0.0532224	0	0.00782721	0.0691586	0.15769	0.0600435	0.00674895	0.00630234	0.0303114	0	0	0
GSE88770_GSM2345349	0	0.00768531	0	0.0995122	0	0.135421	0.0257551	0.0438769	0.0274222	0	0.0287839	0	0.149358	0	0.145014	0.278329	0.00130828	0	0.0307769	0	0	0.0267569
GSE88770_GSM2345350	0.0021241	0	0.171665	0.137725	0	0.262291	0	0.0092171	0	0	0	0	0.0201448	0.0320611	0.0904256	0.152392	0.0402099	0	0.0817449	0	0	0
GSE88770_GSM2345351	0.0807958	0	0.0328022	0.127501	0	0.0653507	0	0.0684938	0.0353255	0	0.00878739	0	0	0.301773	0.0552552	0.174162	0.00966517	0	0.0114068	0.0120899	0	0.0165921
GSE88770_GSM2345352	0.0235503	0	0.17115	0.276802	0	0.0918313	0.0237675	0.0137952	0	0.0785018	0	0.0121547	0	0.0508265	0.0818285	0.0544052	0.0380798	0	0.0833074	0	0	0
GSE88770_GSM2345353	0.0482686	0.0412192	0.0338695	0.0286385	0	0.112004	0	0.0309958	0.0177197	0.0510211	0	0	0	0.277158	0.101366	0.141547	0.0157843	0	0.092741	0	0	0.00766712
GSE88770_GSM2345354	0.0227411	0	0.0307527	0.211059	0	0.112737	0.0984486	0.0326797	0	0.0506174	0	0.014285	0	0.0917573	0.173484	0.0976573	0	0.000485251	0.0632956	0	0	0
GSE88770_GSM2345355	0.098509	0	0.143115	0.0200671	0	0.149124	0	0.0433608	0	0.00942704	0	0.0379594	0	0.171022	0.0986893	0.0727191	0.0455974	0	0.110409	0	0	0
GSE88770_GSM2345356	0.037462	0	0.0861969	0.0883081	0	0.299109	0.03334	0.00220739	0	0.0669198	0	0.00135831	0.0479272	0.0103297	0.14388	0.140369	0.0248138	0	0.0104122	0.00592185	0	0.0014445
GSE88770_GSM2345357	0.0735178	0.020161	0.180271	0.0676645	0	0.105823	0	0.115862	0	0	0	0.0154198	0.000390656	0.0889772	0.0944765	0.128179	0.0512701	0	0.0534483	0.00453787	0	0
GSE88770_GSM2345358	0	0.0167185	0.106931	0.14156	0	0.171327	0	0.039987	0	0.0453431	0	0.0404199	0	0.0599172	0.0633208	0.267031	0.0447222	0	0.000456041	0.00226706	0	0
GSE88770_GSM2345359	0.116358	0	0	0.0812784	0	0.0105293	0.0503468	0.0890264	0.0192282	0.0365062	0	0.0155956	0.00295243	0.276516	0.16479	0.0768398	0.0188663	0	0.0411661	0	0	0
GSE88770_GSM2345360	0.196039	0	0.245456	0.121575	0	0.122335	0	0.000102782	0	0	0	0.0197967	0.0153961	0.0618684	0.0556612	0.0862263	0.0367455	0	0.0387973	0	0	0
GSE88770_GSM2345361	0.0614152	0	0.0817425	0.0208813	0	0.226802	0.000893618	0.0255516	0.00153126	0	0.0097663	0.00145427	0	0.326106	0.0506788	0.0666551	0	0.0134539	0	0.0982347	0	0.0148328
GSE88770_GSM2345362	0.0210126	0	0	0.0978212	0	0.10801	0.00875158	0.0555101	0.0207379	0	0.0267428	0	0	0.294444	0.206699	0.0562517	0.00970419	0	0.0778672	0	0	0.0164473
GSE88770_GSM2345363	0	0.00797798	0	0.0268421	0	0	0	0.0495364	0	0	0	0.0273741	0	0.512654	0.0214176	0.282594	0.0158992	0	0.0347081	0	0	0.0209966
GSE88770_GSM2345364	0.00290229	0.00934407	0.00421536	0	0	0.0372133	0	0.0271554	0.0088561	0.00748179	0.0149461	0	0	0.815569	0.0185044	0.00145955	0.0138626	0	0.0384898	0	0	0
GSE88770_GSM2345365	0	0.0476736	0.0202079	0.219325	0	0.0239418	0.0043985	0.0607871	0.0437301	0.0589621	0	0.0159857	0	0.164872	0.15385	0.0959782	0.0196478	0	0.070641	0	0	0
GSE88770_GSM2345366	0.00620535	0	0	0.0845747	0	0.129423	0	0.0530869	0.0338452	0	0	0	0	0.344537	0.0985315	0.123037	0.0146549	0	0.107147	0	0	0.0049572
GSE88770_GSM2345367	0.0405839	0.0750951	0	0.0576204	0	0.106571	0.00377136	0.0774444	0.0498865	0.0258491	0	0.0021395	0	0.169606	0.22485	0.081572	0	0	0.0825791	0	0	0.00243081
GSE88770_GSM2345368	0.00862707	0.0139309	0.0175724	0.13661	0	0	0.00018507	0.050527	0.0372271	0	0.0148562	0	0	0.383913	0.0751607	0.216349	0	0	0.0224363	0	0	0.0226052
GSE88770_GSM2345369	0.0307171	0	0.0938819	0.0573861	0	0.206693	0.0222748	0.0475073	0	0.0685563	0	0	0	0.0648724	0.184676	0.11524	0.0504651	0.0204338	0	0.0372956	0	0
GSE88770_GSM2345370	0.101028	0.0307283	0.0273233	0.118736	0	0.0392688	0.0243541	0.23623	0	0.0546389	0	0	0	0.109621	0.151684	0.0415327	0	0.039946	0.0249094	0	0	0
GSE88770_GSM2345371	0	0.00325312	0.0206454	0.00576494	0	0.0697551	0	0.0695993	0.00332562	0	0	0.0434511	0	0.338852	0.122749	0.148306	0.0184655	0	0.155833	0	0	0
GSE88770_GSM2345372	0.0456148	0	0.0196013	0.0413646	0	0.18626	0	0.0654076	0.00110457	0.0820288	0	0.0106319	0	0.24242	0.167928	0.108986	0.0113026	0	0	0	0.0173485	0
GSE135565_GSM4017200	0.00250024	0.00548825	0.00862343	0.0582221	0	0.101214	0	0.0116411	0	0	0	0.0283411	0.021473	0.236633	0.0698644	0.282986	0.103946	0.0206256	0.0484413	0	0	0
GSE135565_GSM4017201	0	0.0165772	0.0108784	0.000348944	0	0.231359	0	0.0896527	0	0.00670572	0.02891	0	0	0.256612	0.210942	0.0550873	0.0699854	0	0	0.0142504	0	0.00869066
GSE135565_GSM4017202	0.0591074	0.0691292	0	0.0425567	0	0.287149	0.0910247	0	0	0.14645	0	0	0	0.0778273	0.160063	0.0411137	0.014374	0.00355322	0.00341207	0	0	0.00424014
GSE135565_GSM4017203	0.0266732	0.0393767	0.0376351	0.0264399	0	0.115549	0.00887699	0.0491078	0.0200546	0.0700021	0	0	0	0.20552	0.198962	0.132092	0.0130303	0	0.0378926	0.000785352	0	0.0180028
GSE135565_GSM4017204	0.0599757	0.00124892	0.0260719	0.317888	0	0	0.0116447	0.0622351	0.0839258	0	0.0683372	0	0.0298062	0.0477094	0.189773	0.0607133	0.0231259	0	0	0.0175449	0	0
GSE135565_GSM4017205	9.47221e-05	0.0314774	0	0.0956097	0	0.0301751	0	0.0223509	0.011424	0.0329934	0	0.0984431	0.053838	0	0.0605315	0.134663	0.0357789	0	0.39262	0	0	0
GSE135565_GSM4017206	0.0447427	0.00512917	0.0788273	0.0797085	0	0.0710381	0.00868128	0.0550349	0	0.142359	0	0	0	0.0622186	0.152105	0.149967	0.0696373	0	0.0717589	0	0	0.00879187
GSE135565_GSM4017207	0	0.00914242	0.0299635	0.0965548	0	0.267308	0.0174434	0.062183	0	0.0249418	0	0.00232394	0.000464588	0.0299133	0.0609839	0.141737	0.0428395	0	0.200554	0	0.00670711	0.00693947
GSE135565_GSM4017208	0	0.0523476	0.0132508	0.0340063	0	0.251195	0.0170607	0.0938352	0	0	0	0.0437193	0.0180033	0.0468806	0.0572859	0.0172956	0.013231	0.125355	0.144117	0	0.0631862	0.00922966
GSE135565_GSM4017209	0.0926695	0.0387525	0.0904556	0.0688184	0	0.0825644	0.0496139	0.0565986	0.054368	0	0.0747136	0	0.00707931	0.156284	0.154601	0.0404428	0.0118016	0	0.0212367	0	0	0
GSE135565_GSM4017211	0	0.0183466	0.00440788	0	0	0.0861243	0	0.0568367	0.0206959	0.03854	0.00046626	0	0	0.562231	0.0686872	0.10665	0	0	0.0342803	0	0	0.00273378
GSE135565_GSM4017212	0.0297332	0	0.012018	0.0609105	0	0.0361011	0.056423	0.0066133	0.00318066	0.0348312	0	0.0056646	0	0.279899	0.0579145	0.108524	0.157262	0	0.0988059	0	0.0442592	0.00785977
GSE135565_GSM4017213	0.0300044	0	0.102046	0.200658	0	0.0814623	0.140459	0.0307172	0	0.167118	0	0	0	0.0245193	0.0635618	0.0758465	0.0278877	0.00146019	0.0476103	0	0	0.00665
GSE135565_GSM4017214	0.0247081	0	0.0119026	0.0981771	0	0.232873	0.00651035	0.0293294	0	0.05898	0	0	0	0.0565631	0.0940939	0.190913	0.0675918	0	0.0370756	0.033005	0.0519566	0.00632066
GSE135565_GSM4017216	0.09615	0	0.0573001	0	0	0.272634	0	0.0115519	0	0	0.0160561	0.0138361	0	0.323009	0.0399403	0.0944988	0	0.0192431	0.0379509	0	0	0.01783
GSE135565_GSM4017217	0.00972975	0	0.0393257	0.226001	0	0.0656927	0.035972	0.053212	0.0124129	0.138214	0	0	0	0.207666	0.0753115	0.0931093	0.00138777	0	0.0419657	0	0	0
GSE135565_GSM4017218	0	0.0389176	0.0019367	0.00245689	0	0.253581	0	0.0589994	0.064818	0.0290267	0	0.0570861	0	0	0	0.233854	0.0775182	0.127847	0.0272057	0	0	0.0267529
GSE135565_GSM4017219	0.0234109	0	0.0159788	0.270776	0	0.0494228	0.0603064	0.109392	0.00197812	0	0.0160074	0	0.0132351	0.0653181	0.128371	0.134086	0.0259614	0	0.0843391	0	0	0.00141648
GSE135565_GSM4017220	0	0.0230524	0.107149	0.236808	0	0.0698541	0.115391	0.0538086	0.010874	0.0770658	0	0	0	0.0720218	0.117218	0.0891689	0.00618108	0	0.0214072	0	0	0
GSE135565_GSM4017221	0.00992603	0.0634497	0.0246725	0.0269526	0	0.223141	0	0.0696676	0	0.0300065	0	0.0260002	0	0.136974	0.115933	0.179587	0	0	0.0698172	0	0.00912493	0.0147471
GSE135565_GSM4017222	0.0149463	0	0.0181844	0.189798	0	0.00725069	0	0.142879	0	0	0	0.0463942	0.00643861	0.211762	0.0929104	0.13153	0.0190823	0	0.118823	0	0	0
GSE135565_GSM4017223	0.0466052	0	0.0633749	0.262358	0	0.102529	0.0388973	0.0396698	0	0	0	0.047146	0.0115545	0.0645149	0.225448	0.06504	0.0244311	0	0.00422627	0	0	0.00420559
GSE135565_GSM4017224	0	0.0199579	0.0161584	0.062841	0	0.156204	0	0.0387822	0	0.0214304	0	0	0.0362354	0.138728	0.105059	0.221611	0.0291708	0.0727551	0	0.0452823	0.0335635	0.00222165
GSE135565_GSM4017225	0.0174316	0	0.011589	0.0567965	0	0.17264	0.0146523	0.050963	0	0	0	0.0548484	0.000457616	0.17287	0.14052	0.101087	0.0530919	0.0219501	0.0873346	0	0.0262349	0.0175327
GSE135565_GSM4017226	0.0255546	0	0.00764455	0.144452	0	0.129529	0.0251904	0.0572651	0.0423742	0	0	0.00597421	0	0.142496	0.216857	0.116875	0.00646272	0	0.0793256	0	0	0
GSE135565_GSM4017227	0.11591	0	0.0768435	0.104293	0	0.149358	0.000749617	0.115369	0.0109054	0	0	0.0338141	0.014568	0	0.199557	0.156463	0.0138128	0	0	0.00596102	0.00239485	0
GSE135565_GSM4017228	0.0136947	0.0327033	0.103379	0.251563	0	0.0871595	0.00373231	0	0	0.128217	0	0.00123735	0	0.0620775	0.0980467	0.202975	0	0	0.0152153	0	0	0
GSE135565_GSM4017229	0.0898667	0	0.0909732	0.0744304	0	0.268352	0.033954	0.0185463	0.00101335	0.0660811	0	0	0	0.0204789	0.129916	0.114571	0.0602909	0	0.0315263	0	0	0
GSE135565_GSM4017230	0.0127814	0	0.0391721	0.151007	0	0.126178	0	0.0392471	0	0	0.0115873	0.000696631	0.035225	0.228582	0.0625421	0.0702317	0.0878662	0.0157426	0	0.103014	0	0.0161269
GSE135565_GSM4017231	0.0556742	0	0.0311514	0.152999	0	0.0663567	0.00974207	0.0330679	0.0158852	0.107393	0	0.0344924	0	0.243071	0.06642	0.0823653	0.0211284	0	0.0802536	0	0	0
GSE135565_GSM4017232	0.0388926	0.02137	0.00913187	0.121874	0	0.379101	0.00967919	0.026812	0	0	0	0.0262207	0.044888	0.0457369	0.123901	0.0584381	0.047651	0	0.0441697	0	0	0.00213333
GSE135565_GSM4017233	0.0114478	0.00237475	0.0267162	0.0194672	0	0.24993	0	0.0603519	0	0.0269128	0.00908925	0	0	0.128735	0.127489	0.13736	0.05811	0.0671813	0.0581489	0	0.0166855	0
GSE135565_GSM4017234	0.0994772	0	0.0206481	0.127282	0	0.238587	0.0178563	0.0251839	0	0.00259352	0.0131043	0	0	0.106914	0.154667	0.13404	0	0.00900256	0.049179	0	0	0.00146471
GSE135565_GSM4017235	0.037755	0	0.0272179	0.0604554	0	0.198322	0.00826342	0.0289525	0	0.0795039	0	0	0	0.100964	0.147368	0.0881142	0.148891	9.9291e-05	0.042092	0	0	0.032001
GSE135565_GSM4017236	0	0.0333799	0.0185914	0.0408392	0	0.25622	0	0.00871421	0.0516419	0	0	0.0304121	0	0.156604	0.0544479	0.243924	0.0234893	0	0	0.0641137	0	0.0176227
GSE135565_GSM4017237	0.0278428	0.0346176	0.0102448	0.234221	0	0.0073782	0.0180015	0.0629513	0.0151644	0	0	0.0260373	0	0.224515	0.217558	0.0926696	0	0.0227156	0	0.00412913	0	0.00195381
GSE135565_GSM4017238	0.144118	0	0	0.107535	0	0.119047	0.0275773	0.0622105	0.0260271	0	0.067474	0	0.00534332	0.100426	0.281985	0.029873	0.00846948	0	0.0199145	0	0	0
GSE135565_GSM4017239	0.150231	0	0.0566202	0.120799	0	0.0887742	0.00296291	0.013231	0	0.0526187	0	0	0	0.0799714	0.242895	0.132657	0.0499239	0	0.000882218	0.00843428	0	0
GSE135565_GSM4017240	0.0371103	0.0456788	0.0253685	0.0267522	0	0.349982	0.000466931	0.0489351	0.0570554	0.101344	0	0.00939962	0.00173666	0.034037	0.0976999	0.0785547	0.0336641	0	0.0522149	0	0	0
GSE135565_GSM4017241	0.0500573	0.0717514	0.0868384	0.0767893	0	0.23217	0.0671045	0.0259228	0	0.0759503	0.00942614	0	0	0.0477159	0.142332	0.0943368	0.0140763	0	0.0055294	0	0	0
GSE135565_GSM4017242	0.0260357	0.104564	0.0030816	0.247556	0	0.176341	0.0204615	0	0	0.109575	0	0	0	0.0255011	0.0903328	0.128431	0.0525216	0	0.0155991	0	0	0
GSE135565_GSM4017243	0.183969	0	0.0432581	0.0872284	0	0.0823433	0.119634	0.0417195	0	0	0	0	0.00879254	0.0493444	0.233078	0.0344582	0.03845	0	0.0777248	0	0	0
GSE135565_GSM4017244	0.113429	0	0.0347187	0.108429	0	0.0933716	0.0310972	0.0668202	0.0594926	0.0292419	0	0.0167738	0	0.156881	0.161079	0.0752415	0.0321016	0	0.0213224	0	0	0
GSE135565_GSM4017245	0.00769881	0.0564265	0.0572809	0.114438	0	0.130368	0.0156359	0	0.00452159	0	0	0	0.0274784	0.0662674	0.116787	0.178189	0.0893092	0	0.133189	0	0	0.00241108
GSE135565_GSM4017246	0.00939751	0.00949839	0.0596626	0.103293	0	0.162166	0.0193593	0.0649359	0	0.00121198	0	0	0	0.129507	0.180306	0.104502	0.0271564	0	0.111135	0	0.0114411	0.00642765
GSE135565_GSM4017247	0	0.0660854	0.0339247	0.0478107	0	0.0040098	0.148743	0.0814046	0	0	0.0718276	0.0142397	0.00540802	0.0313345	0.0657217	0.186126	0.0504646	0.00105758	0.181676	0	0	0.0101662
GSE135565_GSM4017248	0.0252219	0.00525429	0.0157718	0	0	0.12284	0	0.0504732	0	0.0371485	0	0.0361691	0	0.494099	0.0279993	0.1368	0	0.000257587	0.0479648	0	0	0
GSE135565_GSM4017249	0.0393406	0.0168062	0.0152472	0.168966	0	0.100651	0.0123379	0.0420485	0.0558305	0	0.0157465	0.0117139	0.000132126	0.139534	0.0582417	0.284659	0.00178494	0	0.0369602	0	0	0
GSE135565_GSM4017250	0.0405764	0	0.00812552	0	0	0.146869	0.00521741	0.0116405	0.00372768	0.0135692	0	0.0119693	0	0.419284	0.0736939	0.147243	0.0772134	0	0.0408704	0	0	0
GSE135565_GSM4017252	0.00447009	0	0.0117206	0.0691122	0	0.111548	0.125468	0.00100051	0	0	0.0848405	0	0	0.120882	0.0928593	0.200238	0.126216	0	0.0459245	0	0	0.00572099
GSE135565_GSM4017253	0.031725	0	0.249662	0.102496	0	0	0	0.0745339	0.0320618	0.0350569	0.00180636	0	0.00531257	0.224276	0.0653502	0.124918	0.0286707	0	0.0241307	0	0	0
GSE135565_GSM4017254	0.0013337	0	0.0153794	0.0463181	0	0.0685801	0	0.115719	0	0.011824	0	0	0	0.49	0.0884272	0.0995756	0.0118974	0	0.0496314	0	0	0.00131389
GSE135565_GSM4017255	0.0190236	0	0.0641241	0.184192	0	0	0.103949	0.0913783	0.0218923	0.0577611	0.00541968	0	0	0.141509	0.147624	0.121031	0.022258	0	0.0198385	0	0	0
GSE135565_GSM4017257	0	0	0.020363	0.0628621	0	0.0532702	0	0.0376608	0.0333024	0	0.00462577	0	0	0.585231	0.0659653	0.0914428	0.0131336	0	0.0321427	0	0	0
GSE135565_GSM4017258	0.033083	0	0.154774	0.160796	0	0.0466251	0.0469063	0.0799781	0.0231031	0	0	0	0.0188478	0.159159	0.132949	0.0998935	0.023378	0	0.0205068	0	0	0
GSE135565_GSM4017259	0.102695	0	0.067384	0.112429	0	0	0	0.079294	0.0460173	0.0011625	0	0.0425929	0	0.307279	0.0506593	0.142288	0	0	0.045769	0	0	0.00242882
GSE135565_GSM4017260	0.00445844	0.0156842	0.0112933	0.216553	0	0	0	0.144112	0.0365568	0	0	0.00625247	0.0217815	0.340102	0.108377	0.0616233	0	0	0.0332063	0	0	0
GSE135565_GSM4017261	0.0211702	0	0.17478	0.128983	0	0.0116009	0.00274617	0.0396268	0.0465733	0	0.0281266	0.020566	0	0.244048	0.142381	0.0984284	0	0	0.0409694	0	0	0
GSE135565_GSM4017262	0.110305	0	0.0762479	0.182298	0.0108776	0	0	0.0489893	0.185325	0	0.0147414	0.0356331	0.0328915	0.158462	0.0414214	0.0703895	0	0	0.0324181	0	0	0
GSE135565_GSM4017263	0.0207969	0.023835	0.0701956	0.0639123	0	0.0492918	0	0.013871	0	0.0256089	0	0.0290119	0.0798494	0.185021	0.0456759	0.206259	0.00194038	0	0.180348	0	0	0.00438293
GSE135565_GSM4017264	0.053116	0	0.119077	0.167051	0	0.0195954	0	0.0117316	0.0142196	0	0.0052836	0.0192326	0	0.345592	0.0741299	0.101397	0	0	0.069574	0	0	0
GSE135565_GSM4017265	0.0513305	0.011216	0.0579095	0.369013	0	0	0	0.0629157	0.112703	0	0.0141295	0.104506	0.000702988	0.063578	0.0169989	0.0611026	0.0140432	0.0202405	0.0244536	0	0	0.015158
GSE135565_GSM4017267	0.00707939	0.00292935	0.0451807	0.0551224	0	0	0.00359471	0.0835498	0.00256031	0.041053	0	0.0266498	0	0.427518	0.0444088	0.170669	0.00409411	0	0.0814494	0	0	0.00414142
GSE135565_GSM4017268	0.110925	0	0.0748839	0.0883367	0	0.0593126	0.0675009	0.0976518	0	0.0838271	0	0.015129	0.0205232	0.0830864	0.138282	0.0893163	0.0070142	0	0.0642113	0	0	0
GSE135565_GSM4017269	0.0157509	0	0.0562655	0.0717598	0	0.0162069	0	0.0727186	0.00805622	0.00992101	0	0.0228025	0	0.460673	0.0637619	0.164969	0	0	0	0.0353864	0	0.00172801
GSE135565_GSM4017270	0.0353311	0	0.037231	0.159014	0	0.0502094	0	0.0613539	0.00267842	0.0919814	0	0.054042	0	0.117868	0.0234873	0.226801	0.052685	0.015639	0.0671756	0	0	0.00450273
GSE135565_GSM4017271	0.0215385	0	0.0681522	0.0676981	0	0	0.0112999	0.0474547	0.0262155	0.0096171	0	0.0262047	0	0.416332	0.0717407	0.122705	0.0127071	0	0.0983351	0	0	0
GSE135565_GSM4017272	0.0711435	0	0.0597452	0.172411	0	0.0195264	0.0898592	0.051795	0	0.117589	0	0	0	0.161868	0.120274	0.0577315	0.0154879	0	0.0625704	0	0	0
GSE135565_GSM4017273	0.15653	0	0.0748064	0.0341858	0	0	0	0.094701	0.0139936	0.00279525	0	0.00484946	0	0.286426	0.138205	0.103404	0	0.0112527	0.0788509	0	0	0
GSE135565_GSM4017274	0.100499	0	0.0096504	0.0144108	0	0.193748	0.0316166	0.0554164	0	0.0986802	0.0177066	0	0	0.159018	0.187501	0.0619799	0.006327	0	0.0539688	0	0	0.00947721
GSE135565_GSM4017275	0.0169519	0.00682377	0.0513064	0.0838878	0	0.0756688	0	0.0761444	0.0132573	0	0	0.0124765	0	0.317478	0.101458	0.182161	0.0143243	0	0.0230288	0.0154831	0	0.00955003
GSE135565_GSM4017276	0.117976	0	0.0426022	0.0730764	0	0.0490958	0.102597	0.0908798	0	0.074068	0	0	0.00108506	0.10032	0.212865	0.0819514	0.00501723	0	0.0484676	0	0	0
GSE135565_GSM4017277	0.00234091	0	0.0469128	0.0821756	0	0.0454347	0	0.0717053	0.00375315	0.0414557	0	0	0	0.335921	0.0853264	0.209599	0	0	0	0.0658734	0	0.00950135
GSE135565_GSM4017278	0.0111557	0	0.0325122	0.0242446	0	0.054287	0.0128466	0.0291091	0.00196467	0	0.0193644	0	0	0.571611	0.0842188	0.106831	0	0	0.0518556	0	0	0
GSE135565_GSM4017279	0.00872627	0	0.0737269	0.1819	0	0.00974814	0.0321563	0.111209	0.0148072	0.164297	0	0	0	0.0466964	0.164819	0.115975	0.0478602	0	0.0277407	0	0	0.000338812
GSE135565_GSM4017280	0.0424819	0	0.0475143	0.113295	0	0.0305341	0	0.0740752	0.00165869	0.0514813	0	0	0	0.159415	0.214683	0.215848	0.0174489	0	0.0158581	0.00598559	0	0.00972164
GSE135565_GSM4017282	0.0342401	0	0.0512284	0.151426	0	0.00263117	0	0.0941379	0.00510951	0.0246349	0.0188843	0	0	0.330166	0.112112	0.12196	0.0214769	0	0.0110496	0	0	0.0209439
GSE135565_GSM4017283	0.0388892	0.00302625	0.00697047	0.171914	0	0	0.0288348	0.152903	0	0.100854	0	0.0127429	0	0.11571	0.0629943	0.172891	0.00314014	0.0290391	0.0894264	0	0.0106642	0
GSE16446_GSM411290	0.0112014	0	0.205541	0.122701	0	0.0734261	0.00727698	0.056634	0.0103609	0.0259052	0	0.00630465	0	0.0383788	0.133389	0.190823	0.0399946	0.0223003	0.0406514	0	0	0.0151122
GSE16446_GSM411291	0	0.0364033	0.0146762	0.186321	0	0.163348	0.0178216	0.0066067	0	0.13637	0	0	0	0.0645005	0.0906377	0.129585	0.0734153	0	0.0794418	0	0	0.000873184
GSE16446_GSM411292	0.00441076	0	0.0399375	0.00203536	0	0.126625	0	0.0597465	0.0147493	0	0	0.0291442	0	0.286497	0.110355	0.230048	0	0	0.0961674	0	0	0.000284047
GSE16446_GSM411293	0.051423	0	0.00864229	0.124388	0	0.0293	0	0.0292959	0.0209726	0	0	0.00482424	0	0.471892	0.053206	0.1395	0	0	0.066555	0	0	0
GSE16446_GSM411294	0.00296508	0.0212718	0.0333105	0.0977748	0	0.217511	0.00105937	0.0432962	0	0.0315486	0	0	0	0.140075	0.10106	0.232926	0	0	0.0590583	0	0	0.0181437
GSE16446_GSM411296	0.0212704	0.0384151	0.106915	0.15566	0	0.0164474	0.028605	0.117882	0	0	0	0.00936626	0.012506	0.123174	0.122487	0.200552	0.0122898	0	0.034429	0	0	0
GSE16446_GSM411297	0.0105349	0	0.0435967	0.0270297	0	0.0499967	0	0.0290878	0.00473506	0.0231221	0	0.0221312	0	0.60383	0.0905115	0.0824618	0.00148036	0	0.00135815	0	0	0.0101241
GSE16446_GSM411298	0.0106944	0	0.0179842	0.280761	0	0.0447631	0.100014	0.163516	0	0	0	0.0550685	0.0174103	0.0731799	0.101979	0.0391225	0	0.051324	0.0441826	0	0	0
GSE16446_GSM411299	0.0296035	0.0499362	0.0497146	0.164611	0	0.0279983	0.0127134	0.0585322	0	0.0668411	0	0	0	0.163943	0.10017	0.173461	0.0145153	0	0.0879604	0	0	0
GSE16446_GSM411300	0	0.00305667	0.0171837	0.031314	0	0.0569137	0	0.0517258	0.0115786	0	0	0.0139914	0	0.345823	0.0695885	0.157962	0.0286394	0	0.204783	0	0	0.00743955
GSE16446_GSM411301	0.0116976	0.0425163	0.00436821	0.125202	0	0.0792663	0	0.0387409	0	0.021806	0	0.0571996	0.0129456	0.0342372	0.147685	0.146943	0.0454608	0	0.231932	0	0	0
GSE16446_GSM411302	0.0187026	0.0338772	0.0615896	0.127546	0	0.15367	0.00770109	0.0643641	0.0153513	0	0	2.50488e-05	0	0.12164	0.114271	0.127102	0.00821	0.000197283	0.142398	0	0	0.00335442
GSE16446_GSM411305	0.0552899	0.0355925	0.00501428	0.191402	0	0.136107	0	0.0633374	0.0016682	0.0353724	0	0	0	0.0656426	0.111469	0.129666	0.049727	0	0.119712	0	0	0
GSE16446_GSM411306	0.0185566	0	0.132155	0.151092	0	0.0988939	0	0.0585039	0.0221879	0.0414019	0	0.00915353	0.00192977	0.15327	0.0750245	0.118396	0.0746829	0	0.0221696	0.0177434	0	0.00483882
GSE16446_GSM411307	0.0348405	0.00903068	0.0253427	0.173389	0	0.116103	0.0248608	0.063244	0.024837	0	0.00825293	0.0193487	0.0164085	0.113098	0.24468	0.0569857	0.0267172	0	0.042516	0	0	0.000344682
GSE16446_GSM411308	0.0747563	0	0.225227	0.085816	0	0.0791088	0.0247094	0.0217739	0.00180764	0.0121108	0	0.00910378	0	0.144681	0.0945	0.148665	0.039929	0	0.0362018	0	0	0.00160992
GSE16446_GSM411309	0.0407803	0	0.0364765	0.115006	0	0.14797	0	0.125887	0.0100997	0.0100028	0	0	0.00188267	0.0569121	0.269136	0.118843	0.00889286	0	0.0554291	0	0.00268149	0
GSE16446_GSM411310	0.00645936	0.0141685	0.017875	0.0262196	0	0.17661	0	0.0388172	0.01017	0	0	0.00541142	0	0.501203	0.080458	0.0791849	0	0	0.0434224	0	0	0
GSE16446_GSM411311	0.124129	0	0.011686	0.112278	0	0.210391	0.0456421	0.0729793	0.0299049	0	0.050512	0	0	0.123286	0.103449	0.0940464	0	0.0102652	0.0114318	0	0	0
GSE16446_GSM411313	0.0385309	0	0.224149	0.0613061	0	0.132407	0	0.0500632	0.013282	0	0	0.00643426	0.00269842	0.123356	0.109982	0.089232	0.139479	0	0.00782305	0	0	0.00125739
GSE16446_GSM411314	0.0935466	0.0140247	0.0714652	0.125935	0	0.0739511	0.0148427	0.0257815	0	0.059683	0	0	0.000293971	0.122944	0.164924	0.128179	0.0171773	0	0.0566203	0	0.00408559	0.0265465
GSE16446_GSM411315	0.0752149	0	0.0312464	0.107144	0	0.113104	0	0.0835093	0.0253863	0	0.0198921	0.00580172	0	0.242986	0.137345	0.0763251	0.0623633	0	0.019681	0	0	0
GSE16446_GSM411316	0.0369218	0.0357818	0.115317	0.098043	0	0.0989899	0.0505509	0.00516706	0.0183285	0.00830197	0.0266919	0	0	0.170903	0.00860577	0.229527	0	0.0445702	0.0214573	0.0122881	0	0.018555
GSE16446_GSM411318	0.0684373	0	0.0808502	0.10331	0	0.108912	0.00845973	0.0183137	0.00921485	0.0221622	0	0	0	0.118297	0.132491	0.189604	0.00146899	0	0.134143	0	0	0.00433828
GSE16446_GSM411319	0.0237257	0.0285758	0.0166351	0.124317	0	0.117371	0.0164212	0.0526166	0	0.0593961	0	0	0	0.105077	0.139605	0.154771	0.0739281	0	0.0875603	0	0	0
GSE16446_GSM411320	0.0736614	0	0.0315016	0.121373	0	0.165325	0.0307996	0.100666	0.0222832	0.0484205	0	0	0	0.169872	0.0899425	0.107637	0.0316897	0	0.00371596	0.00311148	0	0
GSE16446_GSM411321	0	0.0329798	0.0277836	0	0	0.166137	0	0.0141293	0	0.0151043	0.0168518	0	0	0.513356	0.073666	0.0759855	0	0	0.04039	0.0236166	0	0
GSE16446_GSM411322	0.00712801	0.0138015	0	0.0162626	0	0.138041	0	0.0966164	0.0125938	0	0	0.0196361	0	0.278234	0.0948302	0.0620407	0.153383	0	0.107432	0	0	0
GSE16446_GSM411323	0.0741671	0.00422987	0.0361114	0.142878	0	0.0506868	0.0465396	0.0986009	0.011844	0	0	0.0352765	0	0.247332	0.0909968	0.0638021	0	0.0245985	0.0661877	0	0	0.0067493
GSE16446_GSM411324	0.00666765	0	0.257708	0.0246484	0	0.100778	0.0170689	0.0426497	0	0	0	0.0120486	0	0.0168742	0.0938208	0.164822	0.152992	0	0.0870941	0	0	0.0228286
GSE16446_GSM411325	0.0605426	0	0.0374061	0.222188	0	0.142787	0.00380439	0.127802	0.017733	0.0207542	0.00913356	0	0	0.107935	0.0929412	0.121659	0	0	0.0353131	0	0	0
GSE16446_GSM411326	0.0266977	0	0.0728337	0.094469	0	0.192746	0	0.0464859	0.00330873	0.00049476	0	0	0	0.187117	0.0841151	0.208558	0.0314618	0.00109593	0.0440311	0	0	0.00658628
GSE16446_GSM411327	0.0341188	0	0.0950333	0.0404052	0	0.196481	0.055342	0.0395018	0	0	0.0367526	0	0	0.216767	0.120877	0.122467	0.00376916	0	0.0384863	0	0	0
GSE16446_GSM411328	0.00675153	0.00595159	0.133289	0.0521011	0	0.181097	0	0.0350579	0.00419644	0.00902166	0.0193355	0	0	0.296673	0.13482	0.0936078	0	0	0.0280971	0	0	0
GSE16446_GSM411329	0.0473187	0	0.0196783	0.169554	0	0.212032	0.0495756	0.0741964	0.00222076	0.0676946	0	0	0	0.093707	0.128677	0.104215	0.0183185	0	0.0128122	0	0	0
GSE16446_GSM411330	0.0539263	0.0600569	0.039266	0.0869577	0	0.0834654	0	0.0306976	0.0173423	0.0473099	0	0.0080915	0	0.100835	0.0485634	0.123371	0.0528221	0	0.235607	0	0	0.0116887
GSE16446_GSM411331	0.0189179	0	0.0170702	0.182571	0	0.0512839	0.00157894	0.0561229	0.00168106	0	0	0.0404155	0	0.240109	0.134997	0.126236	0.05944	0	0.0695765	0	0	0
GSE16446_GSM411332	0.0220601	0.0078004	0.00429678	0.0565423	0	0.192039	0	0.0291364	0.0318367	0.0590363	0.00634405	0	0	0.0447494	0.244139	0.180184	0.0209889	0	0.0966209	0	0	0.00422626
GSE16446_GSM411333	0.00547701	0	0.00653886	0.058676	0	0.0888852	0	0.038403	0.00646554	0.0320318	0	0	0	0.42842	0.0657146	0.218894	0.025971	0	0.00602537	0	0	0.0184976
GSE16446_GSM411334	0.000813775	0	0.020605	0.124354	0	0.0893423	0.052571	0.0867233	0	0	0.024978	0.00509965	0.0167646	0.282309	0.18291	0.0784928	0.0016468	0	0.032308	0	0	0.00108171
GSE16446_GSM411336	0.0791763	0	0.0800396	0.148048	0	0.0962291	0	0.0416007	0.0363533	0	0.00253966	0.0167303	0.0269566	0.0928908	0.0588627	0.147056	0.0324837	0	0.127142	0	0	0.0138914
GSE16446_GSM411337	0.0532538	0	0.0409805	0.140988	0	0.114162	0	0.0767964	0.0204248	0.00395911	0	0	0.0071288	0.133156	0.218661	0.166378	0.00463184	0	0	0.0171327	0.00234804	0
GSE16446_GSM411338	0.0607352	0	0.0787985	0.123623	0	0.0454252	0	0.0970211	0.0199613	0	0.0132458	0.0151703	0	0.252073	0.038655	0.0847541	0.111397	0.000352422	0.0519459	0.0068417	0	0
GSE16446_GSM411339	0	0.044193	0.0153335	0.178717	0	0.126313	0.00721798	0.00731078	0.00951724	0	0	0	0.0134427	0.0706808	0.0442201	0.34376	0.0392555	0	0.0659805	0.0195054	0	0.0145529
GSE16446_GSM411340	0.0566761	0	0.0335123	0.120456	0	0.137239	0.0219655	0.0778728	0	0.0627149	0	0	0	0.173461	0.207807	0.071924	0.0285129	0	0.00785903	0	0	0
GSE16446_GSM411341	0.000651475	0.00445987	0.0196547	0.140982	0	0.0390948	0.0391711	0.0741904	0.0101749	0.0641127	0	0.0302283	0.0428286	0.0412278	0.133645	0.17579	0.0931451	0	0.0829774	0	0	0.00766479
GSE16446_GSM411342	0.0310631	0	0.0268374	0.0615643	0	0.160896	0.0260461	0.0358813	0	0.10159	0	0.0322582	0	0.0592738	0.0619577	0.215345	0.119503	0	0.0229864	0	0.0423503	0.00244688
GSE16446_GSM411344	0.0116348	0.00915006	0.00912218	0.00350455	0	0.038798	0	0.0120799	0.0221396	0.00562534	0.00713548	0	0	0.40633	0.0527988	0.149867	0.00257502	0	0.260849	0	0	0.00839011
GSE16446_GSM411345	0.273405	0.0279418	0.0263174	0.106758	0	0	0.0321826	0.0889938	0.00210257	0.0511105	0.030603	0	0	0.17964	0.0777086	0.0529374	0.00157016	0	0.0487286	0	0	0
GSE16446_GSM411346	0.0325647	0	0.0524713	0.0840667	0	0.104926	0.0406698	0.0357625	0	0.036615	0	0.0165423	0	0	0.204914	0.279486	0.015271	0	0.0949857	0	0	0.0017244
GSE16446_GSM411347	0	0.0739734	0.00593904	0.10315	0	0.167625	0	0.0136562	0	0	0	0.00934187	0	0.295305	0.104376	0.153694	0.0138069	0	0.0260543	0.017117	0.0036283	0.0123323
GSE16446_GSM411348	0	0.0596216	0.0727505	0.24455	0	0	0.238934	0.068024	0	0.0228791	0	0.0260945	0	0.0364563	0.0809127	0.0829246	0.00308158	0.00441793	0.0532523	0	0	0.00610081
GSE16446_GSM411349	0.0321288	0	0.0215248	0.111102	0	0.180596	0.0372974	0.0499214	0.000896192	0	0.0200141	0	0.0859646	0.0568082	0.122752	0.105539	0.14751	0	0	0.0133601	0.0145859	0
GSE16446_GSM411350	0.0123482	0	0.0245572	0	0	0.166702	0	0.0566849	0.0172459	0	0	0.0465864	0	0.348489	0.146038	0.109163	0.0296884	0	0.0287696	0.00385638	0	0.00987114
GSE16446_GSM411351	0.169659	0	0.231645	0.115385	0	0.13152	0.0157205	0.013444	0	0.0124038	0	0	0.00662306	0.0219537	0.0428777	0.130459	0.0280761	0	0.0719521	0	0	0.00828093
GSE16446_GSM411352	0	0.00482407	0.0500789	0.075615	0	0.159094	0.0289029	0.089056	0	0.0123317	0.00231303	0	0.00516903	0.140899	0.237864	0.105516	0.00502884	0	0.0684469	0	0.00997459	0.00488559
GSE16446_GSM411353	0.217686	0	0.0851716	0.126998	0	0.155387	0.0571596	0	0	0.0531886	0.0103562	0	0.0016737	0.0868975	0.0698619	0.0960014	0	0	0.0396194	0	0	0
GSE16446_GSM411354	0	0.00383828	0.0115609	0.100462	0	0.0851032	0	0.0717106	0.0677767	0	0	0.0184802	0.0175412	0.323912	0.200594	0.0589746	0.0386857	0	0.00136022	0	0	0
GSE16446_GSM411355	0.0193802	0.0215655	0.0235832	0.0813669	0	0.0834804	0	0.0196924	0.0759662	0	0.0265756	0	0.00435501	0.184509	0.111552	0.186136	0.0321976	0	0.120625	0	0	0.00901457
GSE16446_GSM411356	0.0660777	0.0206995	0.0631588	0.21455	0	0.0237107	0.016784	0.0668402	0	0.0367481	0	0	0	0.271618	0.0749685	0.132808	0.00347967	0.00470096	0.00385646	0	0	0
GSE16446_GSM411357	0.130057	0	0.0890629	0.176864	0	0.134794	0.0340096	0.0271858	0	0.14183	0	0	0.0254111	0.00177758	0.104088	0.0751476	0.0197038	0	0.0400698	0	0	0
GSE16446_GSM411358	0.0613625	0.0196066	0	0.145124	0	0.299086	0	0.0356434	0.0223827	0.0187579	0	0	0.0251112	0.160928	0.169048	0.0199943	0	0	0	0.0149036	0.00805236	0
GSE16446_GSM411359	0.0347036	0	0.0134009	0.199708	0	0.0868306	0.0241728	0.0613572	0	0.146923	0	0	0	0	0.165081	0.145461	0.0292203	0.0261619	0.0640698	0	0	0.00290941
GSE16446_GSM411360	0.0466316	0	0.0235383	0.126431	0	0.202098	0.0215898	0.0808956	0.0549978	0	0	0.0364086	0.00787586	0.156232	0.0798497	0.100292	0.0316629	0	0.0261399	0	0.00535678	0
GSE16446_GSM411361	0.0612508	0	0.108487	0.12281	0	0.0732997	0.133863	0.0517209	0	0.0925722	0	0.0208109	0	0.103491	0.0553708	0.125614	0.00201874	0.00310446	0.0455869	0	0	0
GSE16446_GSM411362	0.0489693	0	0.0237736	0.161722	0	0.168526	0.0222505	0.0512964	0.0039976	0	0.00524502	0	0.0718719	0.113263	0.0781552	0.19503	0	0.00348402	0.044244	0	0	0.0081719
GSE16446_GSM411363	0.0169998	0.00108571	0.0104869	0.0988219	0	0.23426	0.0158873	0.0272209	0	0.000692466	0	0.0210697	0.0376997	0.0319972	0.123206	0.1445	0.0602139	0	0.175859	0	0	0
GSE16446_GSM411364	0.00328843	0	0.0779582	0.0349116	0	0.0247653	0	0.0515823	0.0204455	0	0	0	0	0.546708	0.0857956	0.0907892	0	0	0	0.0587916	0.00173159	0.00323261
GSE16446_GSM411365	0.0154552	0	0.0125487	0.0231461	0	0.153365	0.0054872	0	0	0	0.0316597	0	0.0308083	0.49277	0.0264094	0.0186848	0	0.0917709	0	0.0859208	0	0.0119743
GSE16446_GSM411366	0.0813016	0.029735	0.0144638	0.140122	0.00604618	0.245616	0.0556401	0.0366349	0.0183565	0.032769	0	0	0	0.0455759	0.111337	0.106549	0.0130658	0	0.062787	0	0	0
GSE16446_GSM411367	0.0184197	0.00719577	0.0608779	0.134666	0	0.0541451	0.035789	0.076885	0.00145891	0.0648433	0	0	0	0.189884	0.150068	0.102794	0.0883789	0	0.0145937	0	0	0
GSE16446_GSM411368	0.0202583	0	0.038078	0.17884	0	0.0666901	0.00513458	0.144087	0	0	0	0	0.0270832	0.142323	0.160634	0.154132	0.0205378	0	0.0189116	0	0.0211219	0.00216907
GSE16446_GSM411369	0.0603702	0	0.0217316	0.0268593	0	0.1257	0	0.00798745	0.00320328	0	0.0266751	0	0	0.549101	0.0348164	0.0669889	0	0	0	0.0643027	0	0.0122642
GSE16446_GSM411373	0.179857	0	0.135905	0.0884059	0	0.194729	0.0304908	0.00304114	0.0165603	0	0.012014	0	0.00508093	0.10134	0.101639	0.104373	0	0	0.0265629	0	0	0
GSE16446_GSM411374	0.0177197	0.145283	0.0352417	0.0283048	0.0414283	0.115137	0.0488903	0	0	0.15223	0	0	0	0.266526	0.0631755	0.0572192	0	0.00735936	0.0214864	0	0	0
GSE16446_GSM411375	0.0325647	0.00455702	0.084226	0.0206756	0	0.133691	0	0.0253287	0.0329151	0.0337621	0.0246782	0	0	0.304885	0.124672	0.110669	0.012833	0	0.0545432	0	0	0
GSE16446_GSM411376	0.0497437	0	0.14523	0.0488107	0	0.0525042	0.0535797	0.0464247	0.000322744	0.0372142	0	0.003218	0	0.330725	0.0587183	0.136934	0	0	0.0365751	0	0	0
GSE16446_GSM411377	0.00734552	0.0313376	0.0588564	0.11566	0	0.103822	0.00758709	0.0988086	0	0.0398079	0	0.027062	0	0.0171367	0.0928084	0.138616	0.000543476	0.0421877	0.180459	0	0	0.0379606
GSE16446_GSM411378	0	0.0442698	0.0416127	0.195062	0	0.0666647	0.0405001	0.0402731	0.0159183	0	0	0	0	0.194481	0.109898	0.158624	0.0263689	0	0.059794	0	0	0.00653484
GSE16446_GSM411379	0.00491146	0.0595363	0.0989166	0.109839	0	0.10761	0.000147769	0.0333432	0.00924569	0.146874	0	0	0	0.107878	0.124698	0.0987979	0.00643152	0	0.0917714	0	0	0
GSE16446_GSM411380	0	0.00564521	0.117928	0.141305	0	0.0707249	0.0386925	0.0490335	0.0184797	0.0408633	0	0	0	0.199339	0.0945377	0.0946417	0.0237805	0	0.105029	0	0	0
GSE16446_GSM411381	0.0345207	0.000906874	0.0650977	0.231643	0	0.122345	0.0225731	0.0622429	0	0.1327	0	0	0	0.109062	0.0956771	0.0786309	0.00496833	0	0.032464	0	0	0.00716802
GSE16446_GSM411382	0.0301309	0	0.0341597	0.0566909	0	0.164732	0	0.0840513	0	0.00353424	0	0.0514311	0	0.136009	0.147361	0.158076	0.0244817	0.00076436	0.0696955	0.0222914	0	0.0165908
GSE16446_GSM411383	0.0250916	0.0209864	0.0395127	0.0709765	0	0.0765491	0.0219881	0.0464395	0	0.0178235	0.00401146	0	0	0.32108	0.0914295	0.176849	0.0258792	0	0.0552907	0	0	0.00609215
GSE16446_GSM411384	0.10955	0	0.0291895	0.0622387	0	0	0.00238924	0.132625	0.018093	0	0.000711071	0.0248293	0.0216496	0.181271	0.241808	0.131775	0.0152792	0	0.0138807	0	0.0147105	0
GSE16446_GSM411385	0.0280018	0.0281296	0	0.310479	0	0	0.0331113	0.0801409	0.00562876	0.252095	0	0	0	0.0866854	0.118072	0.0500083	0	0	0.00764813	0	0	0
GSE16446_GSM411387	0.0100669	0.00335873	0.0731752	0.185751	0	0.0859325	0	0.0480711	0.0186121	0	0	0.0720046	0	0.224346	0.11559	0.135486	0.00330526	0	0.00231738	0.0132954	0	0.0086876
GSE16446_GSM411388	0.00864573	0	0.0680278	0.0270571	0	0.158714	0	0.0425285	0.00935604	0.000872663	0	0.018125	0	0.289861	0.146778	0.144546	0.0363465	0	0.0407129	0	0	0.0084289
GSE16446_GSM411390	0.06555	0	0.0241978	0.200199	0	0.0792506	0.0150173	0.0244884	0.0128797	0.0794345	0	0	0	0.282751	0.0341719	0.110527	0	0	0.0682359	0.00329712	0	0
GSE16446_GSM411391	0	0.0990065	0.00269086	0.264094	0	0	0.0133336	0.128988	0.010939	0.0736419	0	0.0617346	0	0.0891396	0.147874	0.0251916	0.0320816	0	0.0512849	0	0	0
GSE16446_GSM411392	0	0.0692285	0.347417	0.0441249	0	0.0779288	0.00242966	0.0326304	0	0.0124076	0	0	0	0.225793	0.0805943	0.0917001	0	0	0.0125367	0	0	0.00320862
GSE16446_GSM411393	0	0.00232479	0.00670008	0.0470099	0	0.126452	0	0.0310825	0.00934514	0	0	0.0322717	0.00329817	0.260854	0.0486268	0.230117	0.12734	0	0	0.0342611	0.0249797	0.0153373
GSE16446_GSM411394	0.00345002	0.0168899	0.0265461	0.0661303	0	0.125155	0	0.0172089	0	0	0.0215243	0	0.049023	0.0439465	0.00660085	0.17335	0.174799	0.00829837	0.243171	0.0118229	0	0.0120833
GSE16446_GSM411395	0.00156979	0.00112861	0.0373864	0.0612748	0	0.138225	0	0.00343232	0.00153572	0	0.0148417	0	0.0780864	0	0.0305907	0.461505	0.0481014	0	0.111291	0	0	0.0110311
GSE16446_GSM411396	0.00113833	0	0.0792564	0.0424526	0	0.0354719	0.0245556	0.03676	0	0.0579377	0	0.00552124	0	0.283784	0.118135	0.123093	0.15527	0	0.0183714	0	0	0.0182528
GSE16446_GSM411397	0.0243591	0.00544063	0	0.244069	0	0.0111076	0.102575	0.130666	0	0.0636407	0	0.0172563	0	0.136297	0.162988	0.0590196	0.01309	0	0.0294914	0	0	0
GSE16446_GSM411398	0.135177	0	0.0229824	0.18177	0	0.0324555	0.0717022	0.0490458	0.047328	0.00325814	0	0	0	0.225619	0.127425	0.067012	0.0126564	0	0.0235696	0	0	0
GSE16446_GSM411399	0.00421415	0.00026024	0.00377808	0.170092	0	0.280852	0.0404743	0.0554589	0	0.0494012	0	0.0144505	0	0.0295688	0.130954	0.144703	0.0685203	0	0.00727246	0	0	0
GSE16446_GSM411401	0.0271578	0	0.0450069	0.0345871	0	0.225739	0	0.035845	0.0183497	0.00494759	0.00976828	0	0	0.204012	0.225871	0.133436	0.00242552	0	0.00829801	0.0231976	0	0.00135789
GSE16446_GSM411402	0.0370621	0	0.0300712	0.0480357	0	0.0689054	0	0.0374305	0.00613106	0.00531955	0	0	0	0.382564	0.119275	0.21994	0.000891182	0	0	0.0280262	0.00911682	0.00723191
GSE16446_GSM411403	0.00706481	0.00438714	0.0760332	0.109596	0	0.0626234	0	0.0409626	0.0236107	0	0.0154772	0	0	0.358506	0.1437	0.0927402	0.0161418	0	0	0.0491561	0	0
GSE16446_GSM411404	0.0832535	0	0.013012	0.209968	0	0.0039669	0.132111	0.0873573	0	0.000596615	0.0416363	0.00643627	0	0.0777599	0.157926	0.094895	0.0126385	0.00763765	0.0579591	0	0	0.0128457
GSE16446_GSM411405	0.0370412	0	0.220324	0.0888272	0	0.130001	0.0351308	0.0539658	0	0.0140472	0	0	0.0476164	0.064147	0.108604	0.122733	0.0138407	0	0.0552939	0	0	0.00842811
GSE16446_GSM411406	0.0396415	0.0409825	0.051224	0.154888	0	0.100096	0.0398032	0.107162	0.00560811	0.0733169	0	0.047624	0	0.0488563	0.148001	0.0712026	0.0223059	0	0.0492886	0	0	0
GSE16446_GSM411407	0.0078639	0	0.0246847	0.0449418	0	0.114708	0	0.104461	0	0.00373957	0	0	0	0.437172	0.123103	0.126234	0	0	0.0130909	0	0	0
GSE16446_GSM411408	0.0358052	0	0.0163991	0.228807	0	0.017579	0.0935793	0.0675796	0	0	0.0904158	0	0.00744571	0.0558714	0.251838	0.0420428	0	0.0468391	0.0457973	0	0	0
GSE16446_GSM411409	0.00199418	0	0	0.0263096	0	0.106464	0	0.000610469	0	0	0.0427129	0	0	0.621061	0.00435973	0.104254	0.00732638	0.018812	0	0.0660967	0	0

## Sheet: Table S10
Table S10. Relative fractions of tumor-infiltrating immune cells of breast cancer patients by the ssGSEA algorithm
id	Activated.B.cell	Activated.CD4.T.cell	Activated.CD8.T.cell	Activated.dendritic.cell	CD56bright.natural.killer.cell	CD56dim.natural.killer.cell	Eosinophil	Gamma.delta.T.cell	Immature..B.cell	Immature.dendritic.cell	MDSC	Macrophage	Mast.cell	Monocyte	Natural.killer.T.cell	Natural.killer.cellna	Neutrophil	Plasmacytoid.dendritic.cell	Regulatory.T.cell	T.follicular.helper.cell	Type.1.T.helper.cell	Type.17.T.helper.cell	Type.2.T.helper.cell
TCGA_TCGA-E2-A15G	0.17343	0.357057	0.495748	0.68114	0.640145	0.66469	0.284825	0.582109	0.349915	0.697553	0.553287	0.340157	0.41711	0.659537	0.454066	0.634774	0.161514	0.740999	0.428232	0.465015	0.436745	0.327849	0.480916
TCGA_TCGA-E2-A1B5	0.742927	0.693465	0.870831	0.728972	0.712587	0.721794	0.479876	0.698745	0.690349	0.684233	0.819191	0.409429	0.479376	0.738734	0.571682	0.665766	0.197463	0.786856	0.58234	0.622086	0.621675	0.400258	0.577991
TCGA_TCGA-EW-A2FS	0.491262	0.572006	0.672453	0.674496	0.67493	0.59858	0.462472	0.633714	0.461719	0.695559	0.654404	0.353876	0.421514	0.691996	0.502186	0.641729	0.190342	0.764152	0.431329	0.507334	0.518074	0.394687	0.522652
TCGA_TCGA-EW-A1P7	0.882356	0.640539	0.820915	0.754861	0.694265	0.653175	0.510804	0.680159	0.827581	0.733143	0.836985	0.434216	0.53423	0.760771	0.57096	0.713158	0.155108	0.81189	0.658417	0.6519	0.671033	0.392573	0.540582
TCGA_TCGA-LL-A5YO	0.787415	0.721851	0.877771	0.735958	0.693331	0.709673	0.373791	0.686028	0.724495	0.690908	0.900733	0.507319	0.497359	0.748783	0.54027	0.672824	0.18257	0.748852	0.675812	0.685604	0.614389	0.455151	0.48834
TCGA_TCGA-BH-A1FN	0.223168	0.54918	0.485714	0.709496	0.663066	0.642753	0.282563	0.67517	0.336815	0.692916	0.607529	0.355963	0.416554	0.638343	0.511748	0.597965	0.0528318	0.727543	0.533499	0.499038	0.480172	0.39552	0.528012
TCGA_TCGA-A7-A3RF	0.150662	0.344707	0.488271	0.656071	0.681673	0.737356	0.29871	0.57333	0.269027	0.687156	0.538545	0.322414	0.371779	0.711199	0.43335	0.600155	0.299586	0.719087	0.472653	0.431183	0.461322	0.378346	0.442582
TCGA_TCGA-E9-A1NG	0.226041	0.438977	0.516984	0.747491	0.686083	0.691977	0.362175	0.706774	0.456184	0.760688	0.830587	0.47894	0.502917	0.680117	0.562109	0.703983	0.197284	0.775498	0.737337	0.603365	0.547987	0.363629	0.574751
TCGA_TCGA-D8-A1XB	0.250707	0.394269	0.468912	0.675496	0.667811	0.659571	0.253625	0.602902	0.313991	0.686381	0.599147	0.366701	0.441814	0.668048	0.475645	0.642725	0.117971	0.739175	0.490032	0.496588	0.474976	0.369847	0.554353
TCGA_TCGA-A2-A0CX	0.299832	0.587339	0.649146	0.704416	0.726998	0.694306	0.35157	0.646211	0.444422	0.68897	0.776475	0.402031	0.451194	0.685108	0.506781	0.645305	0.260443	0.707441	0.565257	0.54356	0.482875	0.396084	0.545512
TCGA_TCGA-A8-A07F	0.268357	0.51237	0.56848	0.651048	0.647246	0.596458	0.235968	0.660018	0.432222	0.638333	0.635483	0.372147	0.432805	0.683779	0.482359	0.630713	0.141158	0.731475	0.49962	0.514471	0.477462	0.339767	0.547267
TCGA_TCGA-AR-A5QQ	0.590399	0.718993	0.799373	0.739695	0.749847	0.720595	0.357112	0.721735	0.551501	0.728296	0.871526	0.516702	0.52674	0.722357	0.593017	0.656029	0.358698	0.752266	0.759574	0.667579	0.608482	0.407185	0.578725
TCGA_TCGA-A2-A3XT	0.402448	0.67688	0.646943	0.714233	0.673623	0.691309	0.337353	0.700754	0.441838	0.695464	0.799153	0.556325	0.512026	0.725012	0.5265	0.603227	0.0951519	0.776806	0.65335	0.561132	0.556609	0.31283	0.575233
TCGA_TCGA-OL-A5RY	0.759781	0.689955	0.821222	0.767322	0.697899	0.687583	0.433065	0.731459	0.660606	0.711289	0.867311	0.499389	0.544515	0.752839	0.550939	0.693202	0.239485	0.783237	0.704298	0.632932	0.613846	0.39354	0.559796
TCGA_TCGA-A7-A26I	0.263411	0.514243	0.388248	0.736223	0.600928	0.647313	0.353418	0.61627	0.423501	0.72512	0.738245	0.374766	0.449913	0.628171	0.49265	0.655806	0.182647	0.718673	0.648357	0.59362	0.517436	0.427471	0.544305
TCGA_TCGA-LL-A50Y	0.425981	0.436153	0.636429	0.718103	0.657933	0.704123	0.357598	0.593183	0.418184	0.706875	0.734469	0.44632	0.517007	0.707019	0.482722	0.650337	0.207577	0.759305	0.526378	0.512424	0.476743	0.357704	0.485457
TCGA_TCGA-C8-A1HO	0.265211	0.474419	0.553917	0.641932	0.6495	0.684571	0.336424	0.61174	0.401506	0.610161	0.478277	0.319136	0.414548	0.671706	0.433815	0.620302	0.141424	0.71126	0.417518	0.450105	0.445333	0.345562	0.495362
TCGA_TCGA-AR-A24L	0.219897	0.480936	0.509793	0.666979	0.657575	0.622022	0.27056	0.634384	0.3167	0.674088	0.547514	0.367608	0.445045	0.664953	0.476275	0.655723	0.36644	0.752105	0.530508	0.509151	0.49426	0.351384	0.573294
TCGA_TCGA-AN-A0FX	0.330822	0.482567	0.496117	0.686667	0.667188	0.633398	0.24403	0.63529	0.306724	0.670127	0.588585	0.309218	0.446076	0.650429	0.464032	0.596081	0.03472	0.768995	0.460324	0.54554	0.525874	0.349704	0.577887
TCGA_TCGA-A7-A13H	0.385458	0.451407	0.664134	0.718799	0.682501	0.684284	0.344347	0.634253	0.505283	0.713245	0.81112	0.491913	0.572728	0.703394	0.500082	0.667455	0.180941	0.768467	0.674016	0.586911	0.527259	0.366831	0.487518
TCGA_TCGA-A8-A06N	0.145938	0.362234	0.493506	0.651158	0.647704	0.680327	0.254954	0.603564	0.312255	0.684967	0.536209	0.302366	0.420891	0.654533	0.39261	0.591563	0.230091	0.701125	0.41279	0.399165	0.422379	0.395981	0.499544
TCGA_TCGA-E2-A150	0.358594	0.593436	0.563369	0.703722	0.671656	0.667415	0.288762	0.658965	0.458959	0.711641	0.725084	0.413767	0.424371	0.704901	0.524567	0.626875	0.0723257	0.758142	0.626381	0.568623	0.5641	0.375412	0.570477
TCGA_TCGA-AC-A23H	0.223796	0.500898	0.482976	0.67687	0.669112	0.680638	0.264998	0.627786	0.293733	0.657484	0.616809	0.350643	0.349122	0.684897	0.458742	0.605564	0.313396	0.721276	0.464092	0.497364	0.468725	0.476828	0.52136
TCGA_TCGA-A7-A0DC	0.13547	0.330578	0.449139	0.628995	0.571902	0.669781	0.458282	0.536003	0.273178	0.673855	0.493834	0.289494	0.501542	0.586675	0.39741	0.57649	0.211808	0.711547	0.44881	0.458479	0.408706	0.364903	0.484914
TCGA_TCGA-BH-A0BA	0.414801	0.557482	0.61394	0.663805	0.670665	0.674636	0.376314	0.624204	0.364169	0.649559	0.609798	0.318607	0.541717	0.672695	0.479026	0.632905	0.247532	0.735773	0.437547	0.534833	0.495121	0.363734	0.556361
TCGA_TCGA-EW-A1PB	0.441307	0.674356	0.835709	0.768483	0.720326	0.689236	0.335982	0.739766	0.554736	0.689612	0.910267	0.517334	0.453293	0.724959	0.522031	0.692152	0.278648	0.746373	0.689484	0.649302	0.600585	0.436132	0.647138
TCGA_TCGA-A2-A4S2	0.375007	0.509297	0.710718	0.707322	0.664253	0.667697	0.364932	0.652905	0.461453	0.638019	0.729753	0.393738	0.438999	0.673723	0.487722	0.64364	0.11896	0.763158	0.534901	0.560122	0.515788	0.326654	0.487278
TCGA_TCGA-A7-A0CE	0.31121	0.598257	0.538901	0.694381	0.655404	0.59552	0.266928	0.707665	0.272958	0.696222	0.593437	0.32909	0.50111	0.686254	0.486888	0.583542	0.124367	0.731406	0.443047	0.517132	0.482064	0.297753	0.628568
TCGA_TCGA-A8-A091	0.296219	0.395919	0.542801	0.659755	0.629676	0.684883	0.287027	0.579112	0.370858	0.639983	0.62966	0.360916	0.477365	0.676856	0.449984	0.619766	0.352861	0.74305	0.482709	0.50115	0.437384	0.350224	0.517238
TCGA_TCGA-A2-A0EV	0.317705	0.528265	0.658071	0.719358	0.678165	0.686221	0.310412	0.686839	0.44915	0.709711	0.710443	0.377207	0.500029	0.685239	0.520863	0.663898	0.19628	0.753169	0.577567	0.544176	0.523079	0.38474	0.554086
TCGA_TCGA-UL-AAZ6	0.200887	0.488568	0.523117	0.657402	0.694068	0.75102	0.240677	0.621613	0.399267	0.647255	0.683622	0.367522	0.444491	0.678303	0.450815	0.619212	0.256639	0.694098	0.486846	0.470182	0.429635	0.356269	0.462356
TCGA_TCGA-AR-A0TW	0.418711	0.568612	0.722557	0.705005	0.660561	0.637839	0.451506	0.632923	0.49883	0.663616	0.710175	0.406397	0.477732	0.694818	0.478466	0.653377	0.105594	0.727587	0.52764	0.537994	0.520638	0.340131	0.447905
TCGA_TCGA-E2-A576	0.368427	0.407627	0.621817	0.626591	0.683774	0.638739	0.255261	0.593598	0.290457	0.618337	0.596789	0.372711	0.590137	0.664587	0.441695	0.612257	0.148847	0.701548	0.368262	0.488495	0.461907	0.355202	0.446176
TCGA_TCGA-A8-A07S	0.173936	0.481597	0.495123	0.687753	0.668462	0.677641	0.31887	0.622334	0.371032	0.684565	0.593925	0.406802	0.448181	0.686683	0.466576	0.642906	0.121293	0.758681	0.507866	0.493445	0.454934	0.32289	0.570971
TCGA_TCGA-C8-A12P	0.360265	0.577951	0.587215	0.685969	0.646564	0.738768	0.243892	0.64098	0.411985	0.706436	0.7089	0.394607	0.38625	0.718916	0.494908	0.623642	0.0822675	0.725395	0.578213	0.543446	0.500797	0.341794	0.481508
TCGA_TCGA-EW-A1PF	0.383629	0.464061	0.581316	0.677959	0.665318	0.697863	0.431867	0.632643	0.400125	0.676123	0.642602	0.385803	0.494178	0.699491	0.478492	0.649684	0.227078	0.74457	0.537959	0.555344	0.520777	0.386939	0.500665
TCGA_TCGA-AN-A0XN	0.237636	0.547322	0.532337	0.746708	0.688742	0.697602	0.347608	0.688116	0.467096	0.753796	0.803815	0.471033	0.483273	0.688981	0.548581	0.673906	0.115447	0.761043	0.671578	0.609458	0.534046	0.348341	0.559636
TCGA_TCGA-E9-A1R5	0.193714	0.365709	0.498121	0.679057	0.645526	0.671304	0.215323	0.638056	0.285546	0.703819	0.641767	0.363406	0.381065	0.642104	0.458808	0.626181	0.169315	0.731961	0.438351	0.48542	0.484405	0.320282	0.512233
TCGA_TCGA-LL-A5YL	0.464066	0.539694	0.720985	0.680854	0.679728	0.689965	0.297493	0.62218	0.391353	0.687778	0.778927	0.431995	0.488343	0.679662	0.501602	0.615983	0.19147	0.735225	0.485755	0.560643	0.507669	0.383803	0.536961
TCGA_TCGA-AR-A2LL	0.32137	0.460208	0.551112	0.703974	0.624481	0.657485	0.294691	0.687808	0.394342	0.718023	0.694363	0.438488	0.481826	0.69102	0.483536	0.628179	0.0819747	0.741877	0.555335	0.551723	0.489732	0.304664	0.464016
TCGA_TCGA-AO-A1KQ	0.394559	0.631955	0.78427	0.690954	0.670193	0.675027	0.309639	0.67413	0.436348	0.699578	0.739811	0.388564	0.479812	0.674384	0.498913	0.6351	0.165506	0.714509	0.471748	0.534977	0.4942	0.302166	0.534786
TCGA_TCGA-BH-A0DI	0.397351	0.48418	0.650691	0.692632	0.698293	0.686143	0.426966	0.702127	0.438818	0.709345	0.710677	0.432589	0.524541	0.678671	0.532438	0.689567	0.145807	0.752384	0.624593	0.594072	0.554788	0.353548	0.566029
TCGA_TCGA-D8-A1X8	0.327365	0.513057	0.599018	0.682328	0.658013	0.669681	0.466208	0.629541	0.457558	0.659869	0.671107	0.414351	0.619132	0.678744	0.517823	0.665267	0.22144	0.739144	0.572177	0.555405	0.508032	0.316796	0.575637
TCGA_TCGA-A2-A0D0	0.322572	0.69868	0.683257	0.72359	0.699938	0.695253	0.263943	0.654593	0.394279	0.676153	0.730958	0.417086	0.394722	0.669595	0.496558	0.625575	0.191978	0.717589	0.514004	0.524033	0.51251	0.39941	0.584377
TCGA_TCGA-E9-A54X	0.0684731	0.383675	0.466316	0.63847	0.613749	0.668164	0.259154	0.569076	0.205869	0.660602	0.462063	0.266567	0.315155	0.681612	0.397165	0.5582	0.195792	0.709788	0.354239	0.400001	0.376535	0.378075	0.511608
TCGA_TCGA-A7-A0DB	0.200396	0.408299	0.446758	0.697351	0.632832	0.604481	0.402426	0.623399	0.384225	0.717783	0.60575	0.369047	0.465426	0.644452	0.458018	0.640223	0.155842	0.747155	0.621687	0.560134	0.48851	0.373822	0.523926
TCGA_TCGA-C8-A26W	0.422254	0.621558	0.701262	0.700269	0.693416	0.677191	0.342926	0.632652	0.462511	0.682309	0.66894	0.374202	0.454435	0.664656	0.504202	0.641316	0.213672	0.725084	0.488411	0.557308	0.514433	0.342375	0.546003
TCGA_TCGA-E2-A1IN	0.187922	0.385359	0.478442	0.671345	0.692125	0.672943	0.278341	0.592919	0.352566	0.66982	0.588814	0.413365	0.456574	0.669318	0.482927	0.64962	0.151589	0.736649	0.487115	0.527513	0.467852	0.366656	0.542777
TCGA_TCGA-GM-A2DK	0.318869	0.507213	0.637082	0.675032	0.696035	0.711227	0.373278	0.71157	0.311028	0.683467	0.721731	0.422383	0.521205	0.715435	0.548025	0.650607	0.221302	0.774151	0.546786	0.573196	0.529463	0.354086	0.494441
TCGA_TCGA-E2-A15A	0.514656	0.628455	0.735135	0.692455	0.678261	0.692925	0.383789	0.655522	0.529084	0.709721	0.758056	0.370103	0.426737	0.696623	0.497781	0.636009	0.193799	0.731029	0.539017	0.582288	0.519181	0.358513	0.512553
TCGA_TCGA-EW-A3U0	0.716632	0.757145	0.852736	0.718468	0.669501	0.670426	0.470308	0.70515	0.634116	0.681107	0.894184	0.512988	0.554339	0.731574	0.549198	0.69007	0.123041	0.789563	0.689209	0.646555	0.631929	0.381071	0.568003
TCGA_TCGA-PE-A5DD	0.338352	0.506599	0.672378	0.670613	0.705365	0.713589	0.295114	0.621115	0.315141	0.666894	0.688402	0.39249	0.478691	0.68926	0.478622	0.636675	0.224843	0.747921	0.456539	0.525654	0.502535	0.381414	0.49141
TCGA_TCGA-BH-A0BC	0.399006	0.568217	0.655711	0.710513	0.701517	0.647537	0.378009	0.680331	0.463006	0.703877	0.719641	0.451814	0.433856	0.720982	0.52281	0.666225	0.156746	0.74714	0.616378	0.573329	0.539193	0.380216	0.554212
TCGA_TCGA-AR-A0U3	0.217139	0.572667	0.528674	0.663812	0.673282	0.680676	0.272259	0.637319	0.365451	0.65434	0.575928	0.359515	0.432279	0.698283	0.461481	0.603904	0.272471	0.713819	0.439736	0.490798	0.480359	0.299536	0.569408
TCGA_TCGA-D8-A27F	0.314249	0.609362	0.509009	0.712592	0.691765	0.610915	0.325017	0.668098	0.34432	0.647124	0.650613	0.375687	0.512571	0.671945	0.484827	0.635394	0.140174	0.741835	0.536754	0.545671	0.498115	0.306764	0.598669
TCGA_TCGA-BH-A0EB	0.365239	0.489921	0.650028	0.740293	0.700502	0.640807	0.381727	0.633863	0.496236	0.721531	0.743176	0.457712	0.477647	0.716324	0.523291	0.685895	0.140314	0.75034	0.571375	0.566468	0.532761	0.385356	0.54094
TCGA_TCGA-A8-A08O	0.26962	0.423616	0.469581	0.641323	0.641829	0.666746	0.224927	0.62802	0.286992	0.667931	0.517264	0.341773	0.42448	0.662781	0.452022	0.639757	0.147877	0.731981	0.440765	0.476856	0.452137	0.354811	0.529537
TCGA_TCGA-BH-A0HB	0.350271	0.602715	0.742045	0.696505	0.704148	0.687522	0.344546	0.701496	0.458303	0.684499	0.802497	0.419987	0.503389	0.704495	0.499601	0.639095	0.230638	0.706435	0.596528	0.547107	0.513931	0.368623	0.542671
TCGA_TCGA-BH-A1FB	0.554293	0.5779	0.735826	0.728221	0.710989	0.650449	0.491008	0.636484	0.574589	0.722714	0.754561	0.410856	0.578465	0.688004	0.521897	0.672459	0.156796	0.78693	0.59589	0.604137	0.575391	0.398155	0.580929
TCGA_TCGA-EW-A6S9	0.305731	0.445794	0.481744	0.67739	0.666246	0.657258	0.234352	0.641072	0.339589	0.653405	0.609037	0.372419	0.417222	0.685174	0.472727	0.679918	0.185372	0.735595	0.494189	0.517416	0.469775	0.350354	0.518449
TCGA_TCGA-D8-A1JM	0.318535	0.670379	0.635071	0.721066	0.691328	0.623888	0.382734	0.652416	0.321612	0.704656	0.654258	0.343939	0.445452	0.667282	0.472431	0.586036	0.158312	0.740395	0.418055	0.486467	0.499729	0.346571	0.625832
TCGA_TCGA-E9-A1R0	0.412539	0.505188	0.638006	0.675004	0.665326	0.666105	0.314729	0.660851	0.413492	0.698423	0.589837	0.363294	0.519463	0.678294	0.50768	0.646423	0.201266	0.751499	0.507259	0.527864	0.506427	0.341679	0.545801
TCGA_TCGA-BH-A0HN	0.152093	0.33833	0.502552	0.677543	0.660286	0.72498	0.318063	0.539244	0.332859	0.684049	0.605161	0.338482	0.390017	0.72851	0.435918	0.617819	0.18612	0.700295	0.474375	0.477361	0.400589	0.31559	0.404566
TCGA_TCGA-E9-A1NH	0.272581	0.396483	0.526624	0.72633	0.672666	0.706658	0.291988	0.613651	0.355672	0.703277	0.734726	0.383489	0.437967	0.669702	0.503618	0.667802	0.145338	0.763933	0.515197	0.539634	0.49737	0.35241	0.507313
TCGA_TCGA-D8-A3Z6	0.263731	0.36782	0.482646	0.66947	0.679354	0.722729	0.321078	0.60318	0.295743	0.706498	0.586255	0.349157	0.455917	0.684714	0.445933	0.642695	0.157117	0.752441	0.437578	0.512787	0.469567	0.349023	0.471022
TCGA_TCGA-B6-A0RV	0.399053	0.524609	0.659623	0.651078	0.671994	0.665471	0.376859	0.636975	0.398064	0.70761	0.610797	0.323185	0.424271	0.69751	0.459011	0.6123	0.165699	0.738172	0.490351	0.506647	0.511236	0.328293	0.58707
TCGA_TCGA-A2-A0T1	0.531137	0.616792	0.807796	0.708876	0.697014	0.698169	0.310606	0.748289	0.540709	0.652768	0.853773	0.472557	0.454861	0.720792	0.556497	0.684114	0.194294	0.758522	0.666686	0.617927	0.596	0.419173	0.565356
TCGA_TCGA-A8-A09G	0.431107	0.590568	0.696942	0.715626	0.623664	0.67297	0.297583	0.611243	0.456491	0.677321	0.670309	0.34533	0.392105	0.703996	0.456208	0.622489	0.181239	0.737349	0.520904	0.533508	0.506902	0.418672	0.539064
TCGA_TCGA-OL-A5RU	0.619138	0.542638	0.776426	0.705519	0.670084	0.708244	0.483241	0.604281	0.518397	0.71451	0.725225	0.382711	0.504334	0.722804	0.484167	0.650652	0.193935	0.759332	0.520909	0.57591	0.562249	0.368545	0.487105
TCGA_TCGA-E2-A1B0	0.389816	0.655466	0.631048	0.696936	0.66241	0.624177	0.353108	0.696675	0.432906	0.696641	0.691447	0.369986	0.384688	0.689248	0.486242	0.619492	0.166406	0.747653	0.558043	0.59467	0.537239	0.420232	0.535559
TCGA_TCGA-B6-A401	0.374834	0.486618	0.655921	0.692042	0.675185	0.668919	0.317734	0.656647	0.380971	0.731971	0.746902	0.373543	0.483535	0.694525	0.482961	0.614818	0.125855	0.764169	0.455843	0.550461	0.525423	0.384853	0.43862
TCGA_TCGA-E2-A154	0.118552	0.430162	0.492134	0.6668	0.633977	0.646346	0.220589	0.598455	0.327645	0.696091	0.555748	0.335768	0.423714	0.656216	0.443134	0.624233	0.147591	0.748323	0.444614	0.459302	0.439482	0.285446	0.502624
TCGA_TCGA-AO-A0JI	0.328364	0.548551	0.60068	0.630939	0.723992	0.646246	0.360328	0.591996	0.312395	0.641003	0.452928	0.361239	0.545233	0.697088	0.382307	0.60494	0.267544	0.716756	0.376347	0.438145	0.460392	0.338544	0.545949
TCGA_TCGA-BH-A0HA	0.394158	0.520952	0.699952	0.686235	0.726767	0.703536	0.350273	0.6521	0.444411	0.65893	0.645586	0.404953	0.471345	0.703297	0.498373	0.68198	0.282491	0.748781	0.517612	0.558344	0.531977	0.354401	0.533914
TCGA_TCGA-E2-A1IU	0.409974	0.471001	0.580148	0.680597	0.680331	0.648371	0.3218	0.607067	0.447407	0.672447	0.611363	0.336915	0.432407	0.675071	0.464696	0.636539	0.238285	0.747218	0.45064	0.486069	0.486519	0.321864	0.544681
TCGA_TCGA-BH-A18T	0.310989	0.653774	0.603682	0.722987	0.670268	0.630739	0.244356	0.684952	0.349988	0.669897	0.673637	0.377178	0.385062	0.67817	0.521399	0.578745	0.113753	0.6948	0.562819	0.503297	0.50567	0.402144	0.586809
TCGA_TCGA-BH-A203	0.40472	0.665516	0.665383	0.709695	0.702231	0.671016	0.350704	0.688906	0.446259	0.722994	0.739554	0.389311	0.450918	0.700048	0.481396	0.590887	0.159703	0.727719	0.526657	0.56403	0.505754	0.384282	0.599091
TCGA_TCGA-AR-A2LO	0.475481	0.604901	0.746423	0.712277	0.680146	0.631781	0.421379	0.642964	0.46247	0.666562	0.741112	0.362328	0.477409	0.667286	0.483064	0.658074	0.212358	0.753083	0.500891	0.577159	0.540226	0.331381	0.536513
TCGA_TCGA-E2-A15K	0.414257	0.573285	0.627198	0.689902	0.6582	0.660101	0.342712	0.646066	0.423723	0.685677	0.677207	0.350312	0.429985	0.668841	0.488444	0.638171	0.141556	0.72728	0.477933	0.497459	0.486543	0.342672	0.567937
TCGA_TCGA-BH-A201	0.24877	0.444369	0.484667	0.680523	0.677844	0.67078	0.360306	0.667076	0.271842	0.728965	0.590189	0.330269	0.433099	0.64221	0.491028	0.619602	0.157158	0.787998	0.530425	0.513588	0.503485	0.379764	0.576347
TCGA_TCGA-C8-A8HQ	0.378762	0.601879	0.675954	0.692933	0.679035	0.691732	0.371163	0.655225	0.449536	0.659424	0.726499	0.426233	0.460076	0.672991	0.521611	0.654096	0.154146	0.771206	0.540509	0.57043	0.541612	0.366244	0.549589
TCGA_TCGA-B6-A0RL	0.109387	0.424994	0.454382	0.622703	0.685602	0.671911	0.255952	0.629903	0.240312	0.63833	0.48978	0.340551	0.362947	0.620937	0.417199	0.584194	0.199859	0.693744	0.316289	0.416857	0.400608	0.309417	0.450034
TCGA_TCGA-A2-A0SU	0.319142	0.504534	0.629492	0.67618	0.6631	0.668759	0.397694	0.615765	0.362665	0.666356	0.646727	0.373081	0.465546	0.692275	0.482378	0.654689	0.253521	0.749805	0.465581	0.514644	0.508058	0.322361	0.584914
TCGA_TCGA-AO-A1KR	0.337519	0.646339	0.708473	0.650281	0.699103	0.663957	0.29167	0.665967	0.331169	0.662871	0.65314	0.330319	0.451968	0.658134	0.435571	0.55807	0.0899955	0.703005	0.33409	0.469101	0.505261	0.385437	0.610384
TCGA_TCGA-GM-A3XG	0.332971	0.31115	0.521378	0.647822	0.69141	0.684632	0.304478	0.579425	0.238998	0.706212	0.556224	0.328487	0.390255	0.681628	0.458269	0.606696	0.127934	0.757772	0.378315	0.470221	0.448626	0.386388	0.49703
TCGA_TCGA-E9-A1R6	0.187012	0.368128	0.497518	0.690205	0.660469	0.700338	0.232669	0.603463	0.352077	0.690955	0.587274	0.351449	0.427025	0.70105	0.478313	0.643296	0.146433	0.733922	0.470813	0.473936	0.436794	0.328831	0.484206
TCGA_TCGA-3C-AALI	0.433022	0.61175	0.733007	0.687136	0.683237	0.741643	0.274681	0.620481	0.423643	0.683136	0.734195	0.366578	0.390269	0.692301	0.489597	0.615834	0.138694	0.727634	0.462306	0.537177	0.530217	0.42549	0.454431
TCGA_TCGA-BH-A0B6	0.705969	0.576857	0.862529	0.720984	0.721989	0.672776	0.422882	0.66563	0.665701	0.65551	0.833692	0.463517	0.519893	0.766286	0.5456	0.704972	0.166397	0.750232	0.630859	0.640471	0.613503	0.446425	0.513523
TCGA_TCGA-AR-A24W	0.33747	0.397875	0.510971	0.632544	0.686017	0.621914	0.496272	0.628549	0.319025	0.677706	0.529679	0.289336	0.652285	0.669088	0.468037	0.618905	0.240925	0.769513	0.426009	0.53721	0.521102	0.37658	0.547826
TCGA_TCGA-AC-A7VB	0.17597	0.462612	0.512948	0.623561	0.58512	0.756006	0.229469	0.598001	0.266569	0.646577	0.49778	0.29695	0.378676	0.671588	0.421585	0.576969	0.165971	0.705597	0.362587	0.410274	0.439002	0.350661	0.48345
TCGA_TCGA-AR-A2LE	0.292821	0.425291	0.539238	0.656795	0.665004	0.649494	0.350936	0.589887	0.391542	0.657395	0.535269	0.369287	0.501134	0.685598	0.435506	0.63319	0.21451	0.744084	0.480488	0.483999	0.528907	0.321899	0.516146
TCGA_TCGA-AN-A041	0.255039	0.428736	0.49048	0.663778	0.668858	0.713119	0.314005	0.593082	0.361911	0.666355	0.636468	0.385092	0.400332	0.698543	0.508538	0.668337	0.293056	0.737246	0.463745	0.505097	0.48891	0.386068	0.524614
TCGA_TCGA-D8-A27R	0.34891	0.56029	0.675983	0.686817	0.668561	0.715772	0.300986	0.660637	0.398746	0.672306	0.745922	0.407711	0.502194	0.679096	0.487404	0.627113	0.127326	0.737672	0.533493	0.554352	0.512092	0.340915	0.436265
TCGA_TCGA-AR-A1AS	0.155369	0.433751	0.46095	0.715093	0.674791	0.676779	0.228899	0.590507	0.300346	0.693398	0.720921	0.399579	0.408681	0.669496	0.511475	0.613857	0.19892	0.71886	0.504051	0.496992	0.466983	0.354435	0.494994
TCGA_TCGA-A7-A4SA	0.42124	0.625644	0.749462	0.722788	0.696829	0.67154	0.361199	0.634638	0.44615	0.666383	0.728513	0.393976	0.507144	0.712331	0.461613	0.641815	0.118277	0.746954	0.539697	0.555057	0.550783	0.331886	0.539162
TCGA_TCGA-E9-A247	0.221502	0.421482	0.532469	0.645722	0.671863	0.659808	0.187601	0.681302	0.283713	0.676488	0.52534	0.322918	0.414432	0.641426	0.464236	0.601502	0.228488	0.703743	0.435844	0.458712	0.438431	0.291295	0.494915
TCGA_TCGA-EW-A6SB	0.699002	0.694603	0.824508	0.767236	0.716806	0.621999	0.340794	0.681027	0.635799	0.707185	0.850296	0.477031	0.421342	0.698148	0.511008	0.634341	0.151267	0.745956	0.606049	0.560619	0.60624	0.431237	0.621887
TCGA_TCGA-AR-A1AO	0.503371	0.643255	0.807287	0.756937	0.71297	0.648138	0.451998	0.748315	0.598053	0.758251	0.942462	0.570252	0.726064	0.749935	0.599546	0.69327	0.237896	0.788534	0.764862	0.69475	0.614668	0.43448	0.608259
TCGA_TCGA-AN-A049	0.318418	0.554657	0.592039	0.707232	0.653869	0.653252	0.335065	0.677824	0.420803	0.700943	0.696705	0.400397	0.42657	0.678045	0.478114	0.648436	0.170781	0.736556	0.574017	0.516929	0.512077	0.346374	0.480691
TCGA_TCGA-E9-A244	0.334627	0.577348	0.556462	0.663566	0.661652	0.620962	0.292934	0.669939	0.355434	0.691722	0.556028	0.314354	0.396574	0.679555	0.498856	0.599735	0.0346251	0.722055	0.524631	0.499603	0.530568	0.291976	0.56219
TCGA_TCGA-C8-A12M	0.309996	0.473235	0.632022	0.646099	0.625782	0.734319	0.315552	0.643846	0.358572	0.607774	0.537333	0.307705	0.432406	0.651742	0.433934	0.62444	0.202235	0.719519	0.431803	0.481093	0.4501	0.334125	0.556031
TCGA_TCGA-E9-A227	0.37066	0.569706	0.738624	0.68693	0.701391	0.689786	0.320888	0.69634	0.424822	0.703343	0.703724	0.389481	0.450099	0.728268	0.521904	0.643458	0.265877	0.752101	0.570613	0.559761	0.533678	0.347559	0.514108
TCGA_TCGA-GM-A5PV	0.285084	0.416443	0.628006	0.670788	0.677846	0.669	0.347094	0.596038	0.39509	0.687865	0.638839	0.37328	0.406007	0.684071	0.444639	0.611003	0.167082	0.741641	0.443097	0.488348	0.475475	0.363783	0.483385
TCGA_TCGA-AR-A1AN	0.25037	0.485084	0.549641	0.703072	0.673154	0.684836	0.318857	0.690227	0.384896	0.688147	0.610873	0.368791	0.443537	0.680442	0.52108	0.652478	0.175235	0.754901	0.537431	0.56592	0.506804	0.379955	0.535399
TCGA_TCGA-C8-A12T	0.287536	0.526097	0.547273	0.675723	0.677618	0.693401	0.267788	0.651584	0.330529	0.674084	0.659608	0.441347	0.451018	0.69841	0.487873	0.665039	0.108544	0.712303	0.560322	0.553347	0.481608	0.405186	0.563137
TCGA_TCGA-AC-A8OS	0.410366	0.484557	0.63318	0.693898	0.683061	0.685672	0.355499	0.617995	0.404529	0.738689	0.670474	0.371862	0.572247	0.684713	0.48843	0.650068	0.159118	0.810485	0.51333	0.58033	0.522781	0.353355	0.480761
TCGA_TCGA-BH-A0H9	0.24959	0.456362	0.545444	0.65826	0.640649	0.68542	0.348904	0.620924	0.281503	0.675504	0.609922	0.330405	0.418287	0.705436	0.438833	0.589623	0.187745	0.70725	0.42712	0.474095	0.452541	0.289962	0.477712
TCGA_TCGA-BH-A0E2	0.274575	0.531707	0.612124	0.670719	0.69072	0.680761	0.356299	0.653253	0.34361	0.644334	0.649691	0.373918	0.502794	0.694498	0.488191	0.640286	0.274056	0.723228	0.463905	0.49418	0.503113	0.383491	0.553292
TCGA_TCGA-A8-A090	0.264955	0.541444	0.561318	0.725139	0.673416	0.677155	0.359816	0.68258	0.443262	0.716429	0.684533	0.402001	0.472821	0.705148	0.506948	0.658153	0.161508	0.77672	0.6056	0.564457	0.509045	0.396845	0.509072
TCGA_TCGA-AC-A2FO	0.544797	0.565941	0.742074	0.697376	0.691473	0.687432	0.482732	0.640075	0.524625	0.716459	0.738982	0.389004	0.611204	0.709576	0.508655	0.653825	0.178567	0.758451	0.576417	0.580313	0.55755	0.393881	0.554515
TCGA_TCGA-A8-A0A9	0.154975	0.470185	0.563283	0.714168	0.63803	0.699161	0.288717	0.706891	0.369539	0.6865	0.646498	0.365036	0.466232	0.694211	0.494332	0.661897	0.141023	0.742983	0.508104	0.52284	0.477613	0.321022	0.473092
TCGA_TCGA-A2-A0ER	0.266359	0.507566	0.555496	0.666789	0.670559	0.664049	0.389351	0.617586	0.362636	0.668656	0.5663	0.343361	0.494948	0.670148	0.465518	0.612261	0.282824	0.751637	0.4723	0.485456	0.483645	0.332693	0.542818
TCGA_TCGA-BH-A0C1	0.336924	0.588949	0.685357	0.690951	0.687508	0.636281	0.328644	0.620931	0.403193	0.668215	0.671315	0.374698	0.46833	0.672123	0.514381	0.637811	0.176641	0.720147	0.480403	0.530802	0.50926	0.347854	0.563259
TCGA_TCGA-AO-A12B	0.233277	0.434653	0.564606	0.652805	0.684524	0.668498	0.356646	0.613333	0.30004	0.667982	0.557943	0.351275	0.449963	0.71465	0.402871	0.580292	0.167995	0.737701	0.429192	0.528751	0.433877	0.336132	0.527089
TCGA_TCGA-AN-A0FZ	0.126864	0.373394	0.449285	0.668865	0.641192	0.722543	0.25244	0.605415	0.282893	0.706256	0.58799	0.337748	0.340113	0.712149	0.441906	0.631096	0.235211	0.740148	0.427098	0.444498	0.461165	0.290323	0.438981
TCGA_TCGA-EW-A1OW	0.337973	0.623552	0.553168	0.687693	0.714751	0.619483	0.310033	0.682229	0.412829	0.709402	0.664942	0.335049	0.496076	0.658689	0.500748	0.618671	0.0628903	0.754354	0.561787	0.551164	0.525573	0.305103	0.626775
TCGA_TCGA-LL-A6FR	0.222984	0.443663	0.482538	0.675772	0.706609	0.727736	0.26673	0.60797	0.278837	0.701839	0.699093	0.460713	0.459227	0.701113	0.484648	0.617973	0.12821	0.734759	0.534491	0.559402	0.469289	0.347749	0.493265
TCGA_TCGA-AN-A046	0.322502	0.613916	0.762439	0.711946	0.646997	0.672325	0.442057	0.658857	0.466629	0.699746	0.717069	0.403995	0.472875	0.687267	0.521952	0.672679	0.0735218	0.765578	0.563839	0.566959	0.528028	0.371597	0.511208
TCGA_TCGA-OL-A66L	0.433043	0.4607	0.734278	0.689329	0.678584	0.693408	0.420611	0.652644	0.39718	0.723048	0.763108	0.443542	0.644963	0.713186	0.521234	0.65757	0.203564	0.768172	0.549172	0.554122	0.534657	0.393678	0.472732
TCGA_TCGA-OL-A66J	0.295565	0.347777	0.573706	0.672619	0.66027	0.662944	0.383303	0.684484	0.303316	0.693914	0.620381	0.375253	0.459478	0.683955	0.491256	0.649562	0.180696	0.752955	0.527852	0.527952	0.513939	0.302238	0.529389
TCGA_TCGA-D8-A1JU	0.31493	0.34338	0.599806	0.691493	0.684835	0.630432	0.426545	0.695344	0.443383	0.70547	0.71475	0.440657	0.607648	0.682861	0.531522	0.693215	0.184493	0.792289	0.62328	0.595328	0.551641	0.340159	0.569309
TCGA_TCGA-BH-A1FR	0.319021	0.484836	0.600055	0.683804	0.65239	0.647775	0.378532	0.591791	0.431297	0.708517	0.611041	0.373153	0.391418	0.715529	0.486081	0.637205	0.155508	0.737856	0.498583	0.527052	0.463635	0.33579	0.492051
TCGA_TCGA-BH-A0H7	0.268706	0.471843	0.583498	0.660262	0.712952	0.721031	0.220142	0.66754	0.337459	0.691979	0.569353	0.367314	0.393562	0.700543	0.488503	0.623624	0.168511	0.719346	0.465784	0.531376	0.498988	0.328378	0.511298
TCGA_TCGA-B6-A0RS	0.382141	0.619742	0.699972	0.658276	0.67648	0.697755	0.42333	0.669874	0.433357	0.694455	0.743256	0.444003	0.469554	0.706796	0.50708	0.648405	0.11848	0.701741	0.544231	0.608248	0.547896	0.320807	0.58761
TCGA_TCGA-LL-A5YP	0.372868	0.598765	0.613016	0.708571	0.665872	0.644608	0.408907	0.695109	0.44057	0.689563	0.753146	0.424991	0.576527	0.685623	0.531585	0.625945	0.11075	0.765805	0.66731	0.574919	0.535418	0.374851	0.546447
TCGA_TCGA-AC-A2QH	0.132169	0.470398	0.411132	0.592352	0.597578	0.597441	0.363201	0.58745	0.280916	0.663688	0.409415	0.284818	0.343191	0.563441	0.430833	0.525607	0.101984	0.667076	0.435623	0.506759	0.430648	0.314011	0.670321
TCGA_TCGA-A2-A0YK	0.675614	0.616861	0.79143	0.713604	0.719122	0.653221	0.491766	0.653426	0.640735	0.695224	0.763697	0.375421	0.60164	0.703952	0.529853	0.699	0.178701	0.804867	0.571193	0.625607	0.588083	0.376206	0.594455
TCGA_TCGA-AO-A03O	0.354264	0.638052	0.678821	0.659624	0.695949	0.65036	0.305671	0.660028	0.476372	0.655254	0.662656	0.385264	0.434207	0.649036	0.453332	0.631209	0.100871	0.72218	0.555725	0.541096	0.479684	0.341266	0.560167
TCGA_TCGA-D8-A1JN	0.24763	0.383819	0.60216	0.671295	0.649308	0.669027	0.284541	0.5817	0.38866	0.665694	0.521084	0.333114	0.465977	0.658615	0.396403	0.583133	0.122443	0.747317	0.405278	0.507794	0.45828	0.371833	0.54927
TCGA_TCGA-AN-A0XR	0.174274	0.486657	0.461376	0.700915	0.644032	0.68293	0.191907	0.593819	0.321995	0.662387	0.549365	0.338842	0.332885	0.655946	0.439346	0.607542	0.151544	0.72306	0.39062	0.457495	0.434309	0.337878	0.547511
TCGA_TCGA-D8-A1XV	0.156844	0.418692	0.507029	0.636352	0.665651	0.628168	0.312843	0.568829	0.313933	0.704498	0.467039	0.309049	0.365842	0.684178	0.461552	0.614536	0.098345	0.724158	0.450804	0.459168	0.428814	0.332884	0.516415
TCGA_TCGA-AR-A1AH	0.198837	0.662737	0.485417	0.65286	0.663129	0.664681	0.302727	0.623223	0.285736	0.680414	0.588164	0.336306	0.470772	0.65105	0.444235	0.57297	0.084413	0.681129	0.389863	0.452612	0.462769	0.308389	0.619085
TCGA_TCGA-E9-A1N6	0.17789	0.549009	0.512635	0.698712	0.665889	0.708936	0.305968	0.665977	0.373044	0.697333	0.690692	0.39083	0.440024	0.711953	0.496172	0.624737	0.124947	0.73094	0.552877	0.556663	0.492939	0.356213	0.520016
TCGA_TCGA-W8-A86G	0.262743	0.274747	0.478657	0.659754	0.669966	0.668568	0.210851	0.567908	0.230964	0.712554	0.556572	0.301157	0.452898	0.663767	0.435828	0.622441	0.144202	0.77817	0.372443	0.495172	0.443731	0.338377	0.465758
TCGA_TCGA-A2-A1G4	0.390541	0.530952	0.556286	0.677664	0.618802	0.647809	0.32514	0.631256	0.384854	0.6903	0.56952	0.324092	0.4499	0.649631	0.447304	0.596325	0.160698	0.715597	0.493832	0.485202	0.441314	0.324417	0.612697
TCGA_TCGA-B6-A0WY	0.302233	0.448459	0.599221	0.667244	0.71491	0.670844	0.277098	0.629254	0.386173	0.673227	0.637027	0.400588	0.41555	0.675606	0.467242	0.64247	0.118338	0.734982	0.4649	0.550236	0.490689	0.401495	0.539115
TCGA_TCGA-BH-A1EV	0.181097	0.473795	0.44649	0.697932	0.663473	0.707428	0.202325	0.607673	0.345484	0.704639	0.620148	0.353921	0.35303	0.650974	0.465691	0.604916	0.136656	0.713396	0.48845	0.515672	0.441313	0.400556	0.489362
TCGA_TCGA-B6-A0IO	0.218237	0.44059	0.603969	0.658693	0.683564	0.67873	0.368157	0.602553	0.267351	0.674364	0.584097	0.360761	0.376262	0.686382	0.465899	0.617141	0.230675	0.711231	0.387259	0.456379	0.477335	0.313068	0.467021
TCGA_TCGA-C8-A12U	0.346525	0.611514	0.741305	0.675029	0.664788	0.694478	0.332563	0.646771	0.446772	0.61477	0.663287	0.380399	0.50048	0.694757	0.458067	0.60322	0.147022	0.685559	0.480697	0.47919	0.496125	0.338057	0.51534
TCGA_TCGA-D8-A1XW	0.34985	0.518908	0.569975	0.703046	0.66669	0.640107	0.391499	0.663699	0.512884	0.750327	0.747946	0.418365	0.457071	0.722462	0.511437	0.657342	0.101841	0.794298	0.654814	0.62874	0.531788	0.421646	0.58302
TCGA_TCGA-AO-A0JG	0.45268	0.498112	0.785593	0.688067	0.653935	0.697556	0.441244	0.664192	0.5074	0.64486	0.641944	0.35511	0.492949	0.679608	0.479761	0.666317	0.228049	0.752193	0.521889	0.574923	0.54059	0.360518	0.511792
[truncated: 1,897 more rows]

[truncated: 3 more sheets: Table S11, Table S12, Table S13]
